# Supplementary material for: Crystal structure of nitrido[5,10,15,20-tetra­kis(4-methylphenyl)­porphyrinato]­manganese(V)
Source: Acta Crystallogr Sect E Struct Rep Online. 2014 Sep 24;70(Pt 10):242–5. doi: 10.1107/S1600536814020558 (PMC4257217; doi:10.1107/S1600536814020558)
Supplement: Supplementary file 1 [file e-70-00242-sup1.cif]

##############################################################################
#                                                                            #
# This CIF contains the data in a paper accepted for publication in          #
# Acta Crystallographica Section E. It conforms to the requirements of       #
# Notes for Authors for Acta Crystallographica Section E, and has been       #
# peer reviewed under the auspices of the IUCr Commission on Journals.       #
#                                                                            #
# Full details of the Crystallographic Information File format               #
# are given in the paper "The Crystallographic Information File (CIF):       #
# a New Standard Archive File for Crystallography" by S. R. Hall, F. H.      #
# Allen and I. D. Brown [Acta Cryst. (1991), A47, 655-685].                  #
#                                                                            #
# The current version of the core CIF dictionary is obtainable from          #
# ftp://ftp.iucr.org/pub/cif_core.dic.                                       #
#                                                                            #
# Software is freely available for graphical display of the structure(s)     #
# in this CIF. For information consult the CIF software page                 #
# http://www.iucr.org/resources/cif/software.                                #
#                                                                            #
# This file may be used for bona fide research purposes within the           #
# scientific community so long as proper attribution is given to the journal # 
# article from which it was obtained.                                        #
#                                                                            #
##############################################################################
data_I
_database_code_depnum_ccdc_archive 'CCDC 1024311'
_audit_creation_method
;
Olex2 1.2-beta
(compiled 2014.03.20 svn.r2914 for OlexSys, GUI svn.r4816)
;
_journal_date_recd_electronic     2014-07-29
_journal_date_accepted     2014-09-13
_journal_name_full     'Acta Crystallographica, Section E'
_journal_year     2014
_journal_volume     70
_journal_issue     10
_journal_page_first     242
_journal_page_last     245
_journal_paper_category     GM
_journal_paper_doi     10.1107/S1600536814020558
_journal_coeditor_code     ZL2598
_publ_contact_author
;
Guzei, Ilia A.
;
_publ_contact_author_name     'Guzei, I.A.'
_publ_contact_author_address
;
University of Wisconsin-Madison
Chemistry
1101 University Ave
Madison
53558
WI
USA
;
_publ_contact_author_email     iguzei@chem.wisc.edu
_publ_contact_author_phone     608-263-4694
_publ_section_title
;
5,10,15,20-tetrakis-tetratolylporphyrinatonitridomanganese(V)
;
loop_
    _publ_author_name
    _publ_author_address
    'Shields, Mason R.'
;
Department of Chemistry, Geoscience, and Physics
1000 Edgewood College Drive
Edgewood College
Madison, WI 53711
USA
;
    'Guzei, Ilia A.'
;
Department of Chemistry
University of Wisconsin-Madison
1101 University Ave
Madison, WI  53706
USA
;
    'Goll, James G.'
;
Department of Chemistry, Geoscience, and Physics
1000 Edgewood College Drive
Edgewood College
Madison, WI 53711
USA
;
_publ_section_synopsis
;
In the title compound the Mn\\tb N~nitride~ distance is 1.516(4) \%A. The Mn
atom is displaced from the plane defined by the four equatorial nitrogen atoms
toward the nitride ligand by 0.3162(6) \%A.
;
_chemical_name_systematic     ?
_chemical_name_common     ?
_chemical_formula_moiety     'C48 H36 Mn N5'
_chemical_formula_sum     'C48 H36 Mn N5'
_chemical_formula_weight     737.76
_chemical_melting_point     ?
_shelx_space_group_comment
;
The symmetry employed for this shelxl refinement is uniquely defined
by the following loop, which should always be used as a source of
symmetry information in preference to the above space-group names.
They are only intended as comments.
;
_space_group_crystal_system     monoclinic
_space_group_name_H-M_alt     'P 1 21/c 1'
_space_group_name_Hall     '-P 2ybc'
loop_
    _space_group_symop_operation_xyz
    'x, y, z'
    '-x, y+1/2, -z+1/2'
    '-x, -y, -z'
    'x, -y-1/2, z-1/2'
_cell_length_a     14.2619(10)
_cell_length_b     8.6200(11)
_cell_length_c     15.4685(18)
_cell_angle_alpha     90
_cell_angle_beta     94.188(7)
_cell_angle_gamma     90
_cell_volume     1896.6(4)
_cell_formula_units_Z     2
_cell_measurement_reflns_used     6388
_cell_measurement_theta_min     3.107
_cell_measurement_theta_max     70.052
_cell_measurement_temperature     100
_exptl_crystal_description     plate
_exptl_crystal_colour     red
_exptl_crystal_size_max     0.174
_exptl_crystal_size_mid     0.106
_exptl_crystal_size_min     0.03
_exptl_crystal_density_diffrn     1.292
_exptl_crystal_density_meas     ?
_exptl_crystal_density_method     'not measured'
_exptl_crystal_F_000     768
_exptl_absorpt_coefficient_mu     3.143
_exptl_absorpt_correction_type     multi-scan
_exptl_absorpt_process_details
;
(SADABS; Bruker, 2012)
;
_shelx_estimated_absorpt_T_min     0.611
_shelx_estimated_absorpt_T_max     0.912
_exptl_absorpt_correction_T_min     0.5294
_exptl_absorpt_correction_T_max     0.6617
_exptl_special_details
;
SADABS-2012/1 (Bruker, 2012) was used for absorption correction.
wR2(int) was 0.0782 before and 0.0582 after correction.
The Ratio of minimum to maximum transmission is 0.8001.
The \l/2 correction factor is 0.0015.
;
_diffrn_ambient_temperature     100.0
_diffrn_radiation_type     'Cu K\a'
_diffrn_radiation_wavelength     1.54178
_diffrn_radiation_monochromator     'equatorially mounted graphite'
_diffrn_measurement_device_type     'Bruker SMART APEX2 area detector'
_diffrn_measurement_device     'three-circle diffractometer'
_diffrn_measurement_method     '0.60\% \w and 0.6\% \f scans'
_diffrn_detector_area_resol_mean     7.9
_diffrn_reflns_number     30677
_diffrn_reflns_av_R_equivalents     0.0501
_diffrn_reflns_theta_min     3.107
_diffrn_reflns_theta_max     70.083
_diffrn_reflns_theta_full     67.000
_diffrn_measured_fraction_theta_max     0.996
_diffrn_measured_fraction_theta_full     0.996
_diffrn_reflns_limit_h_min     -17
_diffrn_reflns_limit_h_max     17
_diffrn_reflns_limit_k_min     -10
_diffrn_reflns_limit_k_max     10
_diffrn_reflns_limit_l_min     -18
_diffrn_reflns_limit_l_max     17
_diffrn_standards_number     .
_refine_special_details     ?
_reflns_number_total     3602
_reflns_number_gt     3184
_reflns_threshold_expression     'I > 2\s(I)'
_refine_ls_structure_factor_coef     Fsqd
_refine_ls_matrix_type     full
_refine_ls_R_factor_all     0.0581
_refine_ls_R_factor_gt     0.0505
_refine_ls_wR_factor_gt     0.1267
_refine_ls_wR_factor_ref     0.1306
_refine_ls_goodness_of_fit_ref     1.031
_refine_ls_restrained_S_all     1.031
_refine_ls_number_reflns     3602
_refine_ls_number_parameters     255
_refine_ls_number_restraints     0
_refine_ls_hydrogen_treatment     constr
_refine_ls_weighting_scheme     calc
_refine_ls_weighting_details
              'w=1/[\s^2^(Fo^2^)+(0.0600P)^2^+2.3400P] where P=(Fo^2^+2Fc^2^)/3'
_atom_sites_solution_hydrogens     geom
_atom_sites_solution_primary     direct
_atom_sites_solution_secondary     ?
_refine_ls_shift/su_max     0.000
_refine_ls_shift/su_mean     0.000
_refine_diff_density_max     0.327
_refine_diff_density_min     -0.382
_refine_ls_extinction_method     none
_refine_ls_extinction_coef     .
loop_
    _atom_type_symbol
    _atom_type_description
    _atom_type_scat_dispersion_real
    _atom_type_scat_dispersion_imag
    _atom_type_scat_source
    'C' 'C' 0.0181 0.0091
                         'International Tables Vol C Tables 4.2.6.8 and 6.1.1.4'
    'H' 'H' 0.0000 0.0000
                         'International Tables Vol C Tables 4.2.6.8 and 6.1.1.4'
    'Mn' 'Mn' -0.5299 2.8052
                         'International Tables Vol C Tables 4.2.6.8 and 6.1.1.4'
    'N' 'N' 0.0311 0.0180
                         'International Tables Vol C Tables 4.2.6.8 and 6.1.1.4'
_computing_data_collection
;
APEX2 (Bruker, 2014)
;
_computing_cell_refinement
;
SAINT-Plus (Bruker, 2014)
;
_computing_data_reduction
;
SAINT-Plus (Bruker, 2014)
;
_computing_structure_solution
;
SHELXT (Sheldrick, 2008)
;
_computing_structure_refinement
;
SHELXL (Sheldrick, 2008)
;
_computing_molecular_graphics
;
OLEX2 (Dolomanov <i>et al.</i>,  2009)
;
_computing_publication_material
;
OLEX2 (Dolomanov <i>et al.</i>,  2009), publCIF (Westrip, 2010),
<i>GX</i> (Guzei, 2013)
;
loop_
    _atom_site_type_symbol
    _atom_site_label
    _atom_site_fract_x
    _atom_site_fract_y
    _atom_site_fract_z
    _atom_site_U_iso_or_equiv
    _atom_site_adp_type
    _atom_site_calc_flag
    _atom_site_occupancy
    _atom_site_disorder_assembly
    _atom_site_disorder_group
    Mn Mn1 0.50071(8) 0.53650(7) 0.00428(7) 0.0127(2) Uani d 0.5 . .
    N N1 0.5205(3) 0.7069(5) 0.0218(3) 0.0192(8) Uani d 0.5 . .
    N N2 0.37815(13) 0.5252(2) 0.05324(12) 0.0169(4) Uani d 1 . .
    N N3 0.56288(13) 0.4454(2) 0.11560(12) 0.0163(4) Uani d 1 . .
    C C1 0.29422(16) 0.5754(3) 0.01319(15) 0.0181(5) Uani d 1 . .
    C C2 0.22512(17) 0.5934(3) 0.07588(15) 0.0215(5) Uani d 1 . .
    H H2 0.1624 0.6292 0.0649 0.026 Uiso calc 1 . .
    C C3 0.26662(17) 0.5498(3) 0.15313(15) 0.0211(5) Uani d 1 . .
    H H3 0.2382 0.5478 0.2068 0.025 Uiso calc 1 . .
    C C4 0.36146(17) 0.5071(3) 0.13943(15) 0.0180(5) Uani d 1 . .
    C C5 0.42756(16) 0.4624(3) 0.20622(15) 0.0171(5) Uani d 1 . .
    C C6 0.39372(16) 0.4411(3) 0.29439(15) 0.0174(5) Uani d 1 . .
    C C7 0.33021(16) 0.3227(3) 0.30958(15) 0.0204(5) Uani d 1 . .
    H H7 0.3109 0.2531 0.2641 0.024 Uiso calc 1 . .
    C C8 0.29492(18) 0.3051(3) 0.39015(16) 0.0251(5) Uani d 1 . .
    H H8 0.2514 0.2242 0.3989 0.030 Uiso calc 1 . .
    C C9 0.32215(19) 0.4042(3) 0.45822(16) 0.0274(6) Uani d 1 . .
    C C10 0.38655(18) 0.5215(3) 0.44361(16) 0.0234(5) Uani d 1 . .
    H H10 0.4064 0.5900 0.4895 0.028 Uiso calc 1 . .
    C C11 0.42188(17) 0.5396(3) 0.36346(15) 0.0196(5) Uani d 1 . .
    H H11 0.4659 0.6200 0.3551 0.023 Uiso calc 1 . .
    C C12 0.2833(2) 0.3839(4) 0.54568(18) 0.0408(7) Uani d 1 . .
    H H12A 0.2360 0.3011 0.5423 0.061 Uiso calc 1 . .
    H H12B 0.2542 0.4811 0.5628 0.061 Uiso calc 1 . .
    H H12C 0.3344 0.3562 0.5887 0.061 Uiso calc 1 . .
    C C13 0.52194(16) 0.4379(3) 0.19367(14) 0.0172(5) Uani d 1 . .
    C C14 0.59120(16) 0.3965(3) 0.26207(15) 0.0196(5) Uani d 1 . .
    H H14 0.5806 0.3821 0.3215 0.024 Uiso calc 1 . .
    C C15 0.67421(16) 0.3820(3) 0.22588(15) 0.0193(5) Uani d 1 . .
    H H15 0.7333 0.3580 0.2552 0.023 Uiso calc 1 . .
    C C16 0.65615(16) 0.4097(2) 0.13484(15) 0.0168(5) Uani d 1 . .
    C C17 0.72421(16) 0.3948(2) 0.07477(15) 0.0167(5) Uani d 1 . .
    C C18 0.82071(16) 0.3429(3) 0.10650(14) 0.0185(5) Uani d 1 . .
    C C19 0.83537(17) 0.1947(3) 0.14103(15) 0.0222(5) Uani d 1 . .
    H H19 0.7837 0.1260 0.1443 0.027 Uiso calc 1 . .
    C C20 0.92477(18) 0.1470(3) 0.17059(16) 0.0277(6) Uani d 1 . .
    H H20 0.9332 0.0455 0.1938 0.033 Uiso calc 1 . .
    C C21 1.00228(17) 0.2432(3) 0.16720(16) 0.0287(6) Uani d 1 . .
    C C22 0.98775(17) 0.3902(3) 0.13146(16) 0.0280(6) Uani d 1 . .
    H H22 1.0398 0.4579 0.1275 0.034 Uiso calc 1 . .
    C C23 0.89872(17) 0.4393(3) 0.10163(16) 0.0240(5) Uani d 1 . .
    H H23 0.8907 0.5402 0.0775 0.029 Uiso calc 1 . .
    C C24 1.09940(19) 0.1923(4) 0.20193(19) 0.0436(8) Uani d 1 . .
    H H24A 1.1074 0.2136 0.2643 0.065 Uiso calc 1 . .
    H H24B 1.1469 0.2496 0.1721 0.065 Uiso calc 1 . .
    H H24C 1.1067 0.0809 0.1919 0.065 Uiso calc 1 . .
loop_
    _atom_site_aniso_label
    _atom_site_aniso_U_11
    _atom_site_aniso_U_22
    _atom_site_aniso_U_33
    _atom_site_aniso_U_12
    _atom_site_aniso_U_13
    _atom_site_aniso_U_23
    Mn1 0.0124(3) 0.0133(6) 0.0122(4) 0.0005(5) -0.0005(2) 0.0007(5)
    N1 0.0141(18) 0.021(2) 0.022(2) -0.0007(15) -0.0009(14) 0.0023(16)
    N2 0.0201(10) 0.0159(9) 0.0144(9) 0.0013(7) -0.0009(7) -0.0007(7)
    N3 0.0191(10) 0.0153(9) 0.0143(9) 0.0012(7) 0.0009(7) 0.0003(7)
    C1 0.0191(11) 0.0153(10) 0.0195(12) 0.0010(9) -0.0003(9) -0.0008(9)
    C2 0.0199(11) 0.0221(12) 0.0224(12) 0.0052(9) 0.0013(9) 0.0000(10)
    C3 0.0243(12) 0.0212(12) 0.0178(12) 0.0044(9) 0.0020(9) -0.0018(9)
    C4 0.0220(12) 0.0160(11) 0.0162(11) 0.0022(9) 0.0014(9) -0.0013(9)
    C5 0.0225(12) 0.0121(10) 0.0167(11) -0.0001(8) 0.0006(9) -0.0021(9)
    C6 0.0191(11) 0.0162(11) 0.0167(11) 0.0047(9) -0.0014(8) 0.0009(9)
    C7 0.0249(12) 0.0166(11) 0.0192(12) 0.0010(9) -0.0012(9) -0.0009(9)
    C8 0.0278(13) 0.0222(12) 0.0255(13) -0.0043(10) 0.0037(10) 0.0040(10)
    C9 0.0350(14) 0.0304(14) 0.0173(12) -0.0004(11) 0.0056(10) 0.0040(10)
    C10 0.0286(13) 0.0240(12) 0.0169(12) 0.0027(10) -0.0022(9) -0.0020(10)
    C11 0.0221(12) 0.0177(11) 0.0183(11) 0.0007(9) -0.0026(9) -0.0013(9)
    C12 0.058(2) 0.0450(18) 0.0214(14) -0.0083(15) 0.0135(13) 0.0014(13)
    C13 0.0230(12) 0.0140(10) 0.0144(11) 0.0014(9) 0.0001(9) 0.0001(9)
    C14 0.0244(12) 0.0207(11) 0.0134(11) 0.0037(9) -0.0006(9) -0.0004(9)
    C15 0.0223(12) 0.0181(11) 0.0171(11) 0.0026(9) -0.0019(9) 0.0021(9)
    C16 0.0185(11) 0.0124(10) 0.0191(11) 0.0002(8) -0.0024(8) -0.0005(9)
    C17 0.0188(11) 0.0129(10) 0.0181(11) -0.0016(8) -0.0003(8) 0.0008(9)
    C18 0.0179(11) 0.0235(12) 0.0140(11) 0.0003(9) -0.0003(8) 0.0000(9)
    C19 0.0209(12) 0.0253(13) 0.0205(12) 0.0010(10) 0.0009(9) 0.0035(10)
    C20 0.0259(13) 0.0354(14) 0.0218(12) 0.0081(11) 0.0021(10) 0.0091(11)
    C21 0.0177(12) 0.0503(17) 0.0182(12) 0.0049(11) 0.0014(9) 0.0042(12)
    C22 0.0180(12) 0.0424(16) 0.0235(13) -0.0060(11) 0.0014(9) 0.0021(12)
    C23 0.0230(12) 0.0273(13) 0.0217(12) -0.0025(10) 0.0012(9) 0.0028(10)
    C24 0.0215(14) 0.074(2) 0.0354(16) 0.0090(14) 0.0013(11) 0.0160(16)
_geom_special_details
;
All e.s.d.'s (except the e.s.d. in the dihedral angle between two l.s. planes)
are estimated using the full covariance matrix. The cell e.s.d.'s are taken
into account individually in the estimation of e.s.d.'s in distances, angles
and torsion angles; correlations between e.s.d.'s in cell parameters are only
used when they are defined by crystal symmetry. An approximate (isotropic)
treatment of cell e.s.d.'s is used for estimating e.s.d.'s involving l.s.
planes.
;
loop_
    _geom_bond_atom_site_label_1
    _geom_bond_atom_site_label_2
    _geom_bond_site_symmetry_2
    _geom_bond_distance
    _geom_bond_publ_flag
    Mn1 N1 . 1.516(4) ?
    Mn1 N2 3_665 2.070(2) ?
    Mn1 N2 . 1.958(2) ?
    Mn1 N3 . 2.036(2) ?
    Mn1 N3 3_665 2.010(2) ?
    N1 Mn1 3_665 2.154(4) ?
    N2 Mn1 3_665 2.070(2) ?
    N2 C1 . 1.377(3) ?
    N2 C4 . 1.380(3) ?
    N3 Mn1 3_665 2.010(2) ?
    N3 C13 . 1.381(3) ?
    N3 C16 . 1.377(3) ?
    C1 C2 . 1.441(3) ?
    C1 C17 3_665 1.391(3) ?
    C2 H2 . 0.9500 ?
    C2 C3 . 1.348(3) ?
    C3 H3 . 0.9500 ?
    C3 C4 . 1.432(3) ?
    C4 C5 . 1.401(3) ?
    C5 C6 . 1.491(3) ?
    C5 C13 . 1.390(3) ?
    C6 C7 . 1.396(3) ?
    C6 C11 . 1.401(3) ?
    C7 H7 . 0.9500 ?
    C7 C8 . 1.386(3) ?
    C8 H8 . 0.9500 ?
    C8 C9 . 1.389(4) ?
    C9 C10 . 1.396(4) ?
    C9 C12 . 1.509(3) ?
    C10 H10 . 0.9500 ?
    C10 C11 . 1.381(3) ?
    C11 H11 . 0.9500 ?
    C12 H12A . 0.9800 ?
    C12 H12B . 0.9800 ?
    C12 H12C . 0.9800 ?
    C13 C14 . 1.439(3) ?
    C14 H14 . 0.9500 ?
    C14 C15 . 1.352(3) ?
    C15 H15 . 0.9500 ?
    C15 C16 . 1.433(3) ?
    C16 C17 . 1.398(3) ?
    C17 C1 3_665 1.391(3) ?
    C17 C18 . 1.496(3) ?
    C18 C19 . 1.394(3) ?
    C18 C23 . 1.395(3) ?
    C19 H19 . 0.9500 ?
    C19 C20 . 1.385(3) ?
    C20 H20 . 0.9500 ?
    C20 C21 . 1.386(4) ?
    C21 C22 . 1.392(4) ?
    C21 C24 . 1.513(3) ?
    C22 H22 . 0.9500 ?
    C22 C23 . 1.385(4) ?
    C23 H23 . 0.9500 ?
    C24 H24A . 0.9800 ?
    C24 H24B . 0.9800 ?
    C24 H24C . 0.9800 ?
loop_
    _geom_angle_atom_site_label_1
    _geom_angle_atom_site_label_2
    _geom_angle_atom_site_label_3
    _geom_angle_site_symmetry_1
    _geom_angle_site_symmetry_3
    _geom_angle
    _geom_angle_publ_flag
    N1 Mn1 N2 . . 98.00(16) ?
    N1 Mn1 N2 . 3_665 100.09(16) ?
    N1 Mn1 N3 . . 99.09(16) ?
    N1 Mn1 N3 . 3_665 98.97(16) ?
    N2 Mn1 N2 . 3_665 161.90(4) ?
    N2 Mn1 N3 . 3_665 90.30(9) ?
    N2 Mn1 N3 . . 89.97(9) ?
    N3 Mn1 N2 . 3_665 86.50(9) ?
    N3 Mn1 N2 3_665 3_665 87.59(9) ?
    N3 Mn1 N3 3_665 . 161.72(4) ?
    C1 N2 Mn1 . 3_665 127.80(16) ?
    C1 N2 Mn1 . . 125.57(16) ?
    C1 N2 C4 . . 105.34(19) ?
    C4 N2 Mn1 . 3_665 126.48(16) ?
    C4 N2 Mn1 . . 126.96(16) ?
    C13 N3 Mn1 . . 124.89(15) ?
    C13 N3 Mn1 . 3_665 128.27(16) ?
    C16 N3 Mn1 . . 128.56(15) ?
    C16 N3 Mn1 . 3_665 125.49(15) ?
    C16 N3 C13 . . 105.32(18) ?
    N2 C1 C2 . . 110.2(2) ?
    N2 C1 C17 . 3_665 126.5(2) ?
    C17 C1 C2 3_665 . 123.3(2) ?
    C1 C2 H2 . . 126.6 ?
    C3 C2 C1 . . 106.8(2) ?
    C3 C2 H2 . . 126.6 ?
    C2 C3 H3 . . 126.3 ?
    C2 C3 C4 . . 107.4(2) ?
    C4 C3 H3 . . 126.3 ?
    N2 C4 C3 . . 110.2(2) ?
    N2 C4 C5 . . 126.1(2) ?
    C5 C4 C3 . . 123.6(2) ?
    C4 C5 C6 . . 117.6(2) ?
    C13 C5 C4 . . 123.0(2) ?
    C13 C5 C6 . . 119.4(2) ?
    C7 C6 C5 . . 120.1(2) ?
    C7 C6 C11 . . 117.9(2) ?
    C11 C6 C5 . . 121.9(2) ?
    C6 C7 H7 . . 119.5 ?
    C8 C7 C6 . . 120.9(2) ?
    C8 C7 H7 . . 119.5 ?
    C7 C8 H8 . . 119.5 ?
    C7 C8 C9 . . 121.0(2) ?
    C9 C8 H8 . . 119.5 ?
    C8 C9 C10 . . 118.3(2) ?
    C8 C9 C12 . . 120.5(2) ?
    C10 C9 C12 . . 121.2(2) ?
    C9 C10 H10 . . 119.5 ?
    C11 C10 C9 . . 121.0(2) ?
    C11 C10 H10 . . 119.5 ?
    C6 C11 H11 . . 119.6 ?
    C10 C11 C6 . . 120.9(2) ?
    C10 C11 H11 . . 119.6 ?
    C9 C12 H12A . . 109.5 ?
    C9 C12 H12B . . 109.5 ?
    C9 C12 H12C . . 109.5 ?
    H12A C12 H12B . . 109.5 ?
    H12A C12 H12C . . 109.5 ?
    H12B C12 H12C . . 109.5 ?
    N3 C13 C5 . . 126.2(2) ?
    N3 C13 C14 . . 110.1(2) ?
    C5 C13 C14 . . 123.7(2) ?
    C13 C14 H14 . . 126.5 ?
    C15 C14 C13 . . 107.1(2) ?
    C15 C14 H14 . . 126.5 ?
    C14 C15 H15 . . 126.5 ?
    C14 C15 C16 . . 107.0(2) ?
    C16 C15 H15 . . 126.5 ?
    N3 C16 C15 . . 110.56(19) ?
    N3 C16 C17 . . 125.7(2) ?
    C17 C16 C15 . . 123.6(2) ?
    C1 C17 C16 3_665 . 122.9(2) ?
    C1 C17 C18 3_665 . 118.7(2) ?
    C16 C17 C18 . . 118.5(2) ?
    C19 C18 C17 . . 120.6(2) ?
    C19 C18 C23 . . 117.9(2) ?
    C23 C18 C17 . . 121.5(2) ?
    C18 C19 H19 . . 119.8 ?
    C20 C19 C18 . . 120.5(2) ?
    C20 C19 H19 . . 119.8 ?
    C19 C20 H20 . . 119.1 ?
    C19 C20 C21 . . 121.8(2) ?
    C21 C20 H20 . . 119.1 ?
    C20 C21 C22 . . 117.6(2) ?
    C20 C21 C24 . . 121.7(3) ?
    C22 C21 C24 . . 120.7(3) ?
    C21 C22 H22 . . 119.4 ?
    C23 C22 C21 . . 121.1(2) ?
    C23 C22 H22 . . 119.4 ?
    C18 C23 H23 . . 119.5 ?
    C22 C23 C18 . . 121.0(2) ?
    C22 C23 H23 . . 119.5 ?
    C21 C24 H24A . . 109.5 ?
    C21 C24 H24B . . 109.5 ?
    C21 C24 H24C . . 109.5 ?
    H24A C24 H24B . . 109.5 ?
    H24A C24 H24C . . 109.5 ?
    H24B C24 H24C . . 109.5 ?
loop_
    _geom_torsion_atom_site_label_1
    _geom_torsion_atom_site_label_2
    _geom_torsion_atom_site_label_3
    _geom_torsion_atom_site_label_4
    _geom_torsion_site_symmetry_1
    _geom_torsion_site_symmetry_2
    _geom_torsion_site_symmetry_3
    _geom_torsion_site_symmetry_4
    _geom_torsion
    _geom_torsion_publ_flag
    Mn1 N2 C1 C2 3_665 . . . 175.04(15) ?
    Mn1 N2 C1 C2 . . . . -162.51(16) ?
    Mn1 N2 C1 C17 3_665 . . 3_665 -4.7(3) ?
    Mn1 N2 C1 C17 . . . 3_665 17.7(3) ?
    Mn1 N2 C4 C3 3_665 . . . -174.60(15) ?
    Mn1 N2 C4 C3 . . . . 162.78(16) ?
    Mn1 N2 C4 C5 . . . . -13.7(3) ?
    Mn1 N2 C4 C5 3_665 . . . 8.9(3) ?
    Mn1 N3 C13 C5 3_665 . . . -9.4(3) ?
    Mn1 N3 C13 C5 . . . . 13.1(3) ?
    Mn1 N3 C13 C14 3_665 . . . 169.23(15) ?
    Mn1 N3 C13 C14 . . . . -168.34(15) ?
    Mn1 N3 C16 C15 3_665 . . . -170.66(15) ?
    Mn1 N3 C16 C15 . . . . 166.71(15) ?
    Mn1 N3 C16 C17 . . . . -16.1(3) ?
    Mn1 N3 C16 C17 3_665 . . . 6.5(3) ?
    N2 C1 C2 C3 . . . . -1.7(3) ?
    N2 C4 C5 C6 . . . . -176.6(2) ?
    N2 C4 C5 C13 . . . . 3.4(4) ?
    N3 C13 C14 C15 . . . . 1.2(3) ?
    N3 C16 C17 C1 . . . 3_665 4.2(4) ?
    N3 C16 C17 C18 . . . . -175.2(2) ?
    C1 N2 C4 C3 . . . . -1.2(2) ?
    C1 N2 C4 C5 . . . . -177.7(2) ?
    C1 C2 C3 C4 . . . . 0.9(3) ?
    C1 C17 C18 C19 3_665 . . . -114.4(2) ?
    C1 C17 C18 C23 3_665 . . . 64.8(3) ?
    C2 C3 C4 N2 . . . . 0.2(3) ?
    C2 C3 C4 C5 . . . . 176.8(2) ?
    C3 C4 C5 C6 . . . . 7.3(3) ?
    C3 C4 C5 C13 . . . . -172.6(2) ?
    C4 N2 C1 C2 . . . . 1.8(2) ?
    C4 N2 C1 C17 . . . 3_665 -178.0(2) ?
    C4 C5 C6 C7 . . . . 65.5(3) ?
    C4 C5 C6 C11 . . . . -112.8(3) ?
    C4 C5 C13 N3 . . . . -3.5(4) ?
    C4 C5 C13 C14 . . . . 178.1(2) ?
    C5 C6 C7 C8 . . . . -177.2(2) ?
    C5 C6 C11 C10 . . . . 177.3(2) ?
    C5 C13 C14 C15 . . . . 179.8(2) ?
    C6 C5 C13 N3 . . . . 176.6(2) ?
    C6 C5 C13 C14 . . . . -1.8(3) ?
    C6 C7 C8 C9 . . . . -0.4(4) ?
    C7 C6 C11 C10 . . . . -1.1(3) ?
    C7 C8 C9 C10 . . . . -0.4(4) ?
    C7 C8 C9 C12 . . . . -180.0(3) ?
    C8 C9 C10 C11 . . . . 0.4(4) ?
    C9 C10 C11 C6 . . . . 0.3(4) ?
    C11 C6 C7 C8 . . . . 1.1(3) ?
    C12 C9 C10 C11 . . . . -180.0(3) ?
    C13 N3 C16 C15 . . . . -0.9(2) ?
    C13 N3 C16 C17 . . . . 176.3(2) ?
    C13 C5 C6 C7 . . . . -114.5(2) ?
    C13 C5 C6 C11 . . . . 67.2(3) ?
    C13 C14 C15 C16 . . . . -1.7(3) ?
    C14 C15 C16 N3 . . . . 1.7(3) ?
    C14 C15 C16 C17 . . . . -175.6(2) ?
    C15 C16 C17 C1 . . . 3_665 -179.0(2) ?
    C15 C16 C17 C18 . . . . 1.7(3) ?
    C16 N3 C13 C5 . . . . -178.7(2) ?
    C16 N3 C13 C14 . . . . -0.1(2) ?
    C16 C17 C18 C19 . . . . 65.0(3) ?
    C16 C17 C18 C23 . . . . -115.9(3) ?
    C17 C1 C2 C3 3_665 . . . 178.0(2) ?
    C17 C18 C19 C20 . . . . -179.8(2) ?
    C17 C18 C23 C22 . . . . 179.8(2) ?
    C18 C19 C20 C21 . . . . 0.1(4) ?
    C19 C18 C23 C22 . . . . -1.0(4) ?
    C19 C20 C21 C22 . . . . -1.1(4) ?
    C19 C20 C21 C24 . . . . 178.2(2) ?
    C20 C21 C22 C23 . . . . 1.0(4) ?
    C21 C22 C23 C18 . . . . 0.0(4) ?
    C23 C18 C19 C20 . . . . 0.9(3) ?
    C24 C21 C22 C23 . . . . -178.2(2) ?
loop_
    _geom_hbond_atom_site_label_D
    _geom_hbond_atom_site_label_H
    _geom_hbond_atom_site_label_A
    _geom_hbond_site_symmetry_A
    _geom_hbond_distance_DH
    _geom_hbond_distance_HA
    _geom_hbond_distance_DA
    _geom_hbond_angle_DHA
    C10 H10 N1 4_576 0.95 2.42 3.203(5) 140
    C11 H11 Cg1 2_655 0.95 2.77 3.332(3) 119
    C19 H19 Cg2 2_645 0.95 2.68 3.619(3) 170
_shelx_hkl_file
;
   1   0   0  648.98   11.54
  -1   0   0  598.70   11.51
  -1   0   0  605.72   11.48
   1   0   0  629.94   11.33
   1   0   0  620.28   11.52
  -1   0   0  661.83   11.34
  -1   0   0  655.99   11.32
  -1   0   0  673.77   12.77
  -1   0   0  672.92   13.09
  -2   0   0    1.81    0.30
  -2   0   0    1.37    0.20
  -2   0   0    1.36    0.22
  -2   0   0    1.34    0.28
   2   0   0    1.47    0.20
   2   0   0    1.61    0.20
  -2   0   0    1.79    0.32
   3   0   0  152.85    3.03
   3   0   0  147.48    3.05
  -3   0   0  154.04    3.20
  -3   0   0  153.95    3.08
  -3   0   0  155.76    3.67
  -3   0   0  155.43    3.00
  -3   0   0  155.51    3.58
  -4   0   0    0.91    0.29
  -4   0   0    1.27    0.33
  -4   0   0    1.31    0.51
  -4   0   0    1.09    0.43
  -4   0   0    0.81    0.42
   4   0   0    0.89    0.27
  -4   0   0    1.27    0.35
  -4   0   0    1.38    0.34
  -5   0   0   47.72    1.31
  -5   0   0   47.22    1.58
  -5   0   0   48.30    1.37
   5   0   0   47.22    1.32
  -5   0   0   49.98    1.86
  -5   0   0   49.36    1.79
  -5   0   0   46.57    1.32
  -5   0   0   47.40    1.44
   6   0   0   10.13    0.71
   6   0   0    9.68    0.66
   6   0   0    8.87    0.66
  -6   0   0    8.47    0.69
  -6   0   0   10.67    0.66
  -6   0   0    9.62    0.67
  -6   0   0    9.69    0.86
  -6   0   0    9.88    0.78
  -6   0   0    9.48    0.65
  -6   0   0   10.64    1.08
  -6   0   0   10.30    0.65
  -6   0   0    8.64    0.98
  -7   0   0    3.91    0.53
  -7   0   0    4.82    0.83
  -7   0   0    5.83    0.94
  -7   0   0    5.15    0.64
   7   0   0    4.66    0.53
  -7   0   0    6.15    0.77
  -7   0   0    3.97    0.51
  -7   0   0    5.24    0.52
   7   0   0    4.30    0.53
  -8   0   0   12.19    1.30
   8   0   0   15.27    0.87
  -8   0   0   15.32    0.87
  -8   0   0   15.15    1.11
  -8   0   0   14.68    1.37
  -8   0   0   16.50    1.20
  -8   0   0   13.94    0.80
  -9   0   0   15.64    1.55
  -9   0   0   15.41    1.24
  -9   0   0   14.77    0.90
  -9   0   0   15.40    1.55
   9   0   0   15.79    0.90
  -9   0   0   15.38    0.90
 -10   0   0   87.19    3.59
 -10   0   0   91.64    3.09
  10   0   0   92.76    2.31
 -10   0   0   86.39    3.48
 -10   0   0   93.00    2.40
 -11   0   0    0.47    0.50
 -11   0   0   -0.20    0.93
 -12   0   0   60.01    1.99
  12   0   0   56.83    2.08
  12   0   0   57.78    2.11
 -12   0   0   63.31    2.17
 -13   0   0    4.56    0.74
 -13   0   0    6.52    0.79
  13   0   0    5.49    0.77
  13   0   0    5.96    0.87
  14   0   0    9.26    0.93
 -14   0   0   11.29    1.00
 -14   0   0   12.21    1.05
  14   0   0   11.54    0.98
  15   0   0    8.61    0.81
 -15   0   0    9.01    0.77
  15   0   0    8.55    0.85
  16   0   0    1.49    0.38
  16   0   0    1.34    0.57
 -16   0   0    1.30    0.28
  17   0   0    1.75    0.47
   0  -1   0   -0.48    0.19
   0  -1   0   -0.26    0.18
   0   1   0   -0.45    0.16
   0   1   0   -0.56    0.14
   0   1   0   -0.49    0.10
  -1  -1   0   39.44    0.93
  -1  -1   0   42.71    1.15
   1  -1   0   39.97    1.08
  -1  -1   0   42.27    1.12
  -1   1   0   40.36    1.12
   1   1   0   42.63    1.01
   1   1   0   41.08    0.88
   1   1   0   40.88    0.93
  -1   1   0   41.38    0.94
  -1   1   0   40.95    0.87
  -1   1   0   41.18    1.04
  -1   1   0   41.05    0.91
  -2  -1   0   13.40    0.67
   2  -1   0   13.08    0.40
  -2  -1   0   14.14    0.71
  -2  -1   0   13.50    0.46
  -2  -1   0   12.95    0.61
  -2   1   0   11.81    0.52
  -2   1   0   13.35    0.46
  -2   1   0   12.81    0.65
   2   1   0   12.86    0.58
  -2   1   0   13.25    0.63
   2   1   0   12.57    0.41
  -2   1   0   13.12    0.64
   2   1   0   13.18    0.45
  -2   1   0   12.14    0.56
   3  -1   0    6.94    0.37
  -3  -1   0    7.13    0.68
  -3  -1   0    7.64    0.67
  -3  -1   0    6.84    0.58
  -3  -1   0    7.05    0.46
  -3  -1   0    6.92    0.53
  -3   1   0    6.52    0.53
   3   1   0    6.84    0.54
  -3   1   0    6.04    0.61
  -3   1   0    6.85    0.41
  -3   1   0    6.73    0.66
   3   1   0    6.22    0.43
   3   1   0    6.80    0.34
  -3   1   0    6.40    0.58
  -3   1   0    6.58    0.56
  -3   1   0    7.28    0.54
  -4  -1   0   80.37    2.39
  -4  -1   0   79.97    1.78
  -4  -1   0   81.91    2.34
  -4  -1   0   81.62    2.06
  -4  -1   0   79.00    1.96
   4  -1   0   78.80    1.73
  -4   1   0   77.19    1.99
  -4   1   0   77.58    2.31
  -4   1   0   77.47    1.94
   4   1   0   77.15    1.81
  -4   1   0   76.75    2.00
   4   1   0   75.77    1.68
  -4   1   0   80.94    1.90
  -4   1   0   78.96    1.74
  -4   1   0   76.64    2.26
   4   1   0   71.68    1.88
  -5  -1   0    3.76    0.70
  -5  -1   0    2.57    0.61
  -5  -1   0    2.74    0.55
  -5  -1   0    2.99    0.50
  -5  -1   0    2.73    0.36
   5  -1   0    3.36    0.36
  -5   1   0    2.94    0.44
  -5   1   0    3.56    0.50
   5   1   0    4.29    0.46
  -5   1   0    3.23    0.53
   5   1   0    3.72    0.54
  -5   1   0    3.15    0.37
  -5   1   0    3.13    0.68
   5   1   0    3.26    0.34
  -5   1   0    3.75    0.54
  -5   1   0    2.36    0.63
  -6  -1   0   24.82    0.92
   6  -1   0   26.11    0.94
  -6  -1   0   24.81    0.97
  -6  -1   0   26.20    1.19
  -6  -1   0   26.15    1.28
  -6  -1   0   26.33    1.50
  -6  -1   0   26.94    1.49
   6   1   0   27.54    1.11
  -6   1   0   27.56    1.15
  -6   1   0   28.04    1.47
   6   1   0   27.30    1.13
  -6   1   0   26.53    1.07
  -6   1   0   28.55    1.53
   6   1   0   26.25    1.02
   6   1   0   26.34    1.01
  -6   1   0   27.38    1.24
  -6   1   0   27.36    1.20
  -6   1   0   26.39    0.95
  -6   1   0   27.01    0.94
  -6   1   0   27.06    1.08
  -7  -1   0    1.00    0.37
  -7  -1   0    1.31    0.55
  -7  -1   0    0.76    0.37
  -7  -1   0    1.71    0.67
  -7  -1   0    1.64    0.52
  -7  -1   0    1.54    0.72
   7  -1   0    1.10    0.36
   7   1   0    1.03    0.36
  -7   1   0    0.81    0.67
  -7   1   0    1.52    0.57
  -7   1   0    1.60    0.52
   7   1   0    1.06    0.39
  -7   1   0    0.87    0.43
  -7   1   0    1.24    0.38
  -7   1   0    1.37    0.44
  -7   1   0    1.34    0.70
  -7   1   0    1.68    0.48
   7   1   0    1.85    0.49
   7   1   0    1.18    0.42
   8  -1   0    7.07    0.62
  -8  -1   0    6.99    0.60
  -8  -1   0    6.53    0.60
  -8  -1   0    6.34    1.07
  -8  -1   0    8.54    0.88
  -8  -1   0    7.45    0.90
  -8  -1   0    6.27    1.03
  -8   1   0    7.76    0.87
  -8   1   0    6.53    0.59
  -8   1   0    7.67    0.73
  -8   1   0    8.14    0.90
  -8   1   0    8.02    0.63
   8   1   0    7.06    0.70
  -8   1   0    8.93    1.18
   8   1   0    7.60    0.78
   8   1   0    7.85    0.74
  -8   1   0    9.20    1.23
  -9  -1   0    0.29    0.52
  -9  -1   0   -0.65    0.66
  -9  -1   0   -0.24    0.73
  -9  -1   0    0.07    0.38
   9   1   0   -0.25    0.39
  -9   1   0    0.52    0.80
  -9   1   0    0.02    0.36
  -9   1   0   -0.11    0.50
  -9   1   0   -0.22    0.77
  -9   1   0   -0.07    0.44
  -9   1   0    0.06    0.36
 -10  -1   0    4.89    1.17
 -10  -1   0    3.60    0.58
 -10  -1   0    2.39    0.98
 -10  -1   0    3.85    0.81
 -10   1   0    3.32    1.05
  10   1   0    3.53    0.61
 -10   1   0    4.20    0.63
 -10   1   0    2.89    1.11
 -10   1   0    3.11    0.55
 -10   1   0    4.88    0.89
 -11  -1   0    8.73    0.85
 -11  -1   0   10.58    1.60
 -11   1   0    9.87    1.51
 -11   1   0   10.94    0.90
  11   1   0   10.31    1.02
  11   1   0   10.83    0.91
  12  -1   0    0.94    0.59
 -12  -1   0    1.76    0.63
  12  -1   0    2.22    0.60
 -12  -1   0    1.21    0.57
  12   1   0    0.96    0.62
 -12   1   0    1.99    0.70
 -12   1   0    1.06    0.59
  12   1   0    1.75    0.63
 -12   1   0    1.77    0.58
 -13  -1   0    0.55    0.54
  13  -1   0   -0.08    0.55
 -13  -1   0    0.24    0.53
  13   1   0    0.24    0.57
  13   1   0    0.51    0.58
 -13   1   0    0.24    0.56
 -13   1   0   -0.12    0.53
 -13   1   0   -0.21    0.56
  14  -1   0   -0.05    0.53
 -14  -1   0    0.68    0.52
  14  -1   0   -0.01    0.45
 -14  -1   0    0.06    0.49
 -14   1   0    0.30    0.54
  14   1   0   -0.22    0.53
  14   1   0    0.03    0.57
 -14   1   0    0.09    0.54
 -14   1   0   -0.22    0.52
 -15  -1   0    0.84    0.36
  15  -1   0    0.71    0.41
  15  -1   0    1.41    0.59
  15   1   0    0.52    0.56
 -15   1   0    1.10    0.52
 -15   1   0    0.79    0.49
  15   1   0    0.66    0.48
  16  -1   0   -0.18    0.48
 -16   1   0   -0.20    0.33
  16   1   0    0.07    0.36
  16   1   0   -0.33    0.45
 -16   1   0   -0.09    0.42
  17  -1   0    0.25    0.40
  17   1   0    0.58    0.41
   0  -2   0  664.51   13.41
   0  -2   0  663.80   13.75
   0   2   0  655.30   11.89
   0   2   0  635.54   12.16
   0   2   0  648.65   12.30
   0   2   0  675.64   12.01
  -1  -2   0  734.68   14.77
   1  -2   0  734.95   14.75
  -1  -2   0  747.53   13.55
  -1  -2   0  746.58   15.15
   1  -2   0  730.58   15.11
  -1  -2   0  703.85   12.74
  -1   2   0  722.17   13.52
  -1   2   0  720.85   13.13
  -1   2   0  690.44   13.42
  -1   2   0  729.65   13.12
   1   2   0  712.23   13.09
   1   2   0  709.40   13.30
   1   2   0  728.17   13.21
  -2  -2   0   65.95    1.87
  -2  -2   0   64.77    1.67
  -2  -2   0   65.12    1.91
  -2  -2   0   64.11    1.50
  -2   2   0   64.60    1.69
   2   2   0   65.81    1.69
  -2   2   0   64.18    1.53
  -2   2   0   64.13    1.76
  -2   2   0   65.46    1.55
   2   2   0   63.46    1.45
  -2   2   0   65.99    1.90
   2   2   0   63.70    1.51
  -2   2   0   62.81    1.38
  -3  -2   0    0.87    0.44
  -3   2   0    1.96    0.36
   3   2   0    2.53    0.44
  -3   2   0    2.06    0.34
  -3   2   0    2.09    0.50
   3   2   0    2.61    0.30
  -3   2   0    2.81    0.45
  -3   2   0    2.60    0.35
  -3   2   0    2.39    0.50
   3   2   0    2.87    0.34
  -3   2   0    2.88    0.51
   3   2   0    2.41    0.47
  -4  -2   0    8.58    0.87
  -4  -2   0    7.65    0.68
  -4  -2   0    8.62    0.73
  -4  -2   0    8.65    0.88
   4   2   0    9.57    0.74
   4   2   0   10.22    0.57
   4   2   0   10.82    0.48
   4   2   0   11.72    0.84
  -4   2   0    9.98    0.88
  -4   2   0    9.50    0.84
  -4   2   0    8.92    0.66
  -4   2   0    9.20    0.83
  -4   2   0    9.90    0.73
  -4   2   0    9.76    0.57
  -4   2   0    9.83    0.66
  -5  -2   0    2.72    0.51
  -5  -2   0    3.66    0.71
  -5  -2   0    2.18    0.60
  -5  -2   0    2.41    0.50
  -5   2   0    4.88    0.58
  -5   2   0    4.37    0.73
  -5   2   0    5.16    0.47
   5   2   0    5.45    0.63
  -5   2   0    4.11    0.52
  -5   2   0    5.63    0.64
  -5   2   0    4.73    0.73
   5   2   0    5.37    0.66
   5   2   0    4.34    0.45
  -5   2   0    4.56    0.65
  -5   2   0    4.28    0.58
   5   2   0    4.31    0.48
  -6  -2   0   47.78    1.39
  -6  -2   0   48.03    2.14
  -6  -2   0   48.39    2.08
  -6  -2   0   49.09    1.77
  -6  -2   0   47.63    1.73
  -6   2   0   53.45    1.63
   6   2   0   52.00    1.75
  -6   2   0   48.97    1.34
   6   2   0   49.77    1.53
   6   2   0   51.67    1.73
  -6   2   0   53.65    1.76
  -6   2   0   51.57    1.79
  -6   2   0   49.80    1.57
  -6   2   0   50.65    2.12
  -6   2   0   51.16    2.07
  -6   2   0   49.27    1.74
   6   2   0   48.00    1.50
  -7  -2   0   20.08    1.47
  -7  -2   0   20.05    1.56
  -7  -2   0   20.42    1.23
  -7  -2   0   18.86    0.91
  -7  -2   0   20.58    1.29
  -7   2   0   19.90    1.49
  -7   2   0   22.62    1.27
   7   2   0   21.44    1.21
  -7   2   0   19.91    1.04
   7   2   0   20.66    1.00
   7   2   0   20.53    1.17
  -7   2   0   21.07    1.22
  -7   2   0   21.66    1.23
   7   2   0   20.06    1.03
  -7   2   0   21.60    1.10
  -7   2   0   18.96    0.91
  -7   2   0   21.37    1.56
  -7   2   0   20.03    0.87
  -8  -2   0   37.59    1.68
  -8  -2   0   35.75    1.70
  -8  -2   0   36.26    1.27
  -8  -2   0   37.51    2.06
  -8   2   0   35.16    1.97
  -8   2   0   34.93    1.65
  -8   2   0   36.26    1.65
  -8   2   0   36.92    1.70
  -8   2   0   35.96    1.43
   8   2   0   36.24    1.42
   8   2   0   37.52    1.59
  -8   2   0   35.71    1.25
  -8   2   0   37.57    1.49
  -8   2   0   35.09    1.22
   8   2   0   36.74    1.41
  -8   2   0   34.36    2.02
  -9  -2   0   26.90    1.60
  -9  -2   0   25.44    1.83
  -9  -2   0   23.61    1.88
  -9  -2   0   24.41    1.12
  -9   2   0   22.77    1.84
  -9   2   0   24.28    1.23
   9   2   0   24.91    1.40
  -9   2   0   21.97    1.08
  -9   2   0   24.43    1.09
  -9   2   0   25.31    1.82
  -9   2   0   25.69    1.53
 -10  -2   0    5.26    0.68
 -10  -2   0    4.92    1.16
 -10   2   0    5.97    0.74
  10   2   0    7.04    0.80
 -10   2   0    5.88    0.70
 -10   2   0    5.62    0.90
 -10   2   0    6.55    0.67
 -10   2   0    6.66    1.27
 -11  -2   0    9.51    1.52
 -11  -2   0   10.56    0.86
  11  -2   0   11.91    1.08
 -11  -2   0   12.57    1.09
 -11  -2   0   11.81    1.00
  11  -2   0   11.26    0.95
 -11   2   0   11.05    0.87
  11   2   0   11.81    1.03
 -11   2   0   11.20    1.69
 -11   2   0   12.90    0.99
 -11   2   0   11.49    1.02
 -11   2   0   11.63    0.99
  11   2   0   10.95    1.03
 -12  -2   0    0.70    0.54
 -12  -2   0    0.55    0.53
 -12  -2   0   -0.18    0.49
  12  -2   0    0.24    0.55
  12  -2   0   -0.13    0.44
 -12   2   0    1.66    0.57
 -12   2   0    0.96    0.69
  12   2   0    1.04    0.55
  12   2   0    0.70    0.57
 -12   2   0    0.72    0.59
  13  -2   0   17.22    1.24
 -13  -2   0   21.01    1.24
 -13  -2   0   20.38    1.05
 -13  -2   0   17.82    1.11
  13  -2   0   20.55    1.11
  13   2   0   18.94    1.30
 -13   2   0   19.68    1.33
  13   2   0   19.61    1.33
 -13   2   0   17.65    1.23
 -13   2   0   20.29    1.20
 -14  -2   0   10.38    0.87
 -14  -2   0   10.05    0.68
  14  -2   0    9.63    0.75
 -14  -2   0   10.25    0.79
  14  -2   0    8.40    0.86
  14   2   0   10.22    0.98
  14   2   0    9.16    0.91
 -14   2   0    6.91    0.83
 -14   2   0    9.81    0.87
 -14   2   0   10.14    0.88
  15  -2   0   10.94    0.97
 -15  -2   0   10.77    0.82
 -15   2   0   10.63    0.84
 -15   2   0    9.90    0.87
  15   2   0   10.93    0.92
  15   2   0    9.11    0.88
  16  -2   0    5.79    0.64
 -16   2   0    5.80    0.58
  16   2   0    5.21    0.54
  16   2   0    4.89    0.67
 -16   2   0    4.66    0.51
  17  -2   0   13.91    0.72
  17   2   0   13.84    0.80
   0  -3   0    0.60    0.37
   0  -3   0    0.52    0.36
   0   3   0    0.48    0.23
   0   3   0    0.62    0.28
   0   3   0    1.40    0.39
   0   3   0    0.47    0.34
   0   3   0    0.57    0.33
  -1  -3   0  274.99    6.25
   1  -3   0  275.83    6.24
  -1  -3   0  277.91    6.41
  -1  -3   0  287.02    5.80
   1  -3   0  283.79    6.41
  -1   3   0  277.55    5.73
   1   3   0  270.21    5.60
  -1   3   0  272.41    5.73
   1   3   0  279.44    5.34
   1   3   0  267.23    5.23
  -1   3   0  282.93    5.38
  -1   3   0  282.66    5.56
   1   3   0  278.66    5.62
  -2  -3   0   37.52    1.49
  -2  -3   0   38.59    0.99
  -2  -3   0   37.24    1.52
  -2  -3   0   38.64    1.35
   2  -3   0   38.48    1.46
  -2   3   0   40.33    1.46
  -2   3   0   38.63    1.26
  -2   3   0   37.54    1.37
   2   3   0   41.10    1.12
   2   3   0   38.40    1.35
   2   3   0   39.09    1.31
  -2   3   0   39.77    1.17
   2   3   0   38.96    1.23
  -2   3   0   37.08    1.51
  -3  -3   0    9.66    0.61
  -3  -3   0   11.18    0.90
  -3  -3   0    9.53    0.77
  -3  -3   0    9.04    0.86
  -3   3   0    9.22    0.67
   3   3   0   10.50    0.82
   3   3   0   10.10    0.59
  -3   3   0    9.61    0.67
  -3   3   0    9.21    0.88
  -3   3   0    9.98    0.88
   3   3   0    9.11    0.57
  -3   3   0    9.42    0.79
   3   3   0   11.89    0.85
  -3   3   0    9.14    0.46
  -3   3   0    9.20    0.91
  -4  -3   0    3.44    0.57
  -4  -3   0    3.70    0.67
  -4  -3   0    3.55    0.62
  -4  -3   0    3.90    0.52
  -4   3   0    3.50    0.68
   4   3   0    3.73    0.40
  -4   3   0    4.51    0.60
   4   3   0    3.15    0.59
  -4   3   0    4.99    0.74
  -4   3   0    4.12    0.44
  -4   3   0    3.26    0.64
   4   3   0    4.12    0.64
  -4   3   0    3.10    0.49
  -4   3   0    3.49    0.47
  -4   3   0    3.58    0.56
   4   3   0    3.72    0.45
  -5  -3   0   43.79    1.90
  -5  -3   0   42.16    1.60
  -5  -3   0   40.91    1.52
  -5  -3   0   42.08    1.90
  -5   3   0   40.53    1.71
  -5   3   0   39.26    1.60
  -5   3   0   43.73    1.49
  -5   3   0   41.54    1.34
  -5   3   0   41.21    1.38
  -5   3   0   40.21    1.46
   5   3   0   39.88    1.34
   5   3   0   40.58    1.64
  -5   3   0   39.14    1.84
   5   3   0   43.24    1.65
  -5   3   0   41.48    1.81
  -6  -3   0    9.45    0.70
  -6  -3   0    9.36    1.07
  -6  -3   0   10.65    0.93
  -6  -3   0    9.27    0.92
  -6  -3   0    7.08    0.98
  -6   3   0   11.21    1.09
  -6   3   0    9.57    0.85
  -6   3   0    9.28    0.89
  -6   3   0    9.01    1.13
   6   3   0   12.02    1.04
  -6   3   0    9.56    0.72
  -6   3   0    8.55    0.80
  -6   3   0    9.43    1.09
  -6   3   0    9.68    0.82
   6   3   0    9.30    0.74
   6   3   0   10.30    0.75
   6   3   0    9.27    0.96
  -7  -3   0    1.42    0.72
  -7  -3   0    0.47    0.37
  -7  -3   0    1.11    0.58
  -7  -3   0    1.33    0.70
  -7  -3   0    1.51    0.58
  -7   3   0    0.62    0.73
   7   3   0    1.62    0.47
  -7   3   0    0.88    0.79
   7   3   0    0.85    0.53
  -7   3   0    0.21    0.56
  -7   3   0    0.71    0.46
  -7   3   0    1.12    0.46
  -7   3   0    1.06    0.43
  -7   3   0    2.86    0.68
   7   3   0    1.24    0.45
   7   3   0    1.21    0.57
  -8  -3   0    5.02    1.07
  -8  -3   0    4.22    0.85
  -8  -3   0    4.28    1.07
  -8  -3   0    4.52    0.80
  -8  -3   0    4.34    0.56
  -8   3   0    5.10    0.61
   8   3   0    4.69    0.69
  -8   3   0    5.41    0.94
   8   3   0    3.49    0.60
  -8   3   0    6.43    0.96
  -8   3   0    5.44    1.14
  -8   3   0    3.84    0.65
  -8   3   0    4.85    1.11
  -8   3   0    3.63    0.63
   8   3   0    3.42    0.74
  -9  -3   0   -0.10    0.78
  -9  -3   0    0.88    0.66
  -9  -3   0    1.80    0.87
  -9  -3   0    0.49    0.43
  -9   3   0   -0.27    0.80
  -9   3   0    0.85    0.49
  -9   3   0    0.39    0.53
  -9   3   0   -0.44    0.69
   9   3   0    0.96    0.62
  -9   3   0    1.09    0.90
   9   3   0    0.57    0.47
 -10  -3   0   -0.06    0.46
 -10  -3   0    0.30    0.63
  10  -3   0    0.13    0.43
 -10  -3   0    1.24    0.90
 -10  -3   0    0.33    0.47
 -10   3   0   -0.17    0.52
 -10   3   0   -1.05    0.85
  10   3   0    0.29    0.68
 -10   3   0    1.02    0.55
 -10   3   0    0.40    0.56
  11  -3   0    2.71    0.54
 -11  -3   0    1.71    0.56
 -11  -3   0    2.19    0.54
  11  -3   0    2.90    0.67
 -11  -3   0    2.00    0.55
 -11   3   0    1.89    0.60
 -11   3   0    2.12    0.65
 -11   3   0    2.06    0.62
  11   3   0    2.37    0.68
  11   3   0    2.25    0.85
 -12  -3   0    3.71    0.54
  12  -3   0    2.82    0.65
 -12  -3   0    5.02    0.69
 -12  -3   0    4.65    0.70
  12  -3   0    3.54    0.54
 -12   3   0    4.33    0.75
  12   3   0    2.75    0.69
  12   3   0    3.56    0.71
 -12   3   0    3.57    0.69
  13  -3   0    0.28    0.32
 -13  -3   0    0.84    0.51
 -13  -3   0    0.79    0.32
 -13  -3   0    0.93    0.55
  13  -3   0    1.45    0.57
 -13   3   0    0.66    0.56
 -13   3   0    0.45    0.55
  13   3   0    0.49    0.59
 -13   3   0    0.79    0.63
  14  -3   0   -0.44    0.48
 -14  -3   0    0.12    0.48
 -14   3   0    0.48    0.51
  14   3   0    0.18    0.57
 -14   3   0    0.20    0.54
  14   3   0    0.58    0.57
  15  -3   0   10.52    0.89
 -15  -3   0    7.47    0.65
  15   3   0    9.19    0.86
 -15   3   0    8.59    0.82
 -15   3   0    9.09    0.75
  15   3   0   10.32    0.87
 -16  -3   0    0.82    0.36
  16  -3   0    0.44    0.43
 -16   3   0    0.64    0.39
  16   3   0    0.51    0.47
  16   3   0    0.10    0.34
 -16   3   0    0.32    0.34
   0  -4   0    1.57    0.50
   0  -4   0    2.11    0.53
   0   4   0    4.22    0.62
   0   4   0    3.04    0.58
   0   4   0    3.43    0.47
   0   4   0    4.36    0.62
   0   4   0    3.42    0.43
  -1  -4   0   42.69    1.75
   1  -4   0   43.39    1.71
  -1  -4   0   43.40    1.74
   1  -4   0   44.23    1.77
  -1   4   0   40.70    1.29
   1   4   0   42.36    1.28
   1   4   0   40.46    1.38
  -1   4   0   42.50    1.52
  -1   4   0   39.93    1.56
  -1   4   0   43.91    1.62
   1   4   0   40.05    1.52
   1   4   0   39.76    1.55
  -1   4   0   42.12    1.29
   1   4   0   41.53    1.51
   2  -4   0  108.07    3.09
  -2  -4   0  103.45    3.10
  -2  -4   0  105.51    3.18
  -2   4   0  105.00    2.85
  -2   4   0  105.76    2.93
   2   4   0  102.71    2.44
   2   4   0  102.22    2.65
   2   4   0  103.83    2.82
   2   4   0  101.42    2.59
  -2   4   0  100.71    3.14
  -2   4   0  106.70    2.53
  -2   4   0  105.27    2.69
   2   4   0  101.36    2.79
  -2   4   0  101.04    2.50
  -3  -4   0   24.49    1.28
  -3  -4   0   26.22    1.46
  -3  -4   0   24.07    1.38
  -3   4   0   24.36    1.14
  -3   4   0   24.63    1.10
  -3   4   0   24.11    1.27
   3   4   0   22.80    0.95
   3   4   0   24.10    1.31
  -3   4   0   23.56    1.37
   3   4   0   23.27    1.04
   3   4   0   24.50    1.25
  -3   4   0   23.13    1.41
   3   4   0   23.49    1.01
  -3   4   0   24.40    1.08
  -3   4   0   23.53    1.42
  -4  -4   0    1.52    0.60
  -4  -4   0    1.25    0.54
  -4  -4   0    2.31    0.61
  -4   4   0    4.35    0.60
  -4   4   0    3.96    0.68
  -4   4   0    3.39    0.58
   4   4   0    2.54    0.47
  -4   4   0    3.77    0.76
   4   4   0    3.14    0.45
  -4   4   0    4.06    0.81
  -4   4   0    3.19    0.52
  -4   4   0    2.85    0.72
   4   4   0    3.30    0.67
   4   4   0    3.34    0.69
  -4   4   0    3.06    0.47
  -5  -4   0    7.39    0.99
  -5  -4   0    8.77    1.10
  -5  -4   0    8.36    0.96
   5   4   0   10.75    1.03
  -5   4   0    9.39    0.85
   5   4   0   11.25    0.77
  -5   4   0   10.89    0.90
  -5   4   0   10.75    0.77
   5   4   0   10.78    1.14
  -5   4   0    9.93    0.94
  -5   4   0   11.24    1.17
  -5   4   0   12.43    1.30
   5   4   0    9.51    0.78
  -5   4   0   12.74    1.18
  -6  -4   0   -0.54    0.55
  -6  -4   0    0.15    0.58
  -6  -4   0    0.71    0.61
   6   4   0   -0.06    0.50
   6   4   0    0.95    0.43
  -6   4   0    1.04    0.45
   6   4   0    1.06    0.44
   6   4   0    0.86    0.57
  -6   4   0    1.16    0.47
  -6   4   0    0.87    0.49
  -6   4   0    1.25    0.71
  -6   4   0    1.50    0.65
  -6   4   0    1.32    0.76
  -6   4   0    1.29    0.76
  -7  -4   0    7.89    1.04
  -7  -4   0    5.56    1.10
  -7  -4   0    5.80    1.09
   7   4   0    5.32    0.90
   7   4   0    7.07    0.81
  -7   4   0    7.28    0.73
  -7   4   0    6.89    1.17
   7   4   0    6.25    0.81
  -7   4   0    6.30    0.81
  -7   4   0    7.00    1.18
  -7   4   0    7.46    1.08
   7   4   0    6.60    0.96
  -7   4   0    7.91    1.04
  -7   4   0    5.81    0.76
  -8  -4   0   50.00    2.62
  -8  -4   0   45.04    2.96
  -8   4   0   47.38    2.29
   8   4   0   45.54    2.17
  -8   4   0   45.90    2.61
   8   4   0   47.95    1.91
  -8   4   0   51.07    1.90
  -8   4   0   50.29    1.70
   8   4   0   51.42    1.87
   8   4   0   48.16    2.12
  -8   4   0   51.81    2.67
  -8   4   0   49.74    2.29
  -9  -4   0   11.50    1.05
  -9  -4   0   10.72    0.85
   9  -4   0   12.10    0.80
  -9  -4   0    7.32    1.33
  -9  -4   0   11.48    0.77
   9   4   0    9.91    1.20
  -9   4   0    9.70    0.99
  -9   4   0   11.03    1.62
   9   4   0    9.94    0.98
  -9   4   0   11.19    0.96
  -9   4   0   10.63    1.40
 -10  -4   0    0.91    0.67
  10  -4   0    2.07    0.64
 -10  -4   0    1.92    0.45
 -10  -4   0    1.65    0.55
  10  -4   0    1.71    0.43
  10   4   0    1.45    0.79
 -10   4   0    2.00    0.66
 -10   4   0    1.83    0.59
 -10   4   0    1.94    0.63
  10   4   0    2.71    0.61
  11  -4   0    0.12    0.31
 -11  -4   0    0.28    0.30
 -11  -4   0   -0.43    0.62
  11  -4   0    0.58    0.56
 -11  -4   0    0.20    0.50
 -11   4   0    1.34    0.57
 -11   4   0    0.78    0.59
  11   4   0   -0.42    0.75
 -11   4   0    1.03    0.58
  11   4   0    0.39    0.65
  12  -4   0    0.34    0.55
 -12  -4   0    0.22    0.53
 -12   4   0    1.47    0.59
 -12   4   0    1.92    0.65
  12   4   0    2.01    0.64
  12   4   0    1.36    0.65
  13  -4   0    1.11    0.53
 -13  -4   0    0.63    0.53
 -13   4   0    0.83    0.60
  13   4   0    1.57    0.62
 -13   4   0    2.22    0.63
 -13   4   0    0.64    0.54
 -14  -4   0    3.73    0.58
  14  -4   0    4.41    0.63
 -14   4   0    3.30    0.59
  14   4   0    4.89    0.73
 -14   4   0    4.19    0.66
 -14   4   0    1.82    0.59
  14   4   0    3.80    0.67
  15  -4   0   13.29    0.88
 -15  -4   0   12.94    0.78
  15   4   0   11.68    0.84
 -15   4   0   11.72    0.84
 -15   4   0   10.52    0.80
  15   4   0   12.98    0.93
 -16  -4   0   13.96    0.61
 -16   4   0   10.71    0.56
  16   4   0   14.52    0.79
  16   4   0   11.46    0.60
 -16   4   0   12.73    0.67
   0  -5   0    0.64    0.47
   0  -5   0    0.03    0.41
   0   5   0    0.30    0.40
   0   5   0    0.00    0.40
   0   5   0    0.20    0.44
   0   5   0    0.51    0.31
   0   5   0   -0.35    0.43
   0   5   0    1.20    0.42
  -1  -5   0   11.11    1.08
  -1  -5   0   11.33    1.06
   1  -5   0   10.52    1.01
  -1   5   0   10.38    0.87
   1   5   0   10.55    0.87
  -1   5   0   11.31    0.99
  -1   5   0   10.36    1.05
  -1   5   0   11.37    1.10
   1   5   0   11.11    0.93
   1   5   0   10.28    0.73
   1   5   0   10.10    1.00
  -1   5   0   10.00    0.73
   1   5   0   10.31    0.82
   1   5   0   13.70    1.19
  -2  -5   0   25.87    1.57
   2  -5   0   28.30    1.55
  -2  -5   0   27.03    1.60
   2   5   0   26.95    1.29
  -2   5   0   25.42    1.60
  -2   5   0   26.86    1.23
  -2   5   0   27.17    1.36
  -2   5   0   28.37    1.16
   2   5   0   26.50    1.12
   2   5   0   27.50    1.30
   2   5   0   25.94    1.48
  -2   5   0   24.92    0.99
   2   5   0   27.54    1.20
   2   5   0   27.99    1.53
  -2   5   0   27.40    1.48
  -2   5   0   24.55    1.48
  -3  -5   0    1.06    0.59
   3  -5   0    1.29    0.49
  -3  -5   0    0.89    0.56
  -3   5   0    0.75    0.37
  -3   5   0    0.86    0.48
   3   5   0    0.90    0.59
   3   5   0    1.37    0.39
  -3   5   0    1.25    0.48
  -3   5   0    0.61    0.69
   3   5   0    1.13    0.45
  -3   5   0    0.81    0.69
  -3   5   0    0.82    0.58
  -3   5   0    1.34    0.41
   3   5   0    1.04    0.58
  -3   5   0    1.82    0.68
   3   5   0    1.72    0.55
  -4  -5   0    2.30    0.69
  -4  -5   0    1.50    0.66
   4  -5   0    2.82    0.58
  -4   5   0    1.45    0.62
  -4   5   0    2.13    0.51
   4   5   0    3.05    0.75
  -4   5   0    2.21    0.47
   4   5   0    1.37    0.58
   4   5   0    2.07    0.50
  -4   5   0    2.39    0.80
   4   5   0    0.86    0.64
   4   5   0    1.77    0.48
  -4   5   0    1.79    0.55
  -4   5   0    1.39    0.60
  -4   5   0    2.15    0.70
  -4   5   0    1.31    0.72
   4   5   0    2.11    0.44
   5  -5   0    3.07    0.63
  -5  -5   0    2.66    0.77
  -5  -5   0    2.00    0.73
  -5   5   0    3.43    0.91
  -5   5   0    3.07    0.54
  -5   5   0    3.82    0.81
  -5   5   0    2.31    0.64
   5   5   0    2.88    0.84
  -5   5   0    2.10    0.52
   5   5   0    3.25    0.75
  -5   5   0    4.00    1.00
  -5   5   0    4.32    0.97
   5   5   0    2.62    0.56
   5   5   0    3.83    0.60
   5   5   0    3.15    0.54
  -6  -5   0   10.25    1.29
   6  -5   0    8.99    0.90
  -6  -5   0    6.09    1.12
  -6  -5   0    7.40    1.17
  -6   5   0    7.40    0.88
   6   5   0    9.12    0.89
  -6   5   0    7.52    0.76
  -6   5   0    9.81    1.36
  -6   5   0    8.08    1.08
   6   5   0   11.84    1.25
  -6   5   0   10.28    1.27
   6   5   0   10.51    1.30
   6   5   0   10.02    0.97
   6   5   0    9.88    0.87
  -6   5   0    9.60    0.99
  -6   5   0   11.78    1.47
   7  -5   0    4.14    0.73
  -7  -5   0    3.08    0.98
  -7  -5   0    3.19    0.96
  -7   5   0    3.35    0.75
   7   5   0    4.59    0.79
  -7   5   0    5.15    0.71
  -7   5   0    4.52    0.94
   7   5   0    3.78    0.73
  -7   5   0    4.05    1.12
  -7   5   0    3.65    0.73
   7   5   0    4.20    0.87
   8  -5   0    0.97    0.58
  -8  -5   0    2.19    0.55
  -8  -5   0    2.10    0.66
   8  -5   0    2.19    0.33
  -8  -5   0   -0.15    0.78
  -8   5   0    1.94    0.68
   8   5   0    2.47    0.68
  -8   5   0    1.57    0.62
   8   5   0    3.16    0.89
  -8   5   0    1.32    1.06
   8   5   0    1.77    0.63
  -8   5   0    2.68    0.63
  -8   5   0    1.97    0.91
  -9  -5   0    1.36    0.65
  -9  -5   0    1.75    0.55
   9  -5   0    1.10    0.59
  -9   5   0    2.01    0.68
  -9   5   0    1.34    0.62
  -9   5   0    1.76    0.60
   9   5   0    2.18    0.64
   9   5   0    1.91    0.85
 -10  -5   0    0.40    0.61
 -10  -5   0    0.15    0.49
  10  -5   0    0.01    0.51
 -10   5   0    0.56    0.54
 -10   5   0   -0.33    0.53
 -10   5   0    0.19    0.50
  10   5   0    0.39    0.81
  10   5   0    0.31    0.50
 -11  -5   0    1.15    0.68
 -11  -5   0    2.28    0.60
  11  -5   0    1.99    0.58
  11   5   0    2.64    0.75
  11   5   0    2.05    0.93
 -11   5   0    1.74    0.58
 -11   5   0    2.18    0.65
 -11   5   0    2.15    0.64
 -12  -5   0    1.44    0.56
  12  -5   0    1.94    0.57
  12   5   0    1.83    0.66
 -12   5   0    2.47    0.63
 -12   5   0    2.79    0.59
  13  -5   0    2.22    0.58
 -13  -5   0    2.68    0.54
 -13   5   0    3.65    0.60
 -13   5   0    2.12    0.64
 -13   5   0    2.97    0.61
  13   5   0    3.00    0.63
  14  -5   0    0.13    0.42
 -14  -5   0    1.37    0.45
 -14   5   0   -0.02    0.40
 -14   5   0    0.20    0.42
  14   5   0    0.64    0.49
  14   5   0    0.11    0.47
 -15  -5   0    0.19    0.32
  15   5   0    0.05    0.40
 -15   5   0    0.28    0.35
 -15   5   0   -0.31    0.32
  15   5   0    0.07    0.34
   0  -6   0   11.08    1.33
   0  -6   0   10.69    0.94
   0  -6   0   10.79    1.27
   0   6   0   13.65    1.17
   0   6   0   16.98    1.47
   0   6   0   11.83    0.99
   0   6   0   13.06    0.90
   0   6   0   14.39    1.35
   1  -6   0    0.90    0.51
  -1  -6   0    1.51    0.67
   1  -6   0   -0.06    0.51
  -1  -6   0    0.63    0.49
  -1  -6   0    1.34    0.63
  -1   6   0    1.64    0.54
  -1   6   0    1.41    0.78
  -1   6   0    2.43    0.54
  -1   6   0    1.22    0.61
   1   6   0    1.08    0.55
   1   6   0    2.13    0.76
   1   6   0    1.56    0.57
   1   6   0    1.54    0.45
   1   6   0    1.91    0.56
   1   6   0    1.36    0.65
  -1   6   0    1.46    0.61
  -1   6   0    1.29    0.72
  -2  -6   0    2.17    0.77
   2  -6   0    1.09    0.52
  -2  -6   0    0.87    0.61
  -2  -6   0    1.83    0.56
  -2   6   0    1.14    0.77
  -2   6   0    2.12    0.89
  -2   6   0    0.87    0.65
  -2   6   0    0.75    0.59
   2   6   0    1.64    0.76
  -2   6   0    1.34    0.71
  -2   6   0    1.14    0.43
   2   6   0    1.19    0.43
   2   6   0    1.84    0.63
   2   6   0    1.94    0.70
   2   6   0    1.01    0.49
  -2   6   0    1.64    0.56
  -3  -6   0    8.12    1.19
   3  -6   0    7.88    0.86
  -3  -6   0    6.70    1.11
  -3   6   0    7.38    0.71
  -3   6   0    8.68    0.97
  -3   6   0    5.97    0.76
   3   6   0    9.29    1.04
   3   6   0    6.18    0.74
  -3   6   0    7.61    1.30
  -3   6   0    7.49    1.09
  -3   6   0    6.08    1.02
   3   6   0    9.41    1.24
  -3   6   0    6.51    1.16
   3   6   0    6.77    0.77
  -3   6   0    7.32    1.06
   3   6   0    6.08    0.81
  -4  -6   0   15.83    1.51
   4  -6   0   13.37    1.13
  -4   6   0   17.66    1.30
   4   6   0   17.67    1.44
   4   6   0   18.09    1.10
  -4   6   0   16.84    1.16
   4   6   0   20.06    1.66
  -4   6   0   19.18    1.50
   4   6   0   18.31    1.19
  -4   6   0   16.43    1.62
   4   6   0   17.53    1.10
  -4   6   0   18.40    1.01
  -5  -6   0    0.96    0.72
   5  -6   0    0.65    0.57
  -5   6   0    3.84    1.08
   5   6   0    2.30    0.56
   5   6   0    2.28    0.65
  -5   6   0    1.98    0.52
   5   6   0    1.57    0.50
   5   6   0    1.58    0.94
  -5   6   0    1.45    0.68
  -5   6   0    1.99    0.57
   5   6   0    2.49    0.82
  -5   6   0    1.87    0.79
   6  -6   0    3.37    0.76
  -6  -6   0    2.27    0.64
  -6  -6   0    3.48    0.62
  -6  -6   0    2.37    0.88
  -6  -6   0    2.19    0.61
   6  -6   0    3.16    0.71
   6  -6   0    2.88    0.66
  -6   6   0    1.46    0.57
   6   6   0    0.99    0.77
   6   6   0    2.65    1.05
  -6   6   0    1.85    0.54
   6   6   0    2.69    0.70
   6   6   0    2.48    0.57
  -6   6   0    1.76    0.90
  -6   6   0    2.04    0.76
   6   6   0    1.50    0.67
  -6   6   0    2.62    1.11
   7  -6   0   14.41    1.18
  -7  -6   0   16.12    1.04
   7  -6   0   13.84    1.21
  -7  -6   0   14.64    1.14
   7  -6   0   13.34    1.15
  -7  -6   0   15.69    1.22
   7   6   0   14.82    1.51
   7   6   0   16.14    1.28
  -7   6   0   16.68    1.62
  -7   6   0   14.97    1.11
  -7   6   0   16.05    1.34
   8  -6   0    0.50    0.55
  -8  -6   0    0.45    0.51
  -8  -6   0   -0.10    0.53
   8  -6   0   -0.60    0.55
   8   6   0    0.61    0.81
  -8   6   0    1.26    1.01
   8   6   0    0.59    0.59
  -8   6   0    0.37    0.55
  -8   6   0    0.48    0.62
  -9  -6   0   11.48    0.89
   9  -6   0    9.22    0.92
  -9  -6   0    6.38    0.86
  -9   6   0    8.46    0.96
  -9   6   0   10.08    0.89
  -9   6   0    9.50    0.94
   9   6   0    9.71    1.00
   9   6   0    8.13    1.19
 -10  -6   0    1.27    0.53
 -10  -6   0    1.38    0.65
  10  -6   0    1.16    0.57
  10   6   0    1.76    0.59
 -10   6   0    2.94    0.70
 -10   6   0    2.47    0.64
 -10   6   0    1.96    0.59
 -11  -6   0    0.77    0.51
  11  -6   0    0.84    0.54
 -11  -6   0    1.25    0.65
 -11   6   0    2.26    0.56
 -11   6   0    1.42    0.58
 -12  -6   0    1.01    0.47
  12  -6   0    0.84    0.50
  12   6   0    1.09    0.55
 -12   6   0    0.82    0.44
 -12   6   0    0.55    0.49
  13  -6   0    0.27    0.43
 -13  -6   0   -0.12    0.41
  13   6   0    0.67    0.49
  13   6   0    0.81    0.48
 -13   6   0    0.46    0.41
 -13   6   0    0.43    0.48
 -14  -6   0    0.36    0.33
  14   6   0    0.20    0.38
  14   6   0    1.28    0.39
 -14   6   0    0.52    0.35
 -14   6   0    0.69    0.34
   0  -7   0   -0.07    0.64
   0  -7   0    0.49    0.55
   0  -7   0   -0.09    0.39
   0  -7   0    0.57    0.52
   0  -7   0    0.80    0.57
   0  -7   0    0.00    0.45
   0   7   0    0.38    0.55
   0   7   0    0.68    0.83
   1  -7   0    1.23    0.51
   1  -7   0    0.70    0.44
  -1  -7   0    1.18    0.55
  -1  -7   0    0.97    0.58
   1  -7   0    0.68    0.55
  -1  -7   0    0.95    0.43
   1  -7   0    1.19    0.60
  -1  -7   0    1.04    0.55
  -1  -7   0    0.26    0.41
   1  -7   0    0.46    0.54
  -1  -7   0    1.34    0.77
   1   7   0    1.30    0.61
  -1   7   0    1.14    0.63
  -1   7   0    0.77    0.97
   1   7   0    1.10    0.86
  -1   7   0    0.95    0.82
  -2  -7   0    2.59    0.58
   2  -7   0    2.33    0.59
   2  -7   0    2.20    0.53
   2  -7   0    2.39    0.58
  -2  -7   0    2.04    0.47
  -2  -7   0    2.67    0.65
   2  -7   0    2.68    0.68
  -2  -7   0    3.53    0.65
  -2  -7   0    1.29    0.82
   2  -7   0    2.25    0.63
  -2   7   0    2.10    1.16
   2   7   0    2.04    0.70
  -2   7   0    1.68    0.91
   2   7   0    1.75    0.55
   2   7   0    2.69    1.00
  -2   7   0    2.90    0.74
  -3  -7   0    1.89    0.59
   3  -7   0    2.16    0.59
   3  -7   0    2.31    0.66
   3  -7   0    1.91    0.52
  -3  -7   0    1.81    0.53
   3  -7   0    1.50    0.65
  -3  -7   0    1.24    0.54
  -3  -7   0    3.30    0.67
   3  -7   0    2.54    0.65
   3   7   0    2.98    0.65
  -3   7   0    2.20    0.73
  -3   7   0    3.43    0.98
   3   7   0    2.75    0.96
   3   7   0    2.23    0.84
   3   7   0    3.55    0.74
   4  -7   0    6.65    0.80
  -4  -7   0    7.09    0.75
  -4  -7   0    6.62    0.76
  -4  -7   0    4.63    0.72
   4  -7   0    7.71    0.97
   4  -7   0    5.08    0.81
   4  -7   0    8.38    0.86
   4   7   0    7.89    1.31
  -4   7   0    7.46    1.03
   4   7   0    7.27    0.86
   4   7   0    6.82    1.11
  -4   7   0    4.74    1.08
   4   7   0    8.85    1.03
   5  -7   0    0.26    0.60
  -5  -7   0    0.18    0.54
   5  -7   0    0.89    0.68
   5  -7   0    0.53    0.57
  -5  -7   0    0.50    0.52
   5  -7   0    0.68    0.50
  -5  -7   0    0.43    0.51
   5  -7   0    0.56    0.52
  -5   7   0   -0.15    0.42
  -5   7   0    0.25    0.66
   5   7   0    0.32    0.47
   5   7   0    1.10    0.82
   5   7   0    0.12    0.58
   5   7   0    2.15    1.07
  -5   7   0    0.36    0.88
   6  -7   0    0.73    0.53
   6  -7   0    1.44    0.66
  -6  -7   0    0.57    0.56
   6  -7   0    0.56    0.60
  -6  -7   0    1.21    0.58
   6  -7   0    1.19    0.53
   6  -7   0    1.26    0.72
  -6  -7   0    1.42    0.61
   6   7   0    0.82    0.61
  -6   7   0    0.78    0.65
   6   7   0    1.03    0.52
   6   7   0    1.86    0.90
  -6   7   0    0.60    0.50
  -7  -7   0    0.85    0.59
   7  -7   0    0.93    0.61
  -7  -7   0    1.81    0.62
   7  -7   0    0.24    0.51
   7  -7   0    1.04    0.56
   7  -7   0    0.72    0.68
  -7  -7   0    0.44    0.56
  -7   7   0    0.70    0.56
   7   7   0    0.83    0.81
   7   7   0    0.38    0.60
  -7   7   0    0.69    0.63
  -8  -7   0    1.41    0.57
  -8  -7   0    1.34    0.66
   8  -7   0    1.34    0.61
   8  -7   0    1.14    0.58
  -8  -7   0    1.43    0.62
  -8  -7   0    0.73    0.59
   8   7   0    0.76    0.60
  -8   7   0    1.74    0.65
  -8   7   0    2.01    0.65
  -9  -7   0    1.08    0.51
   9  -7   0    1.75    0.58
  -9  -7   0    1.27    0.61
   9  -7   0    1.78    0.60
  -9  -7   0    0.36    0.59
  -9   7   0    0.63    0.59
   9   7   0    1.24    0.57
  -9   7   0    1.08    0.59
 -10  -7   0   11.75    0.88
  10  -7   0   12.77    1.01
 -10  -7   0   10.61    0.95
 -10   7   0   10.53    0.92
 -11  -7   0    0.29    0.42
  11  -7   0    0.49    0.47
 -12  -7   0    0.14    0.36
  12   7   0    1.03    0.47
 -12   7   0    0.61    0.45
   0  -8   0   12.13    1.08
   0  -8   0   12.40    0.95
   0  -8   0   13.14    1.13
   0  -8   0   10.54    0.90
   0   8   0   15.66    1.34
   0   8   0   14.86    1.15
   1  -8   0    5.18    0.74
  -1  -8   0    9.35    0.89
  -1  -8   0    6.61    0.80
   1  -8   0    6.84    0.79
   1  -8   0    8.47    0.77
  -1  -8   0    7.51    0.77
  -1  -8   0    8.81    0.91
   1  -8   0    7.61    0.84
   1   8   0    6.15    0.81
   1   8   0    7.86    1.00
  -1   8   0    9.47    1.10
  -2  -8   0    1.46    0.60
   2  -8   0    1.36    0.60
   2  -8   0    1.75    0.74
   2  -8   0    1.53    0.57
   2  -8   0    1.29    0.51
  -2  -8   0    1.59    0.53
  -2  -8   0    1.80    0.59
   2  -8   0    1.36    0.61
   2   8   0    2.26    0.62
   2   8   0    2.12    0.74
  -2   8   0    0.73    0.66
  -3  -8   0   13.16    1.14
   3  -8   0   12.84    1.05
  -3  -8   0   12.96    1.04
   3  -8   0   15.49    1.13
   3  -8   0   12.39    0.98
   3  -8   0   13.68    1.21
   3  -8   0   15.17    1.16
  -3  -8   0   12.70    1.06
   3   8   0   16.26    1.33
   3   8   0   15.19    1.15
  -3   8   0   15.92    1.37
   3   8   0   15.36    1.14
  -4  -8   0    1.47    0.57
  -4  -8   0    1.62    0.55
   4  -8   0    1.93    0.67
  -4  -8   0    1.47    0.58
   4  -8   0    0.93    0.62
   4  -8   0    0.65    0.69
   4  -8   0    0.94    0.50
   4  -8   0    0.87    0.53
  -4   8   0    1.40    0.71
   4   8   0    1.48    0.68
   4   8   0    0.52    0.49
   5  -8   0    7.81    1.05
   5  -8   0    8.15    0.89
  -5  -8   0    8.36    0.78
   5  -8   0    7.66    0.78
   5  -8   0    7.88    0.89
  -5  -8   0    7.71    0.91
   5  -8   0    6.56    0.75
  -5  -8   0    6.87    0.81
   5   8   0    9.61    1.06
   5   8   0   10.17    0.97
  -5   8   0    7.89    1.03
   6  -8   0    1.59    0.55
   6  -8   0    0.55    0.63
  -6  -8   0    1.29    0.57
   6  -8   0    1.34    0.64
   6  -8   0    0.75    0.69
  -6  -8   0    0.71    0.59
   6  -8   0    1.11    0.52
  -6  -8   0    1.87    0.57
   6   8   0    0.52    0.48
   6   8   0    0.02    0.57
  -6   8   0    0.29    0.62
  -7  -8   0    1.59    0.57
   7  -8   0    1.39    0.60
   7  -8   0    1.26    0.50
  -7  -8   0    0.42    0.60
  -7  -8   0    1.25    0.59
   7  -8   0    0.10    0.53
   7  -8   0    1.60    0.65
  -7   8   0    0.67    0.56
   8  -8   0    2.51    0.57
  -8  -8   0    2.66    0.61
  -8  -8   0    1.82    0.61
   8  -8   0    1.62    0.57
  -8  -8   0    2.88    0.65
  -8   8   0    2.61    0.67
  -9  -8   0    1.10    0.51
  -9  -8   0    1.69    0.60
   9  -8   0    1.32    0.47
   9  -8   0    0.95    0.48
  10  -8   0    0.85    0.36
 -10  -8   0    0.49    0.43
  11  -8   0    1.05    0.35
 -11  -8   0    0.90    0.37
  11   8   0    0.83    0.39
   0  -9   0    0.21    0.45
   0  -9   0   -0.36    0.47
   0  -9   0   -0.16    0.50
   0   9   0    0.16    0.44
  -1  -9   0    0.61    0.55
  -1  -9   0    0.70    0.50
  -1  -9   0    0.83    0.49
   1  -9   0    0.50    0.52
   1  -9   0    0.52    0.54
   1  -9   0    0.46    0.45
   1  -9   0    1.27    0.56
   1   9   0    0.77    0.47
   1   9   0    0.11    0.53
  -1   9   0    0.74    0.49
  -2  -9   0    1.96    0.59
   2  -9   0    3.21    0.57
   2  -9   0    3.30    0.64
   2  -9   0    2.89    0.65
  -2  -9   0    1.68    0.53
  -2  -9   0    3.80    0.60
   2  -9   0    2.74    0.59
   2   9   0    2.35    0.61
  -2   9   0    2.49    0.62
   2   9   0    3.38    0.65
  -3  -9   0    3.57    0.64
   3  -9   0    3.93    0.68
  -3  -9   0    3.18    0.58
   3  -9   0    1.64    0.61
  -3  -9   0    2.00    0.61
   3  -9   0    3.08    0.56
   3   9   0    2.44    0.60
  -3   9   0    2.49    0.61
   3   9   0    2.05    0.54
   4  -9   0    1.13    0.56
   4  -9   0    1.81    0.57
  -4  -9   0    1.35    0.57
  -4  -9   0    1.81    0.56
  -4  -9   0    1.00    0.49
   4  -9   0    1.50    0.47
   4   9   0    1.19    0.47
  -4   9   0    1.42    0.57
  -5  -9   0    0.77    0.48
   5  -9   0    1.24    0.54
   5  -9   0    1.11    0.54
   5  -9   0    0.77    0.41
  -5  -9   0    0.74    0.56
  -5  -9   0    1.18    0.52
  -5   9   0    0.99    0.52
   5   9   0    0.67    0.47
  -6  -9   0    0.95    0.56
   6  -9   0    1.09    0.49
   6  -9   0    0.85    0.49
  -6  -9   0    1.64    0.50
  -6  -9   0    1.04    0.52
   6  -9   0    1.53    0.44
  -6   9   0    0.36    0.44
   7  -9   0    1.08    0.37
   7  -9   0    1.41    0.46
  -7  -9   0    1.70    0.50
  -7  -9   0    0.90    0.46
  -7  -9   0    1.57    0.55
  -8  -9   0    0.29    0.45
   8  -9   0    0.47    0.31
  -8  -9   0    0.32    0.39
   0 -10   0    2.20    0.46
   0 -10   0    1.24    0.40
   0  10   0    0.64    0.39
   0  10   0    0.38    0.38
  -1 -10   0    1.95    0.45
  -1 -10   0    2.12    0.41
   1 -10   0    2.26    0.44
   1 -10   0    2.03    0.46
   1  10   0    1.41    0.44
  -1  10   0    1.44    0.44
  -1  10   0    1.49    0.46
   1  10   0    2.24    0.44
  -2 -10   0   17.01    0.85
   2 -10   0   17.69    0.88
  -2 -10   0   17.01    0.80
   2 -10   0   17.22    0.81
  -2  10   0   18.76    0.91
   2  10   0   18.78    0.85
  -3 -10   0   13.94    0.76
   3 -10   0   13.92    0.72
   3 -10   0   14.31    0.80
  -3 -10   0   13.74    0.77
  -3  10   0   15.57    0.87
  -4 -10   0    2.57    0.45
   4 -10   0    2.68    0.42
  -4 -10   0    2.82    0.43
   4 -10   0    2.65    0.39
  -4  10   0    1.85    0.43
  -5 -10   0    0.84    0.36
   5 -10   0    1.13    0.30
  -5 -10   0    1.02    0.36
  -5  10   0    0.39    0.32
  17   0  -1   -0.27    0.39
  16   0  -1    0.01    0.24
 -16   0   1   -0.03    0.34
  16   0  -1    0.24    0.50
  15   0  -1    0.08    0.53
  15   0  -1   -0.31    0.37
 -15   0   1   -0.77    0.50
 -15   0   1    0.27    0.50
 -14   0   1    0.03    0.55
  14   0  -1   -0.58    0.46
  14   0  -1    0.27    0.61
 -14   0   1   -0.14    0.51
  13   0  -1    0.38    0.49
 -13   0   1    0.05    0.54
 -13   0   1    0.19    0.58
  13   0  -1   -0.58    0.55
 -12   0   1    0.00    0.51
  12   0  -1    0.29    0.56
 -12   0   1   -1.21    0.54
  12   0  -1    0.02    0.50
 -12   0   1    0.64    0.65
 -11   0   1    0.68    0.50
 -11   0   1    0.03    0.94
 -10   0   1    0.37    0.48
 -10   0   1    0.18    0.60
 -10   0   1   -0.32    0.81
 -10   0   1    0.11    0.42
 -10   0   1   -0.39    0.81
  -9   0   1    0.02    0.42
  -9   0   1    1.15    0.60
   9   0  -1   -0.21    0.32
  -9   0   1   -0.11    0.72
  -9   0   1   -0.14    0.39
  -9   0   1    0.03    0.68
  -8   0   1    0.24    0.67
  -8   0   1    0.13    0.48
  -8   0   1    0.27    0.35
   8   0  -1   -0.10    0.32
  -8   0   1    0.02    0.41
  -8   0   1    0.02    0.66
  -7   0   1   -0.37    0.36
  -7   0   1   -0.65    0.45
  -7   0   1   -0.10    0.38
   7   0  -1   -0.17    0.30
  -7   0   1   -0.21    0.54
  -7   0   1   -0.13    0.38
  -7   0   1    0.13    0.37
  -7   0   1   -0.57    0.56
  -7   0   1   -0.21    0.31
  -6   0   1    0.16    0.32
  -6   0   1    0.04    0.53
   6   0  -1   -0.14    0.28
  -6   0   1   -0.32    0.29
  -6   0   1   -0.08    0.35
  -6   0   1    0.19    0.46
   6   0  -1   -0.11    0.23
  -6   0   1    0.00    0.36
  -6   0   1   -0.02    0.54
   6   0  -1    0.01    0.22
   5   0  -1    0.03    0.21
  -5   0   1   -0.35    0.47
  -5   0   1   -0.06    0.50
  -5   0   1    0.14    0.43
   5   0  -1    0.25    0.31
   5   0  -1    0.20    0.22
  -5   0   1   -0.23    0.27
  -5   0   1    0.15    0.34
  -4   0   1    0.00    0.35
   4   0  -1   -0.12    0.19
  -4   0   1    0.18    0.44
  -4   0   1    0.08    0.43
  -4   0   1   -0.04    0.27
   4   0  -1    0.12    0.30
  -4   0   1    0.48    0.46
  -3   0   1   -0.21    0.25
  -3   0   1   -0.13    0.34
  -3   0   1   -0.15    0.36
   3   0  -1   -0.21    0.15
  -3   0   1    0.21    0.40
   3   0  -1   -0.06    0.18
   3   0  -1   -0.08    0.25
   2   0  -1   -0.08    0.10
   2   0  -1   -0.22    0.18
   2   0  -1   -0.23    0.12
   2   0  -1   -0.30    0.09
  -2   0   1   -0.08    0.25
  -2   0   1   -0.03    0.23
  -2   0   1   -0.08    0.15
  -2   0   1   -0.43    0.19
   1   0  -1   -0.02    0.05
   1   0  -1   -0.02    0.12
  -1   0   1    0.01    0.06
  -1   0   1   -0.07    0.11
  -1   0   1    0.04    0.12
  -1   0   1   -0.02    0.12
  -1   0   1    0.05    0.05
   0   0  -1   -0.01    0.05
   0   0  -1    0.11    0.08
   0   0   1    0.03    0.05
   0   0  -1    0.05    0.07
   0   0  -1    0.05    0.09
  -1   0  -1   -0.10    0.08
  -1   0  -1    0.07    0.13
  -1   0  -1   -0.12    0.05
  -1   0  -1   -0.02    0.14
   1   0   1    0.06    0.08
  -1   0  -1   -0.12    0.05
   1   0   1   -0.12    0.07
  -2   0  -1   -0.30    0.26
  -2   0  -1   -0.04    0.20
  -2   0  -1    0.20    0.15
  -2   0  -1    0.00    0.25
  -2   0  -1   -0.29    0.22
  -2   0  -1   -0.06    0.14
   2   0   1    0.00    0.16
  -3   0  -1   -0.23    0.24
  -3   0  -1    0.36    0.37
   3   0   1    0.17    0.21
  -3   0  -1    0.27    0.30
  -3   0  -1    0.28    0.21
  -3   0  -1   -0.10    0.20
  -3   0  -1   -0.53    0.38
  -3   0  -1    0.28    0.33
  -4   0  -1   -0.33    0.40
  -4   0  -1   -0.12    0.25
  -4   0  -1    0.25    0.44
  -4   0  -1   -0.01    0.29
  -4   0  -1   -0.04    0.25
   4   0   1   -0.04    0.24
  -4   0  -1    0.11    0.33
  -4   0  -1    0.08    0.47
  -5   0  -1    0.30    0.44
  -5   0  -1   -0.12    0.25
   5   0   1    0.44    0.28
  -5   0  -1    0.34    0.52
  -5   0  -1   -0.31    0.30
  -5   0  -1    0.92    0.54
  -5   0  -1    0.10    0.37
  -5   0  -1    0.18    0.27
  -6   0  -1    0.08    0.54
  -6   0  -1    0.38    0.35
  -6   0  -1    0.51    0.42
  -6   0  -1    0.53    0.39
  -6   0  -1    0.55    0.35
  -6   0  -1    0.83    0.47
   6   0   1    0.50    0.34
   6   0   1    0.21    0.29
  -6   0  -1   -0.15    0.31
  -6   0  -1    0.04    0.53
  -7   0  -1    0.63    0.47
   7   0   1    0.20    0.33
   7   0   1    0.78    0.37
  -7   0  -1   -0.19    0.32
  -7   0  -1    0.03    0.61
  -7   0  -1    0.34    0.39
  -7   0  -1    0.15    0.61
  -7   0  -1    0.40    0.34
  -7   0  -1   -0.40    0.48
  -7   0  -1    0.20    0.44
  -8   0  -1   -0.49    0.65
   8   0   1    0.48    0.36
  -8   0  -1   -0.10    0.33
  -8   0  -1    0.06    0.66
   8   0   1    0.16    0.38
  -8   0  -1   -0.25    0.32
  -8   0  -1    0.17    0.51
  -8   0  -1    0.31    0.50
  -9   0  -1    0.75    0.54
  -9   0  -1    0.03    0.38
   9   0   1    0.36    0.42
  -9   0  -1    0.16    0.63
  -9   0  -1    0.21    0.78
  -9   0  -1    0.28    0.79
 -10   0  -1   -0.43    0.86
 -10   0  -1   -0.32    0.80
 -10   0  -1    0.87    0.69
  10   0   1    0.76    0.48
 -10   0  -1   -0.09    0.43
 -11   0  -1   -0.50    0.43
  11   0   1    0.64    0.48
 -11   0  -1    0.96    0.97
  12   0   1    0.12    0.55
  12   0   1    0.09    0.61
 -12   0  -1   -0.22    0.49
 -12   0  -1    0.47    0.55
  13   0   1    0.43    0.57
  13   0   1   -0.77    0.54
 -13   0  -1    0.26    0.53
 -13   0  -1    0.36    0.56
  14   0   1    0.07    0.54
 -14   0  -1   -0.35    0.51
 -14   0  -1    0.04    0.46
  14   0   1    0.51    0.57
  15   0   1   -0.16    0.45
  15   0   1    0.22    0.51
 -15   0  -1    0.27    0.36
  16   0   1    0.01    0.50
  16   0   1    0.18    0.36
  17   0   1    0.30    0.39
  17  -1  -1    0.31    0.41
  17   1  -1    1.00    0.41
  16  -1  -1    5.52    0.69
 -16   1   1    4.31    0.52
  16   1  -1    5.02    0.49
  16   1  -1    4.47    0.63
 -16   1   1    5.59    0.59
  15  -1  -1   23.56    1.30
  15  -1  -1   21.08    0.85
 -15  -1   1   21.24    1.03
 -15   1   1   24.32    1.19
 -15   1   1   19.03    1.14
  15   1  -1   22.31    1.33
  15   1  -1   21.31    1.07
  14  -1  -1   27.11    1.18
 -14  -1   1   25.82    1.30
  14  -1  -1   25.11    1.46
 -14  -1   1   29.19    1.37
  14   1  -1   28.02    1.53
  14   1  -1   27.18    1.32
 -14   1   1   25.66    1.31
 -14   1   1   24.20    1.42
 -14   1   1   27.00    1.33
 -13  -1   1   40.62    1.68
  13  -1  -1   39.14    1.73
 -13  -1   1   39.86    1.65
  13   1  -1   43.08    1.81
 -13   1   1   42.41    1.85
  13   1  -1   38.78    1.67
 -13   1   1   39.92    1.64
 -13   1   1   39.41    1.64
  12  -1  -1    0.53    0.49
 -12  -1   1    0.34    0.54
  12  -1  -1   -0.27    0.59
 -12  -1   1    0.57    0.62
 -12   1   1    1.19    0.63
  12   1  -1    1.49    0.62
  12   1  -1    2.11    0.63
 -12   1   1    0.39    0.57
 -11  -1   1    1.03    0.53
 -11  -1   1    0.23    0.91
 -11   1   1    2.05    1.08
 -11   1   1    1.38    0.53
 -11   1   1    1.24    0.58
 -10  -1   1    1.41    0.92
 -10  -1   1    1.61    0.65
 -10  -1   1    0.93    0.49
 -10  -1   1    1.05    0.90
 -10   1   1    1.47    0.49
 -10   1   1    1.58    0.57
 -10   1   1    2.09    0.70
 -10   1   1    1.72    1.02
  10   1  -1    1.87    0.49
 -10   1   1    1.62    0.99
  -9  -1   1    8.94    0.74
  -9  -1   1    8.29    1.24
  -9  -1   1    8.29    0.74
  -9  -1   1   10.33    1.36
  -9  -1   1    9.52    1.05
  -9   1   1    9.39    1.04
  -9   1   1   11.06    1.41
  -9   1   1    8.78    0.81
   9   1  -1    8.59    0.76
  -9   1   1    6.88    1.20
  -9   1   1    9.98    0.78
  -9   1   1    9.35    0.78
  -8  -1   1  115.82    3.75
  -8  -1   1  117.68    3.88
  -8  -1   1  122.47    3.32
   8  -1  -1  111.76    2.64
  -8  -1   1  118.50    2.71
  -8  -1   1  120.83    2.71
  -8   1   1  115.01    2.94
  -8   1   1  116.68    2.66
  -8   1   1  113.56    3.22
  -8   1   1  117.05    3.84
  -8   1   1  117.11    3.73
   8   1  -1  117.23    2.77
  -8   1   1  118.21    2.88
  -7  -1   1   98.47    2.40
  -7  -1   1  104.58    3.31
  -7  -1   1  110.49    2.85
  -7  -1   1  102.72    3.39
  -7  -1   1  102.30    2.36
  -7  -1   1  103.98    2.91
  -7   1   1  105.01    2.57
   7   1  -1  105.60    2.57
  -7   1   1  103.81    2.61
  -7   1   1  104.80    3.37
  -7   1   1  105.77    2.87
  -7   1   1  103.44    3.28
  -7   1   1  105.38    2.74
   7   1  -1  103.32    2.52
  -7   1   1   98.62    2.32
  -7   1   1  102.58    2.68
   7   1  -1  101.02    2.46
  -6  -1   1  131.04    2.93
  -6  -1   1  134.79    3.34
  -6  -1   1  141.96    3.83
  -6  -1   1  138.27    3.15
  -6  -1   1  131.61    2.84
  -6  -1   1  134.12    3.89
  -6  -1   1  137.26    3.04
  -6   1   1  135.47    3.87
  -6   1   1  138.74    3.11
  -6   1   1  138.12    3.30
  -6   1   1  140.00    3.83
   6   1  -1  129.27    2.95
  -6   1   1  139.85    3.27
   6   1  -1  140.66    3.06
  -6   1   1  128.52    2.80
   6   1  -1  137.28    3.06
   6   1  -1  140.87    3.06
   6   1  -1  135.05    3.01
  -6   1   1  134.84    3.17
  -6   1   1  131.92    3.03
  -5  -1   1   24.89    1.21
  -5  -1   1   27.20    1.36
  -5  -1   1   27.12    1.41
  -5  -1   1   25.46    1.00
  -5  -1   1   26.74    1.00
  -5   1   1   27.31    1.37
  -5   1   1   27.46    1.19
   5   1  -1   26.70    1.09
  -5   1   1   27.13    1.12
   5   1  -1   26.01    0.99
  -5   1   1   28.94    0.77
  -5   1   1   28.21    1.03
   5   1  -1   27.65    0.96
  -5   1   1   28.87    1.41
  -5   1   1   25.67    1.02
   5   1  -1   26.74    0.95
  -4  -1   1   47.50    1.66
  -4  -1   1   49.60    1.39
  -4  -1   1   48.29    1.34
  -4  -1   1   49.93    1.77
  -4  -1   1   46.44    1.55
  -4   1   1   52.01    1.53
   4   1  -1   49.45    1.36
  -4   1   1   47.99    1.35
  -4   1   1   50.27    1.75
   4   1  -1   48.91    1.28
  -4   1   1   51.37    1.53
  -4   1   1   49.65    1.10
   4   1  -1   51.75    1.31
  -4   1   1   50.64    1.37
  -4   1   1   50.55    1.69
  -3  -1   1   37.34    1.08
  -3  -1   1   38.35    1.33
  -3  -1   1   40.90    1.40
  -3  -1   1   38.25    1.24
  -3   1   1   39.62    1.18
  -3   1   1   38.97    0.86
   3   1  -1   38.74    1.04
  -3   1   1   39.95    1.08
  -3   1   1   39.06    1.25
  -3   1   1   38.84    1.36
  -3   1   1   39.31    1.33
   3   1  -1   40.19    1.04
  -3   1   1   39.04    1.07
  -2   1   1    4.13    0.37
  -2   1   1    4.12    0.44
  -2   1   1    4.06    0.46
  -2   1   1    3.60    0.25
  -2   1   1    3.45    0.28
   2   1  -1    3.15    0.31
   2   1  -1    3.51    0.31
   2   1  -1    3.21    0.30
  -1  -1   1    5.84    0.33
  -1  -1   1    5.95    0.39
   1  -1  -1    6.09    0.42
  -1  -1   1    5.93    0.31
  -1  -1   1    5.84    0.39
   1  -1  -1    6.55    0.43
   1   1  -1    7.12    0.32
   1   1  -1    7.49    0.40
  -1   1   1    6.79    0.46
  -1   1   1    7.44    0.32
   1   1  -1    7.22    0.38
  -1   1   1    6.86    0.31
   0  -1  -1  399.54    8.23
   0  -1   1  390.17    7.92
   0  -1   1  381.54    7.14
   0  -1   1  396.74    8.12
   0  -1  -1  395.66    6.96
   0  -1  -1  400.73    8.03
   0   1  -1  398.93    7.30
   0   1   1  399.09    7.16
   0   1  -1  381.10    6.96
   0   1   1  393.08    7.27
   0   1  -1  386.79    7.16
   0   1  -1  397.38    7.17
  -1  -1  -1  131.50    2.89
  -1  -1  -1  132.97    2.97
   1  -1   1  131.29    2.49
  -1  -1  -1  134.79    2.62
  -1  -1  -1  127.27    2.46
  -1   1  -1  130.43    2.52
  -1   1  -1  126.70    2.55
  -1   1  -1  126.35    2.43
   1   1   1  122.19    2.46
  -1   1  -1  129.43    2.63
   2  -1   1  124.44    2.46
  -2  -1  -1  125.10    2.62
  -2  -1  -1  124.40    2.96
  -2  -1  -1  121.47    2.51
  -2  -1  -1  125.44    2.64
  -2  -1  -1  125.86    2.89
  -2   1  -1  122.08    2.64
  -2   1  -1  120.29    2.46
  -2   1  -1  125.79    2.50
  -2   1  -1  120.79    2.87
   2   1   1  120.55    2.35
  -2   1  -1  124.71    2.60
  -2   1  -1  125.49    2.50
  -2   1  -1  125.13    2.81
   3  -1   1   60.53    1.42
  -3  -1  -1   59.60    1.78
  -3  -1  -1   60.60    1.61
  -3  -1  -1   60.60    1.82
  -3  -1  -1   60.27    1.59
  -3  -1  -1   59.03    1.57
  -3   1  -1   60.74    1.55
  -3   1  -1   61.74    1.58
  -3   1  -1   60.71    1.48
  -3   1  -1   61.17    1.79
  -3   1  -1   59.79    1.72
  -3   1  -1   61.06    1.45
  -3   1  -1   61.39    1.61
   3   1   1   60.22    1.37
  -4  -1  -1  116.93    2.76
  -4  -1  -1  112.07    2.75
  -4  -1  -1  119.91    2.69
   4  -1   1  115.34    2.51
  -4  -1  -1  117.23    2.60
  -4  -1  -1  120.70    3.10
  -4  -1  -1  121.35    3.19
  -4   1  -1  114.06    2.71
   4   1   1  116.74    2.50
  -4   1  -1  119.97    2.76
  -4   1  -1  119.74    3.07
  -4   1  -1  120.90    2.55
  -4   1  -1  120.59    3.14
  -4   1  -1  112.73    2.58
  -4   1  -1  112.37    2.66
  -5  -1  -1   35.01    1.27
  -5  -1  -1   34.62    1.34
  -5  -1  -1   36.16    1.41
  -5  -1  -1   38.60    1.62
   5  -1   1   33.74    1.12
  -5  -1  -1   34.96    1.27
  -5  -1  -1   34.48    1.60
   5  -1   1   36.11    1.12
  -5   1  -1   35.71    1.19
  -5   1  -1   34.96    1.54
   5   1   1   34.93    1.13
  -5   1  -1   35.62    1.25
  -5   1  -1   36.96    1.40
  -5   1  -1   35.33    1.52
  -5   1  -1   34.58    1.18
  -5   1  -1   35.78    1.16
  -5   1  -1   36.27    1.35
  -6  -1  -1    1.57    0.46
  -6  -1  -1    1.46    0.49
  -6  -1  -1    1.61    0.53
   6  -1   1    1.52    0.40
  -6  -1  -1    1.39    0.47
  -6  -1  -1    1.38    0.37
  -6  -1  -1    2.00    0.69
   6  -1   1    0.77    0.33
  -6  -1  -1    1.12    0.59
  -6   1  -1    2.13    0.47
  -6   1  -1    2.44    0.40
  -6   1  -1    1.84    0.64
  -6   1  -1    2.30    0.45
   6   1   1    1.80    0.41
  -6   1  -1    2.15    0.44
  -6   1  -1    1.39    0.50
   6   1   1    1.86    0.39
  -6   1  -1    1.64    0.65
  -6   1  -1    1.62    0.44
  -6   1  -1    2.38    0.55
  -7  -1  -1    1.09    0.56
   7  -1   1    0.89    0.39
  -7  -1  -1    1.01    0.66
  -7  -1  -1    1.21    0.65
  -7  -1  -1    1.08    0.38
  -7  -1  -1    1.50    0.53
  -7   1  -1    1.71    0.45
   7   1   1    1.74    0.44
  -7   1  -1    1.31    0.69
  -7   1  -1    1.54    0.39
  -7   1  -1    2.17    0.59
   7   1   1    2.15    0.45
   7   1   1    1.47    0.49
  -7   1  -1    1.51    0.73
  -7   1  -1    2.06    0.59
  -8  -1  -1   16.77    1.26
   8  -1   1   15.72    0.87
  -8  -1  -1   16.15    1.43
  -8  -1  -1   15.43    1.45
  -8  -1  -1   14.82    0.89
  -8  -1  -1   16.83    1.20
  -8   1  -1   15.88    1.19
  -8   1  -1   18.29    1.25
  -8   1  -1   17.17    0.91
  -8   1  -1   16.23    1.39
   8   1   1   17.75    0.99
  -8   1  -1   16.50    1.47
   8   1   1   16.43    1.09
   8   1   1   16.47    0.99
  -8   1  -1   16.99    0.86
  -8   1  -1   15.52    0.84
  -9  -1  -1    4.16    0.80
  -9  -1  -1    5.26    1.08
  -9  -1  -1    5.69    0.63
  -9  -1  -1    4.82    1.08
   9  -1   1    4.21    0.55
  -9  -1  -1    4.55    0.84
  -9   1  -1    5.79    1.15
  -9   1  -1    5.18    1.11
  -9   1  -1    4.48    0.56
  -9   1  -1    6.37    0.92
   9   1   1    5.60    0.71
  -9   1  -1    5.04    0.61
  -9   1  -1    5.43    0.88
 -10  -1  -1   11.73    1.23
 -10  -1  -1   10.80    0.94
 -10  -1  -1   10.13    1.41
 -10  -1  -1   10.66    1.48
 -10   1  -1   11.45    1.23
 -10   1  -1   12.52    1.53
  10   1   1   12.34    1.00
 -10   1  -1    9.31    1.43
 -10   1  -1   11.74    0.91
 -11  -1  -1    5.43    0.70
  11  -1   1    5.04    0.82
 -11  -1  -1    4.80    1.21
 -11  -1  -1    4.40    0.70
 -11   1  -1    4.21    1.22
 -11   1  -1    4.41    0.63
  11   1   1    5.40    0.73
  11   1   1    3.89    0.74
  12  -1   1   10.31    1.01
 -12  -1  -1    9.75    0.91
 -12  -1  -1   10.32    0.91
  12  -1   1    9.82    0.96
 -12   1  -1    8.92    0.88
 -12   1  -1    8.24    0.82
 -12   1  -1   11.12    1.05
  12   1   1    6.41    0.84
  12   1   1    9.59    0.84
  13  -1   1    2.53    0.67
 -13  -1  -1    2.65    0.64
 -13  -1  -1    2.02    0.57
 -13   1  -1    2.79    0.64
 -13   1  -1    2.58    0.65
  13   1   1    2.11    0.72
 -13   1  -1    3.52    0.70
  13   1   1    2.36    0.67
  14  -1   1    9.53    0.92
  14  -1   1    8.91    0.84
 -14  -1  -1    9.27    0.72
 -14  -1  -1    8.79    0.84
 -14   1  -1    9.61    0.90
 -14   1  -1    9.73    0.87
 -14   1  -1   12.41    1.05
  14   1   1    8.21    0.93
  14   1   1    8.62    0.93
  15  -1   1   14.78    1.10
  15  -1   1   13.19    0.88
  15   1   1   13.05    0.97
  15   1   1   15.07    1.15
 -15   1  -1   12.81    0.84
 -15   1  -1   14.69    1.02
  16  -1   1    2.98    0.35
  16  -1   1    3.51    0.60
 -16   1  -1    2.59    0.29
 -16   1  -1    3.84    0.53
  16   1   1    3.16    0.58
  16   1   1    3.50    0.51
  17  -1   1    6.28    0.55
  17   1   1    7.95    0.67
  17   1   1    5.16    0.35
  17  -2  -1    1.68    0.39
  17   2  -1    1.26    0.41
 -17   2   1    0.99    0.22
  16  -2  -1    0.59    0.48
 -16   2   1    0.05    0.43
 -16   2   1   -0.03    0.37
  16   2  -1   -0.32    0.46
 -15  -2   1    5.49    0.45
  15  -2  -1    4.63    0.70
  15   2  -1    5.60    0.66
 -15   2   1    4.09    0.62
 -15   2   1    4.12    0.65
  15   2  -1    4.51    0.72
 -14  -2   1    0.23    0.51
 -14  -2   1    1.30    0.54
  14  -2  -1    1.29    0.60
 -14  -2   1    0.42    0.45
  14  -2  -1    0.50    0.30
 -14   2   1    0.16    0.51
 -14   2   1    0.16    0.54
  14   2  -1    0.32    0.58
 -14   2   1    0.10    0.61
  14   2  -1    1.24    0.57
 -13  -2   1    5.76    0.76
 -13  -2   1    3.64    0.63
  13  -2  -1    4.02    0.74
  13  -2  -1    4.27    0.56
 -13  -2   1    3.90    0.67
 -13   2   1    5.38    0.90
 -13   2   1    5.43    0.72
  13   2  -1    5.62    0.82
  13   2  -1    3.96    0.74
 -13   2   1    4.36    0.73
 -12  -2   1   16.19    1.21
  12  -2  -1   16.22    1.00
 -12  -2   1   15.70    1.06
 -12  -2   1   16.29    1.13
  12  -2  -1   14.79    1.24
 -12   2   1   17.64    1.18
 -12   2   1   17.48    1.15
 -12   2   1   17.16    1.14
  12   2  -1   15.49    1.27
 -12   2   1   15.89    1.20
  12   2  -1   16.50    1.26
 -11  -2   1    0.14    0.92
 -11  -2   1    0.73    0.51
  11  -2  -1    0.22    0.55
  11  -2  -1   -0.08    0.43
  11  -2  -1    0.29    0.48
 -11  -2   1   -0.17    0.55
 -11  -2   1    0.33    0.49
 -11   2   1    0.26    1.01
 -11   2   1    0.20    0.51
  11   2  -1   -0.29    0.54
  11   2  -1    0.32    0.47
 -11   2   1    0.42    0.55
 -11   2   1    0.49    0.49
 -10  -2   1    2.72    0.97
 -10  -2   1    1.44    0.67
 -10  -2   1    2.26    0.56
 -10   2   1    2.68    0.66
  10   2  -1    1.37    0.51
 -10   2   1    1.53    0.51
 -10   2   1    1.64    0.71
 -10   2   1    2.90    1.04
 -10   2   1    1.41    0.47
  -9  -2   1    2.45    0.89
  -9  -2   1    2.09    0.69
  -9  -2   1    2.08    0.48
  -9  -2   1    2.33    0.92
   9   2  -1    2.25    0.64
  -9   2   1    2.07    0.44
  -9   2   1    2.12    0.56
  -9   2   1    2.02    0.92
  -9   2   1    2.52    0.52
  -9   2   1    2.31    0.92
   9   2  -1    2.27    0.55
  -9   2   1    1.70    0.55
  -9   2   1    3.42    0.72
  -8  -2   1    2.78    0.89
  -8  -2   1    1.91    0.45
  -8  -2   1    1.99    0.63
  -8  -2   1    2.97    0.89
   8   2  -1    2.07    0.48
   8   2  -1    2.67    0.63
  -8   2   1    1.94    0.60
  -8   2   1    2.52    0.66
  -8   2   1    3.14    0.91
  -8   2   1    1.93    0.52
  -8   2   1    2.48    0.54
  -8   2   1    2.58    0.43
  -8   2   1    2.53    0.87
  -7  -2   1   29.37    0.97
  -7  -2   1   28.53    1.70
   7  -2  -1   27.43    1.07
  -7  -2   1   29.21    1.78
  -7  -2   1   28.97    1.42
  -7  -2   1   28.07    1.08
  -7   2   1   25.95    1.01
  -7   2   1   28.23    1.74
  -7   2   1   27.32    1.68
  -7   2   1   28.51    1.38
  -7   2   1   28.68    1.23
   7   2  -1   29.58    1.36
  -7   2   1   28.29    1.36
   7   2  -1   28.99    1.17
   7   2  -1   29.04    1.30
  -7   2   1   29.79    1.41
  -7   2   1   31.79    1.27
   7   2  -1   29.07    1.19
  -6  -2   1    2.57    0.57
  -6  -2   1    2.60    0.52
  -6  -2   1    2.30    0.40
  -6  -2   1    2.76    0.78
  -6  -2   1    1.88    0.65
  -6  -2   1    1.74    0.39
  -6   2   1    2.46    0.74
  -6   2   1    2.24    0.60
  -6   2   1    2.26    0.51
  -6   2   1    2.85    0.76
   6   2  -1    2.11    0.54
  -6   2   1    2.24    0.38
  -6   2   1    1.85    0.50
  -6   2   1    2.29    0.50
   6   2  -1    2.21    0.44
   6   2  -1    1.46    0.43
   6   2  -1    1.89    0.41
  -6   2   1    2.22    0.45
  -5  -2   1    5.13    0.77
  -5  -2   1    6.08    0.83
  -5  -2   1    5.11    0.64
  -5  -2   1    5.58    0.59
  -5   2   1    4.87    0.69
   5   2  -1    5.20    0.48
   5   2  -1    5.16    0.62
   5   2  -1    4.57    0.49
  -5   2   1    6.68    0.62
  -5   2   1    5.76    0.81
   5   2  -1    6.81    0.69
  -5   2   1    4.39    0.52
  -5   2   1    3.88    0.54
  -5   2   1    6.15    0.84
  -5   2   1    5.40    0.45
   5   2  -1    5.27    0.51
  -4  -2   1   41.23    1.14
  -4  -2   1   40.16    1.28
  -4  -2   1   39.41    1.36
  -4  -2   1   41.57    1.57
  -4  -2   1   42.24    1.62
  -4   2   1   38.40    1.47
   4   2  -1   40.20    1.35
   4   2  -1   38.76    1.14
  -4   2   1   39.02    1.27
  -4   2   1   41.31    1.56
  -4   2   1   40.12    1.22
  -4   2   1   41.15    1.29
  -4   2   1   39.91    1.57
  -4   2   1   39.60    1.04
   4   2  -1   36.81    1.35
   4   2  -1   38.34    1.17
  -3  -2   1    0.71    0.39
  -3  -2   1    0.61    0.30
  -3  -2   1    0.71    0.33
  -3  -2   1    0.27    0.34
  -3  -2   1    0.94    0.41
   3   2  -1    1.00    0.40
   3   2  -1    0.71    0.25
  -3   2   1    0.35    0.41
  -3   2   1    1.09    0.35
   3   2  -1    0.72    0.24
  -3   2   1    0.71    0.29
  -3   2   1    0.56    0.40
  -3   2   1    0.79    0.24
   3   2  -1    0.90    0.35
  -3   2   1    0.79    0.44
  -3   2   1    0.54    0.30
  -2  -2   1   21.72    0.73
  -2  -2   1   22.07    0.95
   2  -2  -1   22.23    0.98
  -2  -2   1   21.62    0.97
  -2  -2   1   20.77    0.80
  -2  -2   1   21.88    0.85
  -2   2   1   21.35    0.86
   2   2  -1   22.33    0.73
   2   2  -1   22.53    0.89
  -2   2   1   21.67    0.98
  -2   2   1   21.58    0.73
  -2   2   1   21.29    0.74
  -2   2   1   20.55    1.03
   2   2  -1   21.33    0.79
  -2   2   1   22.84    0.70
  -1  -2   1   55.14    1.26
  -1  -2   1   56.69    1.59
  -1  -2   1   57.17    1.62
   1  -2  -1   55.88    1.68
   1  -2  -1   56.41    1.64
  -1  -2   1   54.61    1.23
   1   2  -1   53.65    1.45
  -1   2   1   57.26    1.39
  -1   2   1   53.72    1.13
  -1   2   1   52.82    1.12
  -1   2   1   55.09    1.53
  -1   2   1   54.41    1.47
   1   2  -1   54.86    1.43
   1   2  -1   54.97    1.45
   1   2  -1   57.11    1.32
   0  -2  -1  137.62    3.32
   0  -2  -1  132.99    2.47
   0  -2   1  137.14    3.22
   0  -2   1  139.20    3.15
   0  -2   1  137.52    2.51
   0  -2   1  132.41    2.65
   0  -2  -1  140.78    3.25
   0  -2  -1  141.36    2.99
   0   2   1  138.45    2.87
   0   2  -1  139.98    2.75
   0   2   1  135.68    2.89
   0   2  -1  135.83    2.88
   0   2  -1  132.29    2.93
   0   2  -1  136.62    2.95
   1  -2   1  964.30   17.46
  -1  -2  -1  986.87   18.02
  -1  -2  -1 1000.00   20.17
   1  -2   1  993.26   19.54
  -1  -2  -1  955.25   17.07
   1  -2   1  980.32   20.02
  -1  -2  -1  973.04   19.64
  -1   2  -1  985.53   17.52
  -1   2  -1  936.95   17.00
  -1   2  -1  982.63   17.58
   1   2   1  953.32   17.31
  -1   2  -1  972.26   17.86
   1   2   1  939.57   17.66
  -1   2  -1  952.95   17.98
   1   2   1  989.75   17.58
   2  -2   1   60.57    1.38
  -2  -2  -1   63.80    1.70
  -2  -2  -1   64.79    1.88
  -2  -2  -1   63.84    1.93
  -2  -2  -1   60.52    1.45
  -2   2  -1   61.21    1.37
  -2   2  -1   61.79    1.57
   2   2   1   63.91    1.44
  -2   2  -1   61.68    1.67
  -2   2  -1   61.84    1.76
  -2   2  -1   64.89    1.55
   2   2   1   64.55    1.35
  -2   2  -1   63.83    1.74
  -2   2  -1   61.37    1.81
   2   2   1   63.61    1.70
  -3  -2  -1  270.38    6.19
  -3  -2  -1  269.53    5.21
  -3  -2  -1  271.22    6.05
  -3  -2  -1  272.86    5.50
  -3  -2  -1  260.54    5.18
   3  -2   1  254.29    5.06
  -3   2  -1  265.77    5.10
   3   2   1  261.17    5.01
  -3   2  -1  265.93    6.06
  -3   2  -1  274.71    5.23
   3   2   1  273.72    5.45
  -3   2  -1  267.63    5.93
   3   2   1  263.72    5.08
  -3   2  -1  268.66    5.48
  -3   2  -1  274.93    5.54
  -3   2  -1  270.06    5.28
  -4  -2  -1   95.55    2.37
  -4  -2  -1   98.08    2.84
  -4  -2  -1   99.35    2.49
   4  -2   1   92.34    2.07
  -4  -2  -1   97.69    2.39
  -4  -2  -1   97.88    2.76
  -4   2  -1   91.14    2.70
  -4   2  -1   96.73    2.28
  -4   2  -1   94.28    2.65
  -4   2  -1   91.65    2.28
  -4   2  -1   89.98    2.47
  -4   2  -1   96.63    2.45
   4   2   1   94.72    2.12
   4   2   1   91.79    2.44
  -4   2  -1   94.26    2.22
  -5  -2  -1    4.37    0.77
  -5  -2  -1    4.94    0.65
   5  -2   1    5.25    0.47
  -5  -2  -1    4.28    0.77
  -5  -2  -1    5.81    0.69
  -5   2  -1    4.13    0.53
   5   2   1    4.23    0.61
   5   2   1    5.73    0.52
  -5   2  -1    3.76    0.57
  -5   2  -1    5.21    0.53
  -5   2  -1    4.78    0.72
   5   2   1    6.61    0.72
  -5   2  -1    4.43    0.72
  -5   2  -1    4.77    0.61
  -5   2  -1    4.78    0.57
  -5   2  -1    4.53    0.66
  -6  -2  -1   98.75    3.29
  -6  -2  -1  102.80    2.80
  -6  -2  -1   97.91    2.29
  -6  -2  -1  103.73    3.24
  -6  -2  -1  101.21    2.83
   6  -2   1   97.83    2.24
  -6   2  -1  104.41    2.59
  -6   2  -1  100.09    2.73
  -6   2  -1   97.21    2.26
  -6   2  -1  106.09    2.80
   6   2   1  102.88    2.66
  -6   2  -1  101.97    3.23
  -6   2  -1  103.01    2.52
   6   2   1   98.82    2.47
  -6   2  -1  100.35    2.49
   6   2   1   98.81    2.47
  -6   2  -1  100.50    2.78
   6   2   1  101.87    2.73
  -6   2  -1  102.42    3.19
  -7  -2  -1    2.29    0.61
  -7  -2  -1    1.79    0.62
  -7  -2  -1    2.15    0.74
   7  -2   1    1.85    0.36
  -7  -2  -1    1.14    0.71
  -7  -2  -1    1.90    0.43
  -7   2  -1    2.43    0.59
   7   2   1    3.23    0.51
  -7   2  -1    1.88    0.58
  -7   2  -1    1.96    0.64
   7   2   1    2.67    0.59
  -7   2  -1    3.04    0.50
  -7   2  -1    1.85    0.73
  -7   2  -1    2.23    0.42
  -7   2  -1    2.57    0.53
   7   2   1    2.04    0.46
  -7   2  -1    2.52    0.51
  -7   2  -1    2.05    0.74
   7   2   1    2.11    0.55
  -8  -2  -1    8.86    0.99
  -8  -2  -1    9.57    1.30
  -8  -2  -1    6.82    0.64
  -8  -2  -1    8.21    1.21
  -8  -2  -1    9.50    1.03
  -8   2  -1    9.32    1.00
   8   2   1    7.20    0.86
  -8   2  -1    8.90    1.02
  -8   2  -1    7.82    0.76
  -8   2  -1    9.72    0.74
   8   2   1    8.80    0.90
  -8   2  -1    9.36    1.22
  -8   2  -1    8.74    0.72
   8   2   1    8.25    0.80
  -8   2  -1    9.94    1.27
   8   2   1    6.20    0.69
  -9  -2  -1    7.64    1.24
  -9  -2  -1    9.60    1.34
  -9  -2  -1   12.55    1.18
  -9  -2  -1   11.53    0.89
  -9  -2  -1   11.33    1.16
  -9   2  -1   11.21    0.84
  -9   2  -1   11.90    0.87
  -9   2  -1    9.93    1.40
  -9   2  -1   12.94    1.26
  -9   2  -1   11.58    1.40
   9   2   1   11.23    0.99
  -9   2  -1   12.66    0.94
  -9   2  -1   10.44    1.08
   9   2   1    9.89    1.02
 -10  -2  -1    0.74    0.48
 -10  -2  -1   -0.01    0.89
 -10   2  -1    0.84    0.45
 -10   2  -1    0.74    0.47
 -10   2  -1   -0.44    0.87
  10   2   1    1.32    0.57
 -10   2  -1    0.37    0.50
 -10   2  -1    2.04    0.78
  10   2   1    1.72    0.72
 -11  -2  -1   13.05    1.01
 -11  -2  -1   13.80    0.93
 -11  -2  -1   13.87    1.04
  11  -2   1   12.36    1.05
 -11  -2  -1   10.69    1.67
  11  -2   1   13.90    1.15
 -11   2  -1   11.42    0.96
 -11   2  -1   13.86    1.26
  11   2   1   12.45    1.07
 -11   2  -1   13.67    1.03
 -11   2  -1   11.30    1.68
 -11   2  -1   13.34    0.99
  11   2   1   13.05    1.18
 -12  -2  -1    0.89    0.48
  12  -2   1   -0.03    0.55
  12  -2   1    0.18    0.49
 -12  -2  -1    0.83    0.52
 -12  -2  -1    0.96    0.54
 -12   2  -1    0.27    0.56
  12   2   1    0.88    0.59
  12   2   1    0.39    0.54
 -12   2  -1    0.20    0.62
 -12   2  -1    0.63    0.52
 -13  -2  -1    1.89    0.61
  13  -2   1    2.15    0.63
  13  -2   1    2.20    0.58
 -13  -2  -1    2.13    0.58
 -13  -2  -1    1.64    0.44
 -13   2  -1    2.03    0.60
 -13   2  -1    1.18    0.58
 -13   2  -1    0.87    0.57
  13   2   1    2.10    0.66
 -14  -2  -1    5.70    0.73
  14  -2   1    5.69    0.78
 -14  -2  -1    5.52    0.67
  14  -2   1    5.09    0.63
  14   2   1    6.56    0.85
  14   2   1    6.20    0.83
 -14   2  -1    6.39    0.74
 -14   2  -1    6.17    0.77
 -14   2  -1    6.33    0.77
  15  -2   1    1.97    0.56
  15  -2   1    2.09    0.37
 -15  -2  -1    1.81    0.49
  15   2   1    3.39    0.68
  15   2   1    2.34    0.60
 -15   2  -1    2.49    0.52
 -15   2  -1    3.46    0.60
  16  -2   1   -0.08    0.44
  16   2   1   -0.02    0.37
 -16   2  -1   -0.10    0.39
 -16   2  -1    0.40    0.29
  16   2   1   -0.35    0.46
 -16  -3   1    2.94    0.42
  16  -3  -1    1.99    0.48
 -16   3   1    2.08    0.43
  16   3  -1    2.21    0.53
 -16   3   1    2.33    0.45
  16   3  -1    1.55    0.37
  15  -3  -1   12.29    0.99
 -15  -3   1   13.95    0.86
 -15   3   1   10.36    0.91
 -15   3   1   13.53    0.96
  15   3  -1   12.69    0.89
  15   3  -1   14.12    1.09
  14  -3  -1    4.70    0.70
 -14  -3   1    5.69    0.80
 -14  -3   1    5.32    0.65
  14   3  -1    5.05    0.77
 -14   3   1    2.46    0.66
 -14   3   1    5.33    0.71
  14   3  -1    5.29    0.75
 -13  -3   1    1.77    0.55
 -13  -3   1    1.18    0.54
 -13  -3   1    0.73    0.44
  13  -3  -1    1.38    0.59
 -13   3   1    1.64    0.61
  13   3  -1    1.23    0.62
  13   3  -1    1.25    0.66
 -13   3   1    1.51    0.61
  12  -3  -1   14.09    1.13
 -12  -3   1   13.81    1.10
 -12  -3   1   13.91    0.96
 -12  -3   1   11.07    0.88
  12  -3  -1   12.00    0.71
  12   3  -1   11.32    1.02
 -12   3   1   12.52    1.10
 -12   3   1   13.57    1.12
 -12   3   1   13.32    1.13
  11  -3  -1   -0.08    0.38
 -11  -3   1    0.35    0.50
 -11  -3   1   -0.37    0.46
 -11  -3   1    0.39    0.49
  11  -3  -1    0.03    0.54
 -11   3   1    1.14    0.58
  11   3  -1    1.71    0.57
 -11   3   1    2.23    0.69
  11   3  -1    0.64    0.63
  10  -3  -1    5.96    0.65
 -10  -3   1    4.87    1.16
 -10  -3   1    6.07    0.71
 -10  -3   1    4.02    0.63
  10   3  -1    4.90    0.89
 -10   3   1    4.14    0.77
 -10   3   1    4.47    0.69
  10   3  -1    5.71    0.79
 -10   3   1    5.17    1.30
  -9  -3   1    3.02    0.99
  -9  -3   1    4.41    0.90
  -9  -3   1    3.26    0.98
  -9  -3   1    5.56    0.64
  -9   3   1    5.27    0.77
  -9   3   1    4.72    0.65
   9   3  -1    4.85    0.69
  -9   3   1    4.99    1.14
  -9   3   1    5.23    1.20
   9   3  -1    5.64    0.89
  -9   3   1    4.58    0.72
  -8  -3   1   25.73    1.08
  -8  -3   1   25.60    1.48
  -8  -3   1   23.96    1.85
  -8  -3   1   23.95    1.77
   8   3  -1   24.19    1.26
  -8   3   1   24.77    1.28
  -8   3   1   23.63    1.51
  -8   3   1   23.32    1.11
  -8   3   1   21.10    1.78
   8   3  -1   24.59    1.40
  -8   3   1   23.90    1.82
  -8   3   1   22.03    1.50
   8   3  -1   23.96    1.20
  -8   3   1   25.74    1.29
  -7  -3   1   59.65    2.54
  -7  -3   1   61.74    1.68
  -7  -3   1   60.37    2.67
  -7  -3   1   62.70    2.16
  -7   3   1   57.79    1.73
   7   3  -1   60.73    2.16
   7   3  -1   60.29    2.11
   7   3  -1   61.29    1.93
   7   3  -1   55.14    1.82
  -7   3   1   56.66    2.23
  -7   3   1   60.00    1.94
  -7   3   1   62.51    1.94
  -7   3   1   58.90    2.54
  -7   3   1   59.08    2.63
  -7   3   1   61.88    2.16
  -6  -3   1   30.07    1.68
  -6  -3   1   30.32    1.09
   6  -3  -1   28.45    1.12
  -6  -3   1   31.00    1.41
  -6  -3   1   29.32    1.72
  -6  -3   1   31.28    1.42
  -6   3   1   29.76    1.67
  -6   3   1   29.94    1.74
  -6   3   1   31.25    1.44
   6   3  -1   31.67    1.47
   6   3  -1   29.25    1.19
  -6   3   1   29.68    1.29
  -6   3   1   30.75    1.29
   6   3  -1   31.06    1.24
   6   3  -1   31.22    1.48
  -6   3   1   29.85    1.56
  -6   3   1   29.30    1.26
  -5  -3   1   61.20    2.31
  -5  -3   1   61.67    1.96
  -5  -3   1   64.57    1.93
  -5  -3   1   62.85    2.29
   5   3  -1   59.75    1.97
   5   3  -1   62.43    1.76
  -5   3   1   59.73    1.81
  -5   3   1   58.83    1.91
  -5   3   1   59.67    1.76
  -5   3   1   61.10    1.79
  -5   3   1   59.82    2.15
   5   3  -1   56.90    1.99
  -5   3   1   61.32    2.26
  -5   3   1   61.77    2.32
   5   3  -1   59.61    1.72
  -4  -3   1    2.22    0.48
  -4  -3   1    2.36    0.56
  -4  -3   1    2.42    0.47
  -4  -3   1    1.71    0.54
   4   3  -1    3.61    0.45
  -4   3   1    3.22    0.43
  -4   3   1    3.56    0.48
  -4   3   1    4.18    0.72
  -4   3   1    4.89    0.49
  -4   3   1    3.48    0.54
   4   3  -1    3.85    0.47
  -4   3   1    4.29    0.71
   4   3  -1    3.82    0.61
   4   3  -1    3.42    0.58
   4   3  -1    3.59    0.44
  -4   3   1    5.17    0.79
  -3  -3   1   15.33    1.01
  -3  -3   1   16.27    1.06
  -3  -3   1   15.18    0.77
  -3  -3   1   15.28    0.93
   3   3  -1   17.62    0.95
  -3   3   1   17.92    0.65
  -3   3   1   19.50    1.15
   3   3  -1   17.21    0.76
   3   3  -1   18.11    0.82
   3   3  -1   17.72    1.00
  -3   3   1   18.81    0.96
  -3   3   1   17.60    1.06
  -3   3   1   18.54    1.16
  -3   3   1   16.76    0.78
  -3   3   1   17.33    0.80
  -2  -3   1   15.90    0.67
  -2  -3   1   16.32    1.01
  -2  -3   1   15.93    0.93
   2  -3  -1   14.87    0.96
  -2  -3   1   15.60    0.95
  -2   3   1   18.60    0.72
  -2   3   1   18.46    0.84
   2   3  -1   18.98    0.92
  -2   3   1   19.50    1.12
   2   3  -1   18.46    0.75
   2   3  -1   18.08    0.85
  -2   3   1   18.25    0.93
   2   3  -1   19.28    0.96
  -2   3   1   20.26    1.04
   1  -3  -1    0.42    0.37
   1  -3  -1    0.24    0.36
  -1  -3   1    0.73    0.37
  -1   3   1    1.37    0.39
   1   3  -1    1.13    0.37
   1   3  -1    1.66    0.39
  -1   3   1    1.60    0.27
  -1   3   1    1.52    0.44
   1   3  -1    1.30    0.36
   1   3  -1    1.55    0.32
   1   3  -1    1.39    0.41
  -1   3   1    1.18    0.36
   0  -3  -1  134.06    3.16
   0  -3  -1  137.08    3.44
   0  -3   1  132.62    3.41
   0  -3  -1  133.22    3.51
   0  -3   1  133.91    3.32
   0   3   1  136.53    3.04
   0   3  -1  132.40    3.10
   0   3   1  130.27    3.03
   0   3  -1  131.08    2.83
   0   3  -1  134.81    3.04
   0   3  -1  132.51    2.78
   0   3   1  134.60    2.67
   0   3  -1  131.87    3.12
  -1  -3  -1  101.76    2.86
  -1  -3  -1  101.23    2.80
   1  -3   1  102.77    2.76
   1  -3   1  101.73    2.70
  -1  -3  -1  103.98    2.59
   1   3   1  102.36    2.13
  -1   3  -1  100.44    2.56
   1   3   1  102.91    2.51
   1   3   1  102.82    2.37
  -1   3  -1  101.88    2.29
  -1   3  -1  100.96    2.47
  -1   3  -1   98.82    2.55
   1   3   1  101.99    2.42
  -2  -3  -1   73.74    1.62
  -2  -3  -1   75.58    2.36
  -2  -3  -1   78.35    2.11
   2  -3   1   76.32    2.21
  -2  -3  -1   75.94    2.31
  -2   3  -1   74.86    1.86
   2   3   1   74.20    1.86
  -2   3  -1   70.58    1.47
   2   3   1   73.29    1.98
   2   3   1   74.33    2.07
   2   3   1   75.26    1.69
  -2   3  -1   75.07    2.15
  -2   3  -1   72.84    2.25
  -2   3  -1   69.37    2.03
  -2   3  -1   71.45    1.95
  -3  -3  -1   12.84    0.94
  -3  -3  -1   13.68    0.90
  -3  -3  -1   12.85    0.66
  -3  -3  -1   12.82    0.97
  -3   3  -1   14.00    0.98
  -3   3  -1   13.25    0.77
   3   3   1   12.48    0.90
  -3   3  -1   11.78    0.93
  -3   3  -1   12.80    0.79
  -3   3  -1   11.96    0.84
   3   3   1   12.38    0.90
  -3   3  -1   12.87    0.90
  -3   3  -1   13.79    0.83
  -3   3  -1   12.76    0.56
   3   3   1   13.30    0.62
   3   3   1   12.75    0.60
  -4  -3  -1   15.47    0.85
  -4  -3  -1   14.74    1.06
  -4  -3  -1   16.71    1.02
  -4  -3  -1   15.38    1.15
   4   3   1   13.34    0.99
   4   3   1   15.51    1.05
  -4   3  -1   14.32    1.07
  -4   3  -1   15.53    0.89
  -4   3  -1   16.33    1.01
   4   3   1   15.19    0.71
  -4   3  -1   15.99    0.89
  -4   3  -1   15.74    1.07
  -4   3  -1   16.14    1.06
  -4   3  -1   14.57    0.86
  -4   3  -1   15.37    0.73
  -5  -3  -1   59.62    1.57
  -5  -3  -1   64.82    2.10
  -5  -3  -1   66.69    2.41
  -5  -3  -1   65.17    2.44
  -5  -3  -1   67.00    1.99
  -5   3  -1   62.44    2.08
  -5   3  -1   62.85    1.78
   5   3   1   59.29    1.72
  -5   3  -1   57.46    1.83
  -5   3  -1   61.05    1.90
  -5   3  -1   61.44    2.26
  -5   3  -1   61.14    2.17
  -5   3  -1   63.67    1.83
   5   3   1   59.45    2.08
   5   3   1   63.43    2.05
   5   3   1   61.01    1.71
  -5   3  -1   63.83    2.32
  -6  -3  -1    0.20    0.43
  -6  -3  -1   -0.17    0.53
  -6  -3  -1    0.46    0.51
  -6  -3  -1    0.34    0.53
  -6  -3  -1   -0.05    0.33
  -6   3  -1    1.38    0.59
  -6   3  -1    0.73    0.44
   6   3   1    1.37    0.39
  -6   3  -1    2.27    0.68
  -6   3  -1    2.00    0.71
  -6   3  -1    1.92    0.73
   6   3   1    1.75    0.45
  -6   3  -1    1.39    0.48
  -6   3  -1    1.85    0.48
   6   3   1    1.42    0.56
   6   3   1    1.27    0.54
  -6   3  -1    1.32    0.45
  -7  -3  -1    0.89    0.57
  -7  -3  -1    0.29    0.36
  -7  -3  -1    0.96    0.70
  -7  -3  -1    0.78    0.54
  -7  -3  -1    1.23    0.71
   7   3   1    1.85    0.59
  -7   3  -1    2.13    0.54
  -7   3  -1    1.82    0.66
  -7   3  -1    2.63    0.85
  -7   3  -1    2.27    0.84
   7   3   1    1.34    0.46
  -7   3  -1    2.43    0.70
   7   3   1    2.18    0.63
  -7   3  -1    1.48    0.52
   7   3   1    2.46    0.52
  -7   3  -1    2.34    0.50
  -8  -3  -1    0.59    0.59
  -8  -3  -1    0.90    0.79
  -8  -3  -1   -0.36    0.70
  -8  -3  -1    0.92    0.57
  -8  -3  -1    0.19    0.39
   8   3   1    1.02    0.48
  -8   3  -1    1.23    0.82
   8   3   1    1.01    0.61
  -8   3  -1    0.32    0.77
  -8   3  -1    0.25    0.48
   8   3   1    0.95    0.48
   8   3   1    0.46    0.55
  -8   3  -1    1.13    0.74
  -8   3  -1    1.30    0.66
  -8   3  -1    0.95    0.47
  -9  -3  -1    6.63    1.26
  -9  -3  -1    4.98    0.62
  -9  -3  -1    6.28    0.97
  -9   3  -1    5.64    0.72
   9   3   1    6.35    0.95
   9   3   1    5.47    0.76
  -9   3  -1    5.18    1.17
   9   3   1    5.52    0.79
  -9   3  -1    4.81    1.19
  -9   3  -1    5.14    0.73
  -9   3  -1    5.87    1.04
 -10  -3  -1    1.92    1.06
 -10  -3  -1    3.40    0.81
 -10  -3  -1    3.71    0.55
 -10  -3  -1    3.89    0.61
  10  -3   1    3.19    0.63
 -10  -3  -1    2.92    0.62
 -10   3  -1    2.83    0.64
 -10   3  -1    3.55    0.66
  10   3   1    2.38    0.84
 -10   3  -1    2.18    0.63
 -10   3  -1    3.99    1.17
 -11  -3  -1    3.79    0.65
  11  -3   1    3.76    0.64
  11  -3   1    2.47    0.66
 -11  -3  -1    3.89    0.65
 -11  -3  -1    4.21    0.51
  11   3   1    5.34    0.83
 -11   3  -1    4.13    0.73
  11   3   1    4.09    0.98
 -11   3  -1    2.58    0.62
 -11   3  -1    4.38    0.69
 -12  -3  -1    0.21    0.52
  12  -3   1    0.46    0.54
  12  -3   1    1.03    0.49
 -12  -3  -1    0.88    0.55
 -12  -3  -1    1.47    0.32
  12   3   1    2.48    0.70
  12   3   1    3.55    0.76
 -12   3  -1    1.02    0.66
 -12   3  -1    3.05    0.67
 -12   3  -1    1.61    0.61
  13  -3   1    4.03    0.54
 -13  -3  -1    4.80    0.67
  13  -3   1    4.73    0.70
 -13  -3  -1    6.60    0.79
 -13   3  -1    4.95    0.72
  13   3   1    4.57    0.75
 -13   3  -1    3.72    0.72
  14  -3   1   12.31    0.62
 -14  -3  -1   12.55    0.96
  14  -3   1   13.60    1.04
 -14   3  -1   14.91    1.07
  14   3   1   13.73    1.13
  14   3   1   15.34    1.14
 -14   3  -1   12.97    1.03
 -15  -3  -1   11.06    0.79
  15  -3   1    9.99    0.89
 -15   3  -1    9.31    0.79
  15   3   1   10.34    0.90
  15   3   1   11.21    1.00
 -15   3  -1   11.55    0.91
  16  -3   1    5.62    0.57
 -16  -3  -1    4.71    0.45
  16   3   1    7.34    0.68
 -16   3  -1    6.14    0.54
  16   3   1    5.60    0.54
 -16   3  -1    5.36    0.45
  16  -4  -1    1.10    0.41
 -16  -4   1    1.25    0.34
  16   4  -1    0.81    0.40
 -16   4   1    1.09    0.36
 -16   4   1    0.96    0.32
  16   4  -1    0.97    0.29
  15  -4  -1    0.59    0.44
 -15  -4   1    0.66    0.42
  15   4  -1    0.05    0.41
 -15   4   1    0.43    0.42
  15   4  -1    0.54    0.50
 -15   4   1    0.18    0.42
 -14  -4   1   -0.03    0.45
  14  -4  -1    0.53    0.47
 -14   4   1   -0.19    0.48
  14   4  -1    0.54    0.53
  14   4  -1    0.91    0.55
 -14   4   1    0.63    0.48
 -14   4   1    0.29    0.55
 -13  -4   1   -0.60    0.49
  13  -4  -1    0.15    0.50
 -13   4   1    0.22    0.55
  13   4  -1   -0.39    0.55
 -13   4   1    0.27    0.50
  13   4  -1    0.78    0.64
  12  -4  -1    2.56    0.66
 -12  -4   1    2.61    0.39
 -12  -4   1    2.55    0.61
 -12   4   1    3.04    0.69
  12   4  -1    2.88    0.75
 -12   4   1    3.73    0.73
 -12   4   1    2.84    0.64
 -11  -4   1    1.77    0.56
  11  -4  -1    1.17    0.58
 -11  -4   1    2.12    0.49
 -11   4   1    2.36    0.73
  11   4  -1    0.97    0.83
  11   4  -1    1.70    0.66
 -11   4   1    1.67    0.63
 -11   4   1    0.77    0.55
 -10  -4   1    0.36    0.45
 -10  -4   1    0.09    0.49
  10  -4  -1    1.13    0.59
 -10  -4   1    0.52    0.60
  10  -4  -1    0.52    0.27
  10   4  -1    0.04    0.73
 -10   4   1    0.04    0.58
 -10   4   1    0.24    0.52
 -10   4   1    0.24    0.51
  -9  -4   1    8.61    1.45
  -9  -4   1    8.24    0.79
  -9  -4   1    8.92    0.81
  -9   4   1    8.25    0.93
  -9   4   1    9.25    0.86
   9   4  -1    9.67    1.17
   9   4  -1    8.29    0.87
  -9   4   1    7.60    1.44
  -9   4   1    6.19    0.86
  -8  -4   1    1.68    0.87
  -8  -4   1    2.33    0.91
  -8   4   1    1.80    0.86
  -8   4   1    2.16    0.82
  -8   4   1    1.96    0.55
   8   4  -1    2.28    0.58
  -8   4   1    3.45    0.70
  -8   4   1    2.27    1.01
   8   4  -1    3.80    0.81
  -8   4   1    1.46    0.51
  -8   4   1    2.81    1.02
   7  -4  -1    0.84    0.50
  -7  -4   1    0.10    0.66
  -7  -4   1   -0.07    0.65
  -7   4   1    0.29    0.39
  -7   4   1    1.35    0.68
   7   4  -1    0.40    0.44
  -7   4   1    0.19    0.40
  -7   4   1   -0.11    0.57
  -7   4   1    0.51    0.50
   7   4  -1    0.28    0.56
   7   4  -1    1.21    0.45
   7   4  -1    0.34    0.59
  -7   4   1   -0.22    0.73
  -7   4   1    0.77    0.83
  -6  -4   1    9.43    1.18
  -6  -4   1   14.56    1.35
  -6  -4   1   13.74    1.23
   6   4  -1   14.15    1.31
  -6   4   1   13.48    0.85
  -6   4   1   13.70    1.34
  -6   4   1   13.83    1.38
   6   4  -1   14.64    1.25
  -6   4   1   12.28    1.01
   6   4  -1   12.86    0.89
   6   4  -1   15.14    0.98
  -6   4   1   12.77    0.95
  -6   4   1   13.19    1.20
  -6   4   1   14.14    1.51
  -5  -4   1    4.50    0.82
  -5  -4   1    7.10    0.92
  -5  -4   1    4.74    0.84
  -5   4   1    7.70    1.11
  -5   4   1    7.07    0.85
  -5   4   1    7.03    1.03
  -5   4   1    5.71    0.72
  -5   4   1    5.95    0.62
   5   4  -1    5.86    0.67
   5   4  -1    5.44    0.78
   5   4  -1    6.02    0.65
  -5   4   1    5.65    0.67
  -5   4   1    5.48    0.88
   5   4  -1    5.44    0.86
  -4  -4   1    2.69    0.66
  -4  -4   1    4.66    0.74
  -4  -4   1    3.11    0.68
   4   4  -1    2.96    0.49
   4   4  -1    2.99    0.63
   4   4  -1    4.26    0.55
  -4   4   1    3.03    0.75
  -4   4   1    3.08    0.62
  -4   4   1    3.55    0.78
  -4   4   1    3.35    0.53
  -4   4   1    3.51    0.65
  -4   4   1    3.90    0.75
  -4   4   1    3.67    0.54
   4   4  -1    3.33    0.50
   4   4  -1    3.68    0.70
  -4   4   1    3.18    0.51
  -3  -4   1   13.51    1.09
  -3  -4   1   15.20    1.13
   3   4  -1   14.58    0.84
   3   4  -1   14.68    1.00
   3   4  -1   14.67    1.09
   3   4  -1   14.07    0.78
  -3   4   1   13.94    1.01
   3   4  -1   13.58    0.97
  -3   4   1   15.39    0.84
  -3   4   1   13.77    1.12
   3   4  -1   14.60    0.87
  -3   4   1   15.39    1.22
  -3   4   1   15.01    1.20
  -3   4   1   15.42    0.90
  -2  -4   1   42.82    1.78
  -2  -4   1   45.37    1.78
   2  -4  -1   42.98    1.78
  -2   4   1   43.98    1.52
   2   4  -1   44.35    1.54
  -2   4   1   41.57    1.61
   2   4  -1   45.22    1.66
  -2   4   1   43.92    1.72
   2   4  -1   41.64    1.35
  -2   4   1   43.76    1.88
   2   4  -1   42.07    1.37
   2   4  -1   41.16    1.49
  -2   4   1   45.51    1.35
   2   4  -1   42.20    1.66
  -1  -4   1   28.46    1.38
   1  -4  -1   27.98    1.44
   1  -4  -1   30.48    1.45
  -1  -4   1   27.25    1.37
   1   4  -1   29.68    1.11
  -1   4   1   30.11    1.36
   1   4  -1   30.40    1.33
   1   4  -1   30.36    1.17
   1   4  -1   28.84    1.31
  -1   4   1   29.29    1.10
  -1   4   1   31.23    1.03
   1   4  -1   29.37    1.27
  -1   4   1   29.96    1.26
  -1   4   1   29.92    1.31
   1   4  -1   29.87    1.08
   0  -4   1   42.25    1.67
   0  -4  -1   42.15    1.73
   0  -4  -1   39.66    1.72
   0  -4   1   42.43    1.69
   0   4  -1   41.42    1.36
   0   4   1   40.24    1.31
   0   4   1   42.08    1.58
   0   4  -1   42.08    1.31
   0   4  -1   39.70    1.54
   0   4  -1   39.73    1.56
   0   4  -1   41.25    1.37
   0   4   1   42.29    1.22
   0   4  -1   41.79    1.55
   0   4   1   41.89    1.53
   0   4   1   42.25    1.53
  -1  -4  -1   57.18    2.11
   1  -4   1   56.77    2.06
  -1  -4  -1   58.52    2.16
   1  -4   1   58.79    2.03
   1   4   1   57.86    1.70
  -1   4  -1   58.03    1.67
  -1   4  -1   56.35    1.95
   1   4   1   60.04    1.95
   1   4   1   59.35    1.82
  -1   4  -1   58.88    1.61
   1   4   1   57.59    1.90
  -1   4  -1   54.17    1.82
  -1   4  -1   58.59    1.64
  -1   4  -1   59.40    1.97
   1   4   1   60.13    1.53
  -2  -4  -1   97.13    3.00
   2  -4   1  101.31    2.92
  -2  -4  -1   94.65    3.05
  -2  -4  -1   95.76    2.74
  -2   4  -1   97.10    2.43
  -2   4  -1   97.12    2.42
  -2   4  -1   93.42    2.78
   2   4   1  100.88    2.54
  -2   4  -1   95.08    2.98
   2   4   1   95.77    2.71
   2   4   1   99.50    2.56
  -2   4  -1  100.42    2.62
  -2   4  -1   99.32    2.76
   2   4   1  101.82    2.31
  -3  -4  -1    5.77    0.85
  -3  -4  -1    7.09    0.88
  -3  -4  -1    9.01    0.90
   3   4   1    8.18    0.58
  -3   4  -1    9.62    1.03
  -3   4  -1    6.69    0.67
   3   4   1    8.19    0.67
  -3   4  -1    7.97    0.85
   3   4   1   10.62    1.02
  -3   4  -1    8.42    0.95
  -3   4  -1    7.06    0.86
   3   4   1    9.41    0.90
  -3   4  -1    7.86    0.73
  -3   4  -1    6.82    0.72
  -4  -4  -1   23.54    1.51
  -4  -4  -1   24.80    1.33
  -4  -4  -1   25.45    1.51
  -4   4  -1   22.36    1.01
  -4   4  -1   23.17    1.47
  -4   4  -1   26.58    1.47
   4   4   1   24.16    1.39
  -4   4  -1   24.72    1.18
  -4   4  -1   25.85    1.37
   4   4   1   23.03    1.31
   4   4   1   24.21    1.01
  -4   4  -1   24.58    1.22
  -4   4  -1   23.11    1.43
  -4   4  -1   26.05    1.18
  -5  -4  -1    1.52    0.65
  -5  -4  -1    2.69    0.67
  -5  -4  -1    1.59    0.71
  -5   4  -1    1.60    0.72
  -5   4  -1    2.14    0.72
  -5   4  -1    1.40    0.46
   5   4   1    1.79    0.65
  -5   4  -1    1.55    0.47
  -5   4  -1    1.04    0.50
   5   4   1    1.71    0.45
  -5   4  -1    2.09    0.53
  -5   4  -1    2.21    0.74
  -5   4  -1    1.16    0.60
   5   4   1    2.21    0.63
   5   4   1    1.77    0.41
  -6  -4  -1    0.80    0.68
  -6  -4  -1    0.77    0.62
  -6  -4  -1   -0.10    0.62
  -6   4  -1    0.77    0.45
   6   4   1    0.61    0.42
  -6   4  -1    0.78    0.69
  -6   4  -1    0.53    0.59
   6   4   1    0.35    0.55
  -6   4  -1    0.18    0.48
  -6   4  -1    0.30    0.58
  -6   4  -1    0.48    0.40
  -6   4  -1    0.04    0.68
   6   4   1    0.81    0.62
  -7  -4  -1    1.13    0.81
  -7  -4  -1    0.78    0.79
  -7  -4  -1    0.32    0.64
  -7   4  -1    0.77    0.52
  -7   4  -1   -0.07    0.78
   7   4   1    0.94    0.49
   7   4   1    0.48    0.60
  -7   4  -1    0.75    0.48
  -7   4  -1    0.38    0.80
  -7   4  -1    0.62    0.46
   7   4   1    0.53    0.59
  -7   4  -1    1.00    0.69
  -7   4  -1    1.26    0.64
   7   4   1    0.81    0.50
  -8  -4  -1    2.27    0.84
  -8  -4  -1    1.98    0.94
  -8   4  -1    2.06    0.63
  -8   4  -1    2.08    0.89
  -8   4  -1    2.78    0.86
   8   4   1    1.92    0.61
   8   4   1    2.66    0.81
  -8   4  -1    2.42    1.06
  -8   4  -1    2.33    0.58
   8   4   1    3.49    0.69
  -8   4  -1    2.03    1.03
   8   4   1    2.22    0.77
  -9  -4  -1    1.50    0.68
  -9  -4  -1    1.11    0.51
   9  -4   1    0.94    0.47
  -9  -4  -1    1.04    0.91
  -9   4  -1    1.28    0.54
  -9   4  -1    1.08    0.56
   9   4   1    1.28    0.74
   9   4   1    1.19    0.58
  -9   4  -1    1.75    1.03
  -9   4  -1    1.05    0.59
  -9   4  -1   -0.03    0.89
   9   4   1    1.63    0.59
  10  -4   1    5.50    0.64
  10  -4   1    4.96    0.75
 -10  -4  -1    4.15    0.65
 -10  -4  -1    3.72    0.79
 -10   4  -1    4.59    0.73
  10   4   1    4.15    0.98
 -10   4  -1    4.40    0.71
 -10   4  -1    3.99    0.73
  10   4   1    4.14    0.75
 -11  -4  -1    0.35    0.50
 -11  -4  -1   -0.29    0.64
  11  -4   1    0.18    0.39
  11  -4   1    0.13    0.53
  11   4   1   -0.05    0.62
 -11   4  -1    0.46    0.56
  11   4   1   -0.03    0.76
 -11   4  -1    0.21    0.55
 -11   4  -1    0.00    0.50
 -12  -4  -1    1.47    0.57
  12  -4   1    1.50    0.36
  12  -4   1    2.33    0.60
 -12   4  -1    1.27    0.63
  12   4   1    1.31    0.62
 -12   4  -1    1.96    0.59
  12   4   1    1.21    0.64
 -12   4  -1    0.79    0.65
 -13  -4  -1    1.35    0.54
  13  -4   1    0.24    0.48
 -13   4  -1    0.88    0.58
 -13   4  -1    1.00    0.60
 -13   4  -1    0.94    0.54
  13   4   1    0.56    0.57
 -14  -4  -1    3.06    0.56
  14  -4   1    0.98    0.50
  14   4   1    2.46    0.62
  14   4   1    2.65    0.63
 -14   4  -1    2.65    0.56
 -14   4  -1    1.58    0.56
 -15  -4  -1    2.20    0.44
  15  -4   1    1.36    0.47
  15   4   1    2.18    0.53
 -15   4  -1    0.74    0.44
  15   4   1    1.51    0.52
 -15   4  -1    1.75    0.42
 -15  -5   1    0.26    0.35
  15  -5  -1    0.26    0.41
 -15   5   1    1.27    0.39
 -15   5   1    1.21    0.39
  15   5  -1    1.15    0.36
  15   5  -1    1.59    0.44
  14  -5  -1    1.09    0.49
 -14  -5   1    1.15    0.44
 -14   5   1    1.46    0.52
  14   5  -1    2.45    0.52
  14   5  -1    2.00    0.52
 -14   5   1    1.54    0.49
 -13  -5   1    0.72    0.47
  13  -5  -1   -0.08    0.49
  13   5  -1    0.69    0.58
 -13   5   1    1.03    0.52
 -13   5   1    0.28    0.48
  13   5  -1    0.93    0.55
  12  -5  -1    1.82    0.57
 -12  -5   1    2.45    0.58
 -12   5   1    2.85    0.61
 -12   5   1    2.19    0.62
  12   5  -1    2.37    0.67
 -12   5   1    0.75    0.59
  11  -5  -1    6.66    0.79
 -11  -5   1    5.94    0.72
 -11   5   1    5.80    0.79
  11   5  -1    5.17    1.05
 -11   5   1    5.31    0.82
  11   5  -1    7.93    0.90
 -11   5   1    5.42    0.71
  10  -5  -1    0.48    0.54
 -10  -5   1    2.04    0.55
 -10  -5   1    1.17    0.65
 -10   5   1    1.02    0.62
  10   5  -1    2.46    0.89
  10   5  -1   -0.08    0.46
 -10   5   1    1.88    0.73
 -10   5   1    1.24    0.55
  -9  -5   1    1.73    0.63
  -9  -5   1    1.94    0.58
  -9  -5   1    2.83    0.42
   9  -5  -1    2.50    0.65
   9   5  -1    2.25    0.62
  -9   5   1    2.73    0.63
  -9   5   1    1.85    0.63
  -9   5   1    2.74    0.74
   9   5  -1    2.26    0.86
   8  -5  -1   14.99    1.15
  -8  -5   1   12.10    1.56
   8  -5  -1   13.60    1.04
  -8  -5   1   14.22    1.19
   8  -5  -1   12.94    1.08
  -8  -5   1   14.19    1.02
  -8  -5   1   14.61    0.77
   8   5  -1   14.20    1.41
   8   5  -1   13.04    1.12
  -8   5   1   11.98    1.66
  -8   5   1   13.90    1.53
  -8   5   1   13.13    1.10
  -8   5   1   15.53    1.29
  -8   5   1   14.12    1.05
  -8   5   1    8.58    0.98
  -7  -5   1    4.15    1.02
   7  -5  -1    3.35    0.70
  -7   5   1    2.65    0.63
  -7   5   1    3.91    0.63
   7   5  -1    2.33    0.61
  -7   5   1    2.81    0.89
  -7   5   1    2.73    0.73
   7   5  -1    2.65    0.64
   7   5  -1    3.19    0.85
   7   5  -1    4.20    0.77
  -7   5   1    3.78    1.13
   6  -5  -1    4.23    0.76
  -6  -5   1    3.32    0.92
  -6  -5   1    2.79    0.88
  -6   5   1    5.14    0.97
  -6   5   1    3.63    0.59
   6   5  -1    4.23    0.69
   6   5  -1    2.89    0.88
   6   5  -1    3.76    0.85
   6   5  -1    4.04    0.61
   6   5  -1    5.38    0.77
  -6   5   1    3.68    0.75
  -6   5   1    3.20    0.67
  -6   5   1    3.50    1.04
   6   5  -1    4.33    0.97
  -6   5   1    4.98    1.18
  -6   5   1    3.51    0.94
   5  -5  -1   10.71    0.98
  -5  -5   1    8.67    1.15
  -5  -5   1   13.19    1.31
  -5   5   1   13.29    1.47
  -5   5   1   10.65    1.11
  -5   5   1   12.56    1.50
   5   5  -1   13.93    1.36
  -5   5   1    9.08    0.94
   5   5  -1   11.76    1.17
   5   5  -1   10.87    0.90
   5   5  -1   11.40    0.94
  -5   5   1   10.96    0.83
  -5   5   1   16.33    1.63
  -5   5   1   12.30    1.07
   5   5  -1   12.32    0.89
   5   5  -1   11.08    1.27
  -4  -5   1    1.66    0.61
  -4  -5   1    1.46    0.62
   4  -5  -1    2.25    0.55
  -4   5   1    2.21    0.59
   4   5  -1    2.70    0.55
  -4   5   1    2.44    0.79
   4   5  -1    3.10    0.85
  -4   5   1    2.07    0.51
   4   5  -1    2.49    0.50
   4   5  -1    2.00    0.51
   4   5  -1    1.39    0.69
  -4   5   1    1.70    0.45
  -4   5   1    1.77    0.67
  -4   5   1    3.43    0.90
   4   5  -1    2.46    0.62
  -4   5   1    2.58    0.79
   3  -5  -1    0.85    0.47
  -3  -5   1    0.51    0.52
  -3  -5   1    0.53    0.50
  -3   5   1    2.45    0.80
   3   5  -1    1.47    0.55
  -3   5   1    2.00    0.66
   3   5  -1    2.33    0.68
  -3   5   1    1.20    0.41
   3   5  -1    1.39    0.47
  -3   5   1    1.53    0.51
   3   5  -1    1.76    0.44
  -3   5   1    1.67    0.69
  -3   5   1    2.23    0.42
   3   5  -1    1.65    0.54
   3   5  -1    1.90    0.63
   3   5  -1    1.28    0.45
  -3   5   1    3.55    0.91
   2  -5  -1    5.02    0.87
  -2  -5   1    4.62    0.82
  -2  -5   1    3.89    0.75
   2   5  -1    8.68    0.71
  -2   5   1    7.46    0.67
  -2   5   1    7.47    0.92
  -2   5   1    8.90    0.89
   2   5  -1    7.98    0.76
  -2   5   1    7.24    0.97
   2   5  -1    7.05    0.87
  -2   5   1    9.15    1.22
   2   5  -1    9.04    1.03
   2   5  -1    7.51    0.86
   2   5  -1    7.67    0.82
  -1  -5   1    3.61    0.70
   1  -5  -1    4.99    0.88
   1  -5  -1    3.70    0.76
  -1  -5   1    4.09    0.73
  -1   5   1    6.46    0.88
   1   5  -1    5.95    0.78
  -1   5   1    5.83    0.61
   1   5  -1    6.34    0.74
   1   5  -1    7.09    0.90
   1   5  -1    5.47    0.78
  -1   5   1    6.64    0.78
   1   5  -1    6.83    0.69
  -1   5   1    7.78    0.92
   1   5  -1    6.64    0.72
   0  -5   1    4.22    0.76
   0  -5   1    4.61    0.75
   0  -5  -1    5.70    0.90
   0  -5  -1    3.91    0.76
   0   5   1    7.54    0.62
   0   5  -1    8.04    0.93
   0   5  -1    6.88    0.89
   0   5  -1    6.71    0.70
   0   5   1    8.30    0.93
   0   5   1    8.37    0.79
   0   5   1    8.21    0.98
   0   5  -1    6.10    0.82
   0   5  -1    6.77    0.69
   0   5   1    8.08    0.93
   0   5  -1    5.47    0.60
  -1  -5  -1  118.15    3.70
  -1  -5  -1  118.52    3.61
   1  -5   1  116.52    3.45
   1   5   1  112.37    3.19
  -1   5  -1  111.66    3.55
  -1   5  -1  111.64    2.85
  -1   5  -1  111.17    3.24
   1   5   1  109.53    2.83
  -1   5  -1  116.38    3.31
  -1   5  -1  111.23    3.14
   1   5   1  110.85    3.26
   1   5   1  114.84    3.14
  -1   5  -1  111.86    2.85
   1   5   1  113.67    2.76
  -2  -5  -1  124.02    3.95
  -2  -5  -1  130.72    3.91
  -2   5  -1  128.06    3.61
  -2   5  -1  117.16    2.75
   2   5   1  120.52    3.44
  -2   5  -1  122.83    3.33
  -2   5  -1  125.89    3.52
  -2   5  -1  126.97    3.11
  -2   5  -1  125.02    3.10
   2   5   1  125.75    3.50
   2   5   1  124.22    2.97
  -2   5  -1  121.62    3.80
   2   5   1  123.60    3.25
   2   5   1  122.01    3.14
  -3  -5  -1   25.60    1.66
  -3  -5  -1   23.25    1.57
   3  -5   1   26.87    1.36
  -3   5  -1   24.11    1.58
   3   5   1   23.93    1.07
   3   5   1   26.11    1.48
  -3   5  -1   24.32    1.36
  -3   5  -1   25.05    1.25
  -3   5  -1   23.75    1.47
  -3   5  -1   27.35    1.66
  -3   5  -1   24.68    1.02
   3   5   1   23.47    1.47
  -3   5  -1   25.17    1.60
   3   5   1   26.34    1.41
  -3   5  -1   25.18    1.20
  -4  -5  -1    2.73    0.77
   4  -5   1    2.18    0.55
  -4  -5  -1    2.66    0.80
  -4  -5  -1    3.17    0.80
   4   5   1    3.51    0.57
  -4   5  -1    5.53    0.99
  -4   5  -1    3.99    0.55
  -4   5  -1    3.78    0.63
  -4   5  -1    6.22    1.05
  -4   5  -1    4.61    0.93
  -4   5  -1    5.05    0.85
   4   5   1    5.90    0.90
   4   5   1    4.04    0.81
   4   5   1    4.61    0.60
  -4   5  -1    5.44    0.79
  -4   5  -1    4.53    0.73
  -5  -5  -1    1.85    0.76
  -5  -5  -1    1.09    0.71
  -5  -5  -1    1.74    0.76
   5  -5   1    1.04    0.50
  -5   5  -1    3.18    0.88
  -5   5  -1    2.58    0.76
  -5   5  -1    3.59    0.62
   5   5   1    2.82    0.75
  -5   5  -1    3.74    0.94
  -5   5  -1    3.00    0.67
   5   5   1    3.23    0.63
   5   5   1    1.21    0.69
  -5   5  -1    2.32    0.51
  -5   5  -1    2.62    0.83
   5   5   1    2.30    0.48
  -6  -5  -1    4.24    1.06
  -6  -5  -1    4.75    1.04
  -6  -5  -1    5.98    1.04
   6  -5   1    5.73    0.78
  -6   5  -1    3.56    0.67
  -6   5  -1    5.41    1.13
   6   5   1    6.09    0.83
   6   5   1    3.05    0.87
   6   5   1    4.80    0.87
  -6   5  -1    6.32    1.15
  -6   5  -1    6.35    1.03
  -6   5  -1    3.35    0.61
  -6   5  -1    4.64    0.78
  -6   5  -1    5.04    1.16
  -7  -5  -1   35.63    2.06
  -7  -5  -1   37.04    2.33
   7   5   1   39.32    1.70
   7   5   1   38.20    1.94
  -7   5  -1   37.11    2.09
  -7   5  -1   33.26    2.29
  -7   5  -1   36.78    1.52
  -7   5  -1   40.65    1.72
   7   5   1   37.41    1.69
   8  -5   1    0.43    0.52
  -8  -5  -1   -0.24    0.47
  -8  -5  -1   -0.39    0.83
   8  -5   1    0.17    0.34
  -8  -5  -1    0.12    0.83
  -8  -5  -1    0.07    0.51
  -8   5  -1   -0.53    0.88
  -8   5  -1    0.60    0.57
  -8   5  -1    0.71    1.14
  -8   5  -1    0.88    0.53
  -8   5  -1    0.28    0.54
   8   5   1    0.27    0.58
   8   5   1    0.26    0.59
   8   5   1   -0.51    0.65
  -9  -5  -1    4.17    0.65
  -9  -5  -1    3.71    0.78
   9  -5   1    3.83    0.69
   9  -5   1    4.61    0.50
  -9   5  -1    2.35    1.17
   9   5   1    5.04    1.01
   9   5   1    5.56    0.89
  -9   5  -1    3.98    0.70
  -9   5  -1    4.33    0.75
  -9   5  -1    2.88    0.70
  10  -5   1    0.65    0.53
  10  -5   1   -0.04    0.26
 -10  -5  -1    0.44    0.50
 -10  -5  -1    1.06    0.65
  10   5   1    0.63    0.77
  10   5   1    0.26    0.57
 -10   5  -1    1.18    0.60
 -10   5  -1    1.01    0.52
 -10   5  -1    0.46    0.55
 -11  -5  -1    0.59    0.53
  11  -5   1   -0.37    0.45
 -11  -5  -1    0.41    0.66
  11   5   1    1.68    0.72
 -11   5  -1    0.50    0.52
  11   5   1    0.19    0.87
 -11   5  -1    0.63    0.58
  12  -5   1   -0.27    0.46
 -12  -5  -1    0.23    0.47
 -12   5  -1   -0.06    0.59
 -12   5  -1    0.63    0.53
  12   5   1    0.39    0.63
 -12   5  -1    1.30    0.60
  12   5   1   -0.08    0.57
 -13  -5  -1    5.23    0.64
  13  -5   1    4.36    0.65
 -13   5  -1    3.36    0.62
 -13   5  -1    3.80    0.66
  13   5   1    4.93    0.72
 -13   5  -1    4.31    0.62
 -14  -5  -1    0.87    0.44
 -14   5  -1    0.60    0.43
  14   5   1    0.78    0.49
 -14   5  -1    0.39    0.44
  14   5   1    0.96    0.48
 -15  -5  -1    3.77    0.43
  15   5   1    3.34    0.46
 -15   5  -1    3.10    0.39
  15   5   1    3.39    0.50
 -15   5  -1    3.23    0.41
  14  -6  -1    3.16    0.47
 -14  -6   1    3.87    0.43
 -14   6   1    4.61    0.48
  14   6  -1    3.51    0.45
  14   6  -1    3.18    0.48
 -14   6   1    2.45    0.44
 -13  -6   1    0.78    0.43
  13  -6  -1    0.75    0.46
 -13   6   1    0.47    0.40
  13   6  -1   -0.55    0.44
  13   6  -1    0.51    0.47
  12  -6  -1    1.29    0.54
 -12  -6   1    1.31    0.49
 -12   6   1    0.97    0.51
 -12   6   1    1.34    0.47
  12   6  -1    1.24    0.57
 -11  -6   1    0.24    0.49
  11  -6  -1   -0.18    0.49
 -11   6   1    0.70    0.50
 -11   6   1    0.40    0.49
 -10  -6   1   -0.01    0.49
 -10  -6   1   -0.61    0.53
  10  -6  -1    0.45    0.54
 -10   6   1    0.04    0.53
 -10   6   1    1.23    0.53
  10   6  -1    0.07    0.50
 -10   6   1   -0.07    0.55
   9  -6  -1    0.50    0.58
   9  -6  -1    0.06    0.52
  -9  -6   1    0.68    0.61
  -9  -6   1    0.49    0.50
  -9   6   1    0.68    0.63
   9   6  -1    0.62    0.80
   9   6  -1    0.84    0.56
  -9   6   1    0.70    0.55
  -8  -6   1    8.98    0.80
   8  -6  -1    9.34    0.91
   8  -6  -1    7.85    0.85
   8  -6  -1   10.09    1.04
   8  -6  -1    8.51    0.85
  -8  -6   1    7.55    0.91
  -8   6   1    8.03    1.02
   8   6  -1    9.66    0.97
   8   6  -1    7.96    1.18
  -8   6   1    9.52    0.96
   7  -6  -1    6.39    0.83
  -7  -6   1    4.77    0.79
   7  -6  -1    5.80    0.79
  -7  -6   1    7.02    0.73
   7  -6  -1    5.31    0.85
   7  -6  -1    5.60    0.72
  -7   6   1    6.45    1.22
   7   6  -1    5.16    0.79
   7   6  -1    7.76    1.18
  -7   6   1    6.51    0.96
  -7   6   1    7.62    0.88
   7   6  -1    6.10    0.85
  -6  -6   1    4.08    0.70
  -6  -6   1    2.56    0.88
   6  -6  -1    4.17    0.77
   6  -6  -1    4.00    0.74
  -6  -6   1    4.05    0.74
   6  -6  -1    3.74    0.72
   6  -6  -1    3.61    0.60
  -6   6   1    3.02    0.60
   6   6  -1    2.76    0.59
  -6   6   1    3.60    0.99
   6   6  -1    3.99    0.82
   6   6  -1    3.93    0.93
  -6   6   1    3.72    1.22
  -6   6   1    3.70    0.81
   6   6  -1    4.01    0.76
  -5  -6   1    0.86    0.64
   5  -6  -1    0.83    0.56
   5   6  -1    2.24    0.93
  -5   6   1    0.09    0.44
  -5   6   1    1.71    0.78
   5   6  -1    1.77    0.78
   5   6  -1    0.71    0.54
  -5   6   1    0.52    0.43
   5   6  -1    0.58    0.47
  -5   6   1    0.68    0.89
  -5   6   1    1.63    0.66
   4  -6  -1    2.71    0.61
  -4  -6   1    1.71    0.80
   4   6  -1    2.00    0.90
  -4   6   1    3.37    1.00
  -4   6   1    2.49    0.71
  -4   6   1    2.93    0.86
  -4   6   1    2.28    0.48
   4   6  -1    2.38    0.53
   4   6  -1    1.66    0.54
   4   6  -1    2.71    0.63
  -4   6   1    2.35    0.54
   4   6  -1    2.88    0.79
   3  -6  -1    0.62    0.53
  -3  -6   1    1.67    0.68
  -3  -6   1    0.54    0.60
   3   6  -1    1.97    0.80
  -3   6   1    1.82    0.89
  -3   6   1    1.12    0.70
  -3   6   1    1.06    0.41
   3   6  -1    1.31    0.52
  -3   6   1    0.77    0.69
   3   6  -1    0.94    0.45
   3   6  -1    1.90    0.66
  -3   6   1    1.11    0.60
   3   6  -1    0.99    0.53
  -3   6   1    2.55    0.98
   2  -6  -1    4.16    0.66
  -2  -6   1    4.58    0.90
  -2  -6   1    3.73    0.89
  -2   6   1    5.53    1.00
  -2   6   1    4.51    0.63
   2   6  -1    4.35    0.94
   2   6  -1    5.29    0.73
   2   6  -1    4.48    0.77
  -2   6   1    5.19    0.85
   2   6  -1    4.94    0.91
   2   6  -1    5.92    0.80
   2   6  -1    4.77    0.67
  -2   6   1    6.75    1.22
  -2   6   1    5.20    0.94
  -1  -6   1    4.71    0.68
  -1  -6   1    5.14    0.97
   1  -6  -1    4.98    0.92
  -1  -6   1    4.53    0.89
   1  -6  -1    5.40    0.76
   1   6  -1    5.51    0.69
   1   6  -1    5.83    1.03
  -1   6   1    5.20    0.90
   1   6  -1    5.50    0.76
  -1   6   1    6.13    1.05
   1   6  -1    4.01    0.78
  -1   6   1    5.82    1.00
   1   6  -1    5.59    0.96
  -1   6   1    5.73    0.72
   1   6  -1    4.66    0.74
  -1   6   1    5.83    0.92
   0  -6  -1    4.48    0.93
   0  -6  -1    4.83    0.73
   0  -6   1    3.46    0.63
   0  -6  -1    3.07    0.80
   0  -6   1    4.63    0.91
   0   6   1    3.11    0.78
   0   6  -1    4.34    0.68
   0   6  -1    2.75    0.72
   0   6   1    3.70    0.80
   0   6   1    2.54    0.52
   0   6   1    4.14    0.83
   0   6  -1    4.29    0.61
   0   6  -1    4.04    0.84
   0   6  -1    4.38    0.90
   1  -6   1    0.44    0.55
   1  -6   1    1.08    0.51
  -1  -6  -1    1.39    0.69
  -1  -6  -1    1.36    0.51
  -1  -6  -1    0.97    0.61
  -1   6  -1    2.05    0.77
   1   6   1    1.26    0.56
  -1   6  -1    1.01    0.42
  -1   6  -1    0.72    0.50
  -1   6  -1    1.15    0.59
   1   6   1    1.92    0.69
  -1   6  -1    1.05    0.57
  -1   6  -1    1.24    0.74
   1   6   1    1.52    0.70
   1   6   1    0.86    0.42
  -2  -6  -1    7.89    1.18
  -2  -6  -1    9.23    1.30
   2  -6   1    9.50    0.95
  -2  -6  -1    7.93    0.83
  -2   6  -1    7.75    1.27
   2   6   1    7.84    0.80
   2   6   1    8.81    1.11
   2   6   1    9.36    0.99
  -2   6  -1    7.87    0.87
   2   6   1    9.62    1.16
  -2   6  -1    8.97    1.15
  -2   6  -1    9.72    1.09
  -2   6  -1    7.49    1.07
  -2   6  -1    7.67    1.20
  -2   6  -1    6.65    0.78
  -3  -6  -1   11.86    1.42
  -3  -6  -1   10.92    1.52
   3  -6   1   12.77    1.04
  -3   6  -1   12.17    1.42
   3   6   1   14.64    1.42
  -3   6  -1   13.93    1.58
  -3   6  -1   12.46    1.10
   3   6   1   17.88    1.44
  -3   6  -1   15.76    1.40
  -3   6  -1   13.62    1.36
  -3   6  -1   12.22    1.00
   3   6   1   14.16    0.92
   3   6   1   14.00    0.98
  -3   6  -1   13.81    1.51
  -3   6  -1   11.75    0.82
  -4  -6  -1    1.40    0.75
   4  -6   1    0.62    0.57
   4   6   1    1.08    0.66
   4   6   1    0.99    0.46
  -4   6  -1   -0.06    0.54
  -4   6  -1    0.85    0.39
   4   6   1    0.75    0.38
   4   6   1    1.12    0.79
  -4   6  -1    0.38    0.71
  -4   6  -1    0.57    0.88
  -4   6  -1    0.63    0.49
   4   6   1    0.36    0.52
  -5  -6  -1    1.27    0.76
  -5  -6  -1    2.12    0.63
   5  -6   1    2.43    0.71
  -5   6  -1    1.79    0.67
   5   6   1    2.43    0.56
   5   6   1    2.17    0.53
  -5   6  -1    0.62    0.79
   5   6   1    2.40    0.68
  -5   6  -1    3.20    1.21
  -5   6  -1    1.28    0.61
   5   6   1    3.27    1.00
   5   6   1    2.19    0.83
  -5   6  -1    2.10    0.52
   6  -6   1    3.00    0.70
  -6  -6  -1    3.58    0.67
   6  -6   1    4.62    0.83
  -6  -6  -1    1.64    0.58
   6  -6   1    3.62    0.74
  -6  -6  -1    3.58    0.61
  -6   6  -1    3.43    0.96
   6   6   1    1.80    1.03
  -6   6  -1    3.26    0.75
   6   6   1    1.90    0.80
   6   6   1    2.82    0.72
  -6   6  -1    2.72    0.59
  -7  -6  -1    2.32    0.64
  -7  -6  -1    1.06    0.54
  -7  -6  -1    2.05    0.63
   7  -6   1    1.58    0.66
  -7  -6  -1    1.37    0.54
  -7   6  -1    1.78    0.96
  -7   6  -1    2.00    0.70
   7   6   1    2.64    0.87
   7   6   1    0.77    1.07
   7   6   1    1.92    0.71
  -7   6  -1    2.01    0.60
  -8  -6  -1    1.65    0.60
  -8  -6  -1    0.73    0.52
  -8  -6  -1    0.86    0.59
  -8  -6  -1    0.35    0.62
   8   6   1    0.46    0.65
  -8   6  -1    1.56    0.59
  -8   6  -1    0.53    0.60
  -8   6  -1    0.93    1.08
   8   6   1    1.54    0.85
   9  -6   1    1.24    0.59
  -9  -6  -1    1.51    0.65
  -9  -6  -1    2.60    0.65
  -9  -6  -1    1.93    0.55
  -9   6  -1    1.92    0.61
  -9   6  -1    1.75    0.64
   9   6   1    1.58    0.67
  -9   6  -1    1.72    0.62
   9   6   1    0.58    0.79
  10  -6   1    0.67    0.60
 -10  -6  -1    0.77    0.64
 -10  -6  -1    0.91    0.51
 -10  -6  -1    0.55    0.57
  10   6   1    0.82    0.61
 -10   6  -1    0.12    0.50
 -10   6  -1   -0.09    0.48
 -10   6  -1    0.08    0.57
 -11  -6  -1    0.41    0.49
 -11  -6  -1    1.51    0.66
 -11   6  -1    0.85    0.51
 -11   6  -1    0.78    0.54
 -12  -6  -1    5.10    0.61
  12   6   1    4.82    0.70
 -12   6  -1    5.02    0.60
 -12   6  -1    2.97    0.59
 -12   6  -1    5.46    0.73
 -13  -6  -1    5.02    0.55
 -13   6  -1    5.07    0.53
  13   6   1    4.58    0.61
 -13   6  -1    4.35    0.60
 -14  -6  -1    0.54    0.33
  14   6   1    0.19    0.35
  14   6   1    0.86    0.40
 -14   6  -1    0.45    0.32
 -14   6  -1    0.23    0.32
  12  -7  -1    1.37    0.46
  12  -7  -1    1.71    0.48
 -12  -7   1    1.35    0.41
  12   7  -1    0.70    0.42
  12   7  -1    1.23    0.44
 -11  -7   1    0.30    0.40
  11  -7  -1    0.32    0.45
  11  -7  -1    0.51    0.47
  11   7  -1    0.22    0.48
  10  -7  -1    2.09    0.60
 -10  -7   1    1.95    0.63
  10  -7  -1    2.09    0.58
 -10  -7   1    2.32    0.53
  10  -7  -1    1.55    0.57
 -10   7   1    2.83    0.63
   9  -7  -1   -0.03    0.50
  -9  -7   1    0.67    0.61
   9  -7  -1    0.19    0.56
  -9  -7   1    0.99    0.50
   9  -7  -1   -0.36    0.51
   9   7  -1    0.55    0.52
  -9   7   1    0.03    0.55
  -9   7   1    0.45    0.56
   8  -7  -1    9.78    1.05
  -8  -7   1    7.26    0.86
   8  -7  -1    8.02    0.84
  -8  -7   1   10.43    0.84
   8  -7  -1    8.10    0.81
   8  -7  -1    9.37    0.92
  -8   7   1   10.50    1.08
  -8   7   1   12.23    1.06
   8   7  -1   11.04    1.02
   7  -7  -1    0.30    0.67
  -7  -7   1    0.73    0.59
   7  -7  -1    0.64    0.48
  -7  -7   1    0.28    0.57
   7  -7  -1    0.64    0.55
   7  -7  -1    0.66    0.58
   7   7  -1    0.74    0.52
   7   7  -1    0.14    0.48
  -7   7   1    0.36    0.68
  -7   7   1    0.71    0.52
   7   7  -1    0.63    0.79
  -6  -7   1    4.09    0.73
   6  -7  -1    4.20    0.62
   6  -7  -1    3.69    0.69
   6  -7  -1    2.67    0.71
   6  -7  -1    4.30    0.87
  -6  -7   1    3.55    0.69
   6   7  -1    2.81    0.94
   6   7  -1    0.94    0.56
   6   7  -1    2.86    0.72
  -6   7   1    2.84    0.83
  -6   7   1    2.59    0.61
   5  -7  -1   10.85    0.99
  -5  -7   1   10.32    0.94
  -5  -7   1    9.83    0.98
   5  -7  -1    8.45    0.92
   5  -7  -1    7.55    0.82
   5  -7  -1   10.89    0.87
   5  -7  -1    8.85    1.07
   5   7  -1   12.07    1.32
  -5   7   1   12.23    1.25
  -5   7   1   11.50    0.91
   5   7  -1   13.72    1.20
  -5   7   1   10.08    1.33
   5   7  -1   11.28    1.04
  -4  -7   1    2.14    0.63
  -4  -7   1    1.91    0.61
   4  -7  -1    1.27    0.57
   4  -7  -1    2.31    0.73
   4  -7  -1    2.81    0.66
   4  -7  -1    2.24    0.67
   4   7  -1    2.54    0.62
   4   7  -1    2.36    0.87
   4   7  -1    3.81    1.17
   4   7  -1    3.23    0.69
  -4   7   1    4.02    1.00
   4   7  -1    3.55    0.75
  -4   7   1    4.40    0.92
   3  -7  -1   12.83    0.93
   3  -7  -1   12.22    1.07
  -3  -7   1   12.33    1.03
   3  -7  -1   14.96    1.10
  -3  -7   1   13.49    1.03
  -3  -7   1   12.21    1.08
   3  -7  -1   11.78    1.13
   3  -7  -1   15.89    1.18
  -3   7   1   17.54    1.37
   3   7  -1   14.57    1.11
   3   7  -1   15.65    1.67
   3   7  -1   15.41    1.22
   3   7  -1   17.04    1.50
  -3   7   1   18.93    1.76
  -2  -7   1    1.53    0.58
   2  -7  -1    0.97    0.45
  -2  -7   1    1.10    0.46
   2  -7  -1    0.97    0.59
   2  -7  -1    0.93    0.56
  -2  -7   1    0.93    0.81
   2  -7  -1    1.40    0.54
   2  -7  -1    1.13    0.56
  -2  -7   1    1.24    0.57
  -2  -7   1    0.68    0.49
  -2   7   1    1.75    0.90
   2   7  -1    1.48    0.73
   2   7  -1    1.35    0.52
  -2   7   1    2.58    0.75
   2   7  -1    2.37    0.67
   2   7  -1    0.13    0.84
   1  -7  -1    0.71    0.57
  -1  -7   1    1.02    0.57
  -1  -7   1    0.61    0.71
  -1  -7   1    0.60    0.44
   1  -7  -1    0.81    0.54
  -1  -7   1    0.48    0.50
   1  -7  -1    0.25    0.49
  -1  -7   1    0.57    0.53
   1  -7  -1    1.28    0.54
   1  -7  -1    0.80    0.40
  -1   7   1    0.65    0.60
   1   7  -1    0.42    0.48
   1   7  -1    1.19    0.62
  -1   7   1    0.35    0.81
   1   7  -1   -0.04    0.81
   0  -7   1    6.05    0.70
   0  -7  -1    5.63    0.88
   0  -7  -1    4.17    0.70
   0  -7  -1    5.85    0.78
   0  -7   1    4.94    0.66
   0  -7   1    7.65    0.96
   0  -7  -1    4.87    0.57
   0  -7  -1    5.54    0.74
   0  -7  -1    4.67    1.06
   0  -7   1    4.40    0.71
   0   7  -1    5.35    0.84
   0   7   1    8.39    1.05
   0   7  -1    6.84    1.19
   0   7   1    6.18    1.18
  -1  -7  -1    2.20    0.46
  -1  -7  -1    1.35    0.53
  -1  -7  -1    3.75    0.99
  -1  -7  -1    2.20    0.60
   1  -7   1    2.47    0.68
  -1  -7  -1    1.78    0.61
   1  -7   1    2.67    0.67
   1  -7   1    2.64    0.61
   1  -7   1    1.79    0.53
  -1  -7  -1    2.75    0.63
  -1   7  -1    1.86    0.63
   1   7   1    2.82    0.72
  -1   7  -1    3.12    0.97
   1   7   1    4.78    1.11
   2  -7   1    0.62    0.54
  -2  -7  -1    0.67    0.55
  -2  -7  -1    0.56    0.48
   2  -7   1    0.35    0.55
   2  -7   1    0.30    0.44
  -2  -7  -1    0.20    0.51
   2  -7   1    1.03    0.49
  -2  -7  -1    0.25    0.40
  -2   7  -1   -0.65    0.75
  -2   7  -1    1.96    0.66
   2   7   1    0.37    0.61
   2   7   1    1.66    0.89
   2   7   1    1.35    0.52
   3  -7   1    8.35    0.85
   3  -7   1    8.45    1.03
  -3  -7  -1    7.23    0.69
  -3  -7  -1    6.95    0.82
   3  -7   1    8.21    0.88
  -3  -7  -1    6.31    0.72
   3   7   1    7.18    0.87
   3   7   1    6.73    1.08
   3   7   1    7.78    0.99
   3   7   1    7.12    1.25
  -3   7  -1    6.35    1.12
  -3   7  -1    6.77    0.93
   4  -7   1    7.91    0.92
  -4  -7  -1    7.18    0.84
  -4  -7  -1    8.25    0.84
   4  -7   1    7.15    0.94
   4  -7   1    8.59    0.88
  -4  -7  -1    7.75    0.77
   4   7   1    9.07    0.94
   4   7   1    9.65    1.06
   4   7   1   13.35    1.62
  -4   7  -1    7.21    0.98
  -4   7  -1    9.03    1.33
  -4   7  -1    9.35    0.86
   4   7   1    9.54    1.27
   5  -7   1    4.66    0.74
  -5  -7  -1    3.54    0.67
  -5  -7  -1    4.62    0.64
   5  -7   1    4.08    0.76
  -5  -7  -1    3.53    0.67
   5  -7   1    4.81    0.89
   5   7   1    5.57    0.79
  -5   7  -1    4.50    0.86
   5   7   1    7.22    1.00
   5   7   1    6.66    1.29
   5   7   1    5.77    1.11
  -5   7  -1    3.79    1.04
  -5   7  -1    4.57    0.69
   6  -7   1    7.05    0.84
  -6  -7  -1    3.71    0.71
  -6  -7  -1    5.66    0.71
   6  -7   1    6.91    0.95
   6  -7   1    5.17    0.82
  -6  -7  -1    5.46    0.75
  -6   7  -1    4.66    0.76
   6   7   1    2.32    0.96
  -6   7  -1    4.01    0.83
   6   7   1    4.57    0.89
  -7  -7  -1    0.77    0.59
  -7  -7  -1   -0.56    0.49
   7  -7   1    0.52    0.64
  -7  -7  -1    0.38    0.56
   7  -7   1    0.02    0.58
   7  -7   1    0.27    0.59
  -7   7  -1    0.67    0.57
   7   7   1    0.92    0.64
   7   7   1    0.60    0.85
  -7   7  -1    0.24    0.59
  -8  -7  -1   12.70    1.00
  -8  -7  -1   12.76    1.03
  -8  -7  -1   11.64    0.98
  -8  -7  -1    8.30    0.93
   8  -7   1   13.36    1.16
  -8   7  -1   11.00    1.03
  -8   7  -1   11.51    1.08
   8   7   1   12.16    1.15
  -9  -7  -1    4.33    0.70
  -9  -7  -1    5.99    0.85
  -9  -7  -1    5.10    0.66
  -9  -7  -1    4.35    0.78
  -9   7  -1    4.31    0.73
   9   7   1    2.76    0.74
 -10  -7  -1    0.06    0.49
 -10  -7  -1    0.05    0.43
 -10  -7  -1    0.81    0.60
 -10   7  -1   -0.08    0.49
 -11  -7  -1    0.25    0.46
 -11  -7  -1    0.68    0.42
 -12  -7  -1    0.35    0.36
 -12  -7  -1    0.25    0.41
  12   7   1    0.45    0.45
 -12   7  -1    0.32    0.40
  11  -8  -1   -0.09    0.25
  11   8  -1   -0.05    0.34
  11   8  -1    0.46    0.38
  10  -8  -1    3.74    0.52
  10  -8  -1    4.18    0.51
  10   8  -1    4.21    0.54
   9  -8  -1    6.52    0.64
   9  -8  -1    5.49    0.65
  -9  -8   1    5.72    0.72
   9  -8  -1    6.00    0.62
  -8  -8   1    2.20    0.58
  -8  -8   1    0.95    0.58
   8  -8  -1    1.95    0.63
   8  -8  -1    1.71    0.56
   8  -8  -1    1.31    0.53
   8  -8  -1    2.02    0.54
  -8   8   1    0.93    0.59
  -7  -8   1   -0.25    0.51
   7  -8  -1    0.39    0.56
  -7  -8   1    0.84    0.60
  -7  -8   1    0.30    0.58
   7  -8  -1    0.02    0.58
   7  -8  -1    0.75    0.52
   7  -8  -1    0.15    0.48
  -6  -8   1    3.37    0.70
  -6  -8   1    2.65    0.64
  -6  -8   1    3.21    0.66
   6  -8  -1    1.72    0.56
   6  -8  -1    1.39    0.63
   6  -8  -1    2.08    0.56
   6  -8  -1    1.99    0.72
   6   8  -1    1.27    0.57
  -6   8   1    2.05    0.75
   6   8  -1    1.56    0.60
   5  -8  -1    0.45    0.61
   5  -8  -1    0.40    0.64
   5  -8  -1   -0.07    0.45
  -5  -8   1    0.85    0.58
   5  -8  -1    0.47    0.48
   5  -8  -1    0.83    0.61
  -5  -8   1    0.24    0.50
  -5  -8   1   -0.09    0.54
   5   8  -1    0.29    0.45
  -5   8   1    0.53    0.68
   5   8  -1    0.34    0.55
   4  -8  -1    2.61    0.70
   4  -8  -1    2.05    0.53
   4  -8  -1    3.79    0.84
  -4  -8   1    3.30    0.66
   4  -8  -1    3.16    0.63
  -4  -8   1    2.27    0.62
   4  -8  -1    3.38    0.71
  -4  -8   1    2.93    0.67
   4   8  -1    3.87    0.68
   4   8  -1    3.28    0.72
   4   8  -1    2.54    0.63
  -4   8   1    2.33    0.79
  -3  -8   1    2.90    0.68
  -3  -8   1    2.43    0.65
   3  -8  -1    2.71    0.61
   3  -8  -1    2.74    0.54
  -3  -8   1    3.41    0.68
   3  -8  -1    2.49    0.66
   3  -8  -1    3.26    0.78
   3  -8  -1    2.86    0.69
  -3   8   1    4.42    0.93
   3   8  -1    1.96    0.59
   3   8  -1    3.65    0.77
   3   8  -1    1.85    0.61
   2  -8  -1    2.25    0.75
   2  -8  -1    1.77    0.48
  -2  -8   1    2.25    0.64
   2  -8  -1    1.41    0.58
  -2  -8   1    1.53    0.57
   2  -8  -1    1.46    0.61
   2  -8  -1    1.76    0.64
  -2  -8   1    2.27    0.62
   2   8  -1    1.92    0.64
   2   8  -1    2.91    0.73
   2   8  -1    1.15    0.53
  -2   8   1    2.44    0.83
  -1  -8   1    1.06    0.53
   1  -8  -1    1.87    0.58
   1  -8  -1    1.21    0.44
  -1  -8   1    1.13    0.54
   1  -8  -1    1.02    0.58
  -1  -8   1    0.81    0.57
   1  -8  -1    0.67    0.56
   1  -8  -1    1.18    0.66
   1   8  -1    2.17    0.67
  -1   8   1    0.81    0.66
   1   8  -1    0.86    0.51
   0  -8  -1    2.94    0.65
   0  -8   1    3.95    0.68
   0  -8   1    2.23    0.64
   0  -8   1    2.58    0.59
   0  -8  -1    3.73    0.57
   0  -8  -1    3.01    0.63
   0  -8  -1    3.32    0.67
   0   8  -1    3.18    0.67
   0   8  -1    4.36    0.81
   0   8   1    4.23    0.87
   1  -8   1    7.80    0.84
   1  -8   1    8.80    0.91
   1  -8   1    9.54    0.83
  -1  -8  -1    7.98    0.84
  -1  -8  -1    8.26    0.86
  -1  -8  -1    9.00    0.87
  -1  -8  -1    9.79    0.81
   1   8   1    7.63    0.90
  -1   8  -1    9.99    1.09
  -1   8  -1    6.60    0.85
   1   8   1    9.92    1.13
  -2  -8  -1    2.34    0.54
   2  -8   1    1.84    0.56
  -2  -8  -1    2.24    0.59
   2  -8   1    2.44    0.65
   2  -8   1    2.70    0.68
  -2  -8  -1    1.56    0.63
  -2  -8  -1    0.98    0.56
   2   8   1    2.21    0.61
  -2   8  -1    0.82    0.65
   2   8   1    1.41    0.71
  -3  -8  -1   14.02    1.06
  -3  -8  -1   13.21    1.13
   3  -8   1   13.93    1.23
   3  -8   1   13.62    1.09
   3  -8   1   14.84    1.13
  -3  -8  -1   12.49    0.99
   3  -8   1   12.84    1.03
   3   8   1   16.61    1.34
   3   8   1   13.51    1.11
  -3   8  -1   14.68    1.27
   4  -8   1   10.66    1.17
  -4  -8  -1    8.30    0.79
  -4  -8  -1    8.62    0.88
   4  -8   1   11.55    0.95
   4  -8   1   11.10    0.95
  -4  -8  -1    9.20    0.95
   4  -8   1    8.89    0.92
   4   8   1    9.41    0.98
   4   8   1   10.85    1.14
  -4   8  -1    8.53    0.98
  -5  -8  -1    2.80    0.61
   5  -8   1    3.79    0.84
   5  -8   1    2.71    0.67
  -5  -8  -1    3.55    0.69
   5  -8   1    3.79    0.67
   5  -8   1    2.89    0.70
  -5  -8  -1    1.57    0.63
   5   8   1    2.62    0.76
   5   8   1    2.58    0.59
  -5   8  -1    2.71    0.68
   6  -8   1    0.49    0.57
   6  -8   1    0.70    0.58
   6  -8   1   -0.14    0.55
  -6  -8  -1    0.40    0.56
  -6  -8  -1    0.32    0.47
  -6  -8  -1   -0.14    0.52
   6   8   1   -0.40    0.56
  -6   8  -1   -0.15    0.49
   7  -8   1    0.77    0.55
  -7  -8  -1    0.19    0.47
   7  -8   1    0.61    0.55
  -7  -8  -1    1.17    0.61
  -7  -8  -1    1.05    0.57
  -7   8  -1   -0.24    0.53
  -8  -8  -1    0.83    0.60
  -8  -8  -1    0.35    0.56
  -8  -8  -1    0.90    0.52
   8  -8   1    0.34    0.48
  -8   8  -1    0.23    0.53
  -9  -8  -1   -0.19    0.53
  -9  -8  -1    0.30    0.45
 -10  -8  -1    2.43    0.47
 -10  -8  -1    2.22    0.59
 -11  -8  -1   -0.16    0.32
  11   8   1    0.03    0.37
 -11   8  -1   -0.33    0.33
  -8  -9   1    3.65    0.52
   8  -9  -1    2.35    0.37
   8  -9  -1    3.07    0.44
   7  -9  -1    0.72    0.36
  -7  -9   1    0.79    0.46
   7  -9  -1    0.70    0.54
  -7  -9   1    0.67    0.45
   7  -9  -1    0.46    0.41
  -6  -9   1    0.87    0.50
   6  -9  -1    0.21    0.48
   6  -9  -1    0.91    0.48
   6  -9  -1    0.89    0.39
  -6  -9   1    0.64    0.47
  -6   9   1    1.12    0.47
   6   9  -1    0.70    0.44
   5  -9  -1    2.86    0.61
   5  -9  -1    2.44    0.59
   5  -9  -1    2.67    0.48
  -5  -9   1    2.98    0.58
  -5  -9   1    3.12    0.58
   5  -9  -1    4.35    0.65
   5   9  -1    2.24    0.56
  -5   9   1    3.07    0.63
   4  -9  -1    3.94    0.66
   4  -9  -1    6.10    0.77
  -4  -9   1    6.24    0.74
   4  -9  -1    6.23    0.63
  -4  -9   1    5.59    0.67
   4  -9  -1    5.17    0.69
   4   9  -1    5.08    0.71
  -4   9   1    4.82    0.74
   3  -9  -1    3.69    0.63
   3  -9  -1    4.62    0.73
  -3  -9   1    3.85    0.64
   3  -9  -1    5.00    0.75
  -3  -9   1    5.12    0.68
   3  -9  -1    4.57    0.59
   3   9  -1    6.16    0.70
  -3   9   1    4.47    0.72
   3   9  -1    4.37    0.68
  -2  -9   1    2.03    0.58
   2  -9  -1    2.46    0.62
   2  -9  -1    2.66    0.65
   2  -9  -1    2.67    0.60
   2  -9  -1    2.15    0.48
  -2  -9   1    2.40    0.60
  -2   9   1    0.91    0.50
   2   9  -1    1.12    0.56
   2   9  -1    1.54    0.52
   1  -9  -1    0.34    0.42
   1  -9  -1    1.77    0.59
   1  -9  -1    0.97    0.57
   1  -9  -1    1.19    0.55
  -1  -9   1    2.33    0.57
  -1  -9   1    1.93    0.54
   1   9  -1    0.35    0.46
   1   9  -1    1.08    0.52
  -1   9   1    0.37    0.44
   0  -9  -1    2.44    0.63
   0  -9   1    3.27    0.61
   0  -9   1    2.99    0.63
   0  -9  -1    2.48    0.61
   0  -9  -1    1.86    0.57
   0  -9  -1    2.42    0.52
   0   9  -1    3.27    0.67
   0   9  -1    3.36    0.67
   0   9   1    2.51    0.60
  -1  -9  -1    8.40    0.87
  -1  -9  -1    8.22    0.83
   1  -9   1    8.73    0.83
   1  -9   1    8.40    0.78
  -1  -9  -1    8.54    0.74
   1   9   1    7.67    0.87
  -1   9  -1    8.10    0.94
   1   9   1    8.51    0.83
   2  -9   1   10.96    0.93
   2  -9   1   13.53    0.96
  -2  -9  -1   11.52    1.04
  -2  -9  -1    9.90    0.85
  -2  -9  -1   11.05    0.95
   2  -9   1   12.43    0.95
   2   9   1   13.57    1.08
   2   9   1   12.64    0.91
  -2   9  -1   11.16    1.07
   3  -9   1    5.94    0.68
  -3  -9  -1    6.68    0.63
   3  -9   1    5.25    0.76
  -3  -9  -1    5.77    0.73
  -3  -9  -1    4.58    0.67
   3  -9   1    6.31    0.74
  -3   9  -1    6.62    0.86
   3   9   1    5.99    0.74
   4  -9   1    0.62    0.51
  -4  -9  -1    0.82    0.56
   4  -9   1    0.32    0.45
  -4  -9  -1    0.23    0.46
   4  -9   1    1.09    0.57
  -4  -9  -1    0.55    0.45
   4   9   1    0.38    0.40
  -4   9  -1    0.26    0.50
   5  -9   1    3.86    0.66
   5  -9   1    4.86    0.59
  -5  -9  -1    4.96    0.74
  -5  -9  -1    5.20    0.59
   5  -9   1    5.16    0.65
  -5  -9  -1    4.31    0.62
  -5   9  -1    5.19    0.74
  -6  -9  -1    0.80    0.49
  -6  -9  -1    0.86    0.45
   6  -9   1    0.56    0.41
   6  -9   1    1.07    0.47
  -6  -9  -1    0.80    0.56
   6  -9   1    0.20    0.46
  -6   9  -1   -0.44    0.40
  -7  -9  -1    1.73    0.51
  -7  -9  -1    2.90    0.60
   7  -9   1    1.99    0.43
  -7  -9  -1    2.26    0.48
  -8  -9  -1    8.73    0.67
   8  -9   1    6.97    0.56
  -8  -9  -1    8.03    0.59
  -8  -9  -1    8.59    0.71
  -8   9  -1    6.26    0.57
  -5 -10   1    0.57    0.35
  -5 -10   1    0.63    0.35
   5 -10  -1    0.40    0.25
  -5  10   1    0.09    0.35
   4 -10  -1    1.08    0.30
  -4 -10   1    0.62    0.38
   4 -10  -1    1.10    0.34
  -4 -10   1    1.17    0.38
  -4  10   1    1.11    0.42
   3 -10  -1    1.53    0.34
   3 -10  -1    1.04    0.39
  -3 -10   1    0.99    0.39
  -3 -10   1    0.66    0.38
  -3  10   1    0.65    0.42
   2 -10  -1   -0.43    0.31
  -2 -10   1    0.38    0.34
   2 -10  -1    0.04    0.37
  -2 -10   1   -0.17    0.36
   2  10  -1   -0.07    0.32
  -2  10   1   -0.75    0.35
  -1 -10   1    0.57    0.39
   1 -10  -1    1.01    0.37
  -1 -10   1    0.30    0.36
   1 -10  -1    0.43    0.38
   1 -10  -1    0.49    0.48
  -1  10   1    0.16    0.37
  -1  10   1   -0.16    0.34
   1  10  -1    0.28    0.36
   1  10  -1    0.36    0.35
   0 -10  -1    3.76    0.47
   0 -10  -1    3.30    0.54
   0 -10   1    3.96    0.52
   0 -10   1    2.78    0.48
   0 -10  -1    3.26    0.56
   0  10   1    3.19    0.50
   0  10  -1    3.76    0.54
   0  10  -1    3.07    0.51
   0  10   1    2.70    0.50
  -1 -10  -1    5.87    0.52
  -1 -10  -1    4.80    0.55
   1 -10   1    5.44    0.56
  -1 -10  -1    5.50    0.67
   1 -10   1    5.17    0.57
  -1  10  -1    4.62    0.56
   1  10   1    4.28    0.52
  -1  10  -1    4.08    0.62
   2 -10   1    0.81    0.41
  -2 -10  -1    0.53    0.34
   2 -10   1    0.98    0.37
  -2 -10  -1    0.66    0.47
  -2 -10  -1    1.16    0.37
  -2  10  -1    0.56    0.40
  -3 -10  -1    0.23    0.33
  -3 -10  -1    0.27    0.45
   3 -10   1    0.06    0.31
  -3 -10  -1    0.32    0.33
   3 -10   1    0.05    0.36
  -3  10  -1    0.05    0.37
   4 -10   1    1.00    0.32
  -4 -10  -1    0.55    0.35
   4 -10   1    0.61    0.35
  -4 -10  -1    0.32    0.35
  -4 -10  -1    0.63    0.46
  -4  10  -1    0.11    0.35
  -5 -10  -1    0.82    0.35
  -5 -10  -1    1.22    0.34
   5 -10   1    1.03    0.30
  -5  10  -1    1.18    0.38
  17   0  -2    3.24    0.51
  16   0  -2    5.03    0.66
 -16   0   2    4.39    0.53
 -15   0   2   27.53    1.32
  15   0  -2   30.99    1.47
  15   0  -2   26.65    1.02
  14   0  -2   17.41    1.32
 -14   0   2   14.69    1.18
 -14   0   2   16.51    1.14
  13   0  -2   29.29    1.31
  13   0  -2   27.99    1.54
 -13   0   2   30.37    1.61
 -13   0   2   28.37    1.42
 -13   0   2   29.81    1.49
  12   0  -2   13.45    1.02
  12   0  -2   13.31    1.18
 -12   0   2   13.59    1.12
  12   0  -2   11.83    0.97
 -11   0   2    0.93    0.56
 -11   0   2    0.85    0.98
 -11   0   2    0.74    0.50
 -10   0   2   14.18    1.57
 -10   0   2   16.68    1.05
 -10   0   2   17.27    1.08
 -10   0   2   19.51    1.52
 -10   0   2   12.23    1.52
  -9   0   2   17.46    0.98
  -9   0   2   16.88    1.55
  -9   0   2   15.84    1.52
  -9   0   2   18.09    1.34
  -9   0   2   17.58    1.05
  -8   0   2   34.19    1.67
  -8   0   2   36.02    1.44
  -8   0   2   33.63    1.24
  -8   0   2   35.96    1.90
  -8   0   2   34.47    1.35
  -8   0   2   33.26    1.94
  -7   0   2  187.13    4.10
  -7   0   2  194.91    5.19
   7   0  -2  185.70    3.70
  -7   0   2  187.93    4.99
  -7   0   2  189.29    4.18
  -7   0   2  194.81    4.53
   7   0  -2  193.52    4.32
  -7   0   2  184.43    3.86
   6   0  -2  149.98    3.48
  -6   0   2  152.64    4.14
  -6   0   2  152.74    4.03
  -6   0   2  142.74    3.30
  -6   0   2  143.42    3.11
  -6   0   2  148.43    3.68
  -6   0   2  154.54    3.42
   5   0  -2   56.18    1.66
  -5   0   2   54.64    1.57
  -5   0   2   52.14    1.93
  -5   0   2   54.94    1.92
   5   0  -2   53.49    1.15
  -5   0   2   55.32    1.78
  -5   0   2   51.48    1.38
   4   0  -2  162.21    2.95
  -4   0   2  161.19    3.89
  -4   0   2  164.55    3.52
  -4   0   2  161.08    3.98
  -4   0   2  162.60    3.30
   4   0  -2  165.04    3.49
   4   0  -2  145.29    3.08
  -3   0   2  255.52    5.50
   3   0  -2  243.54    4.47
   3   0  -2  244.16    4.94
  -3   0   2  243.87    4.72
  -3   0   2  255.13    5.63
   3   0  -2  250.65    4.48
  -3   0   2  254.04    4.86
  -2   0   2   24.96    0.88
  -2   0   2   24.50    0.79
   2   0  -2   23.43    0.53
  -2   0   2   23.45    0.60
   2   0  -2   23.60    0.80
  -2   0   2   22.20    0.53
  -2   0   2   23.89    0.84
   1   0  -2  421.86    7.90
   1   0  -2  434.12    7.63
  -1   0   2  420.98    8.56
  -1   0   2  432.17    8.78
  -1   0   2  420.52    7.67
   0   0  -2    5.71    0.25
   0   0  -2    6.00    0.34
   0   0   2    5.68    0.26
   0   0  -2    6.08    0.35
   0   0  -2    5.27    0.34
  -1   0  -2   22.57    0.67
  -1   0  -2   21.98    0.61
  -1   0  -2   21.86    0.64
  -1   0  -2   22.29    0.72
  -2   0  -2   72.39    1.76
  -2   0  -2   71.51    1.66
  -2   0  -2   74.11    1.51
   2   0   2   72.89    1.51
  -2   0  -2   74.83    1.71
  -3   0  -2   28.54    0.75
  -3   0  -2   28.73    1.10
  -3   0  -2   31.34    1.17
  -3   0  -2   28.23    1.01
  -3   0  -2   29.66    1.02
   3   0   2   28.51    0.85
  -3   0  -2   28.01    1.06
  -4   0  -2  128.17    3.00
  -4   0  -2  127.57    3.33
   4   0   2  127.78    2.71
  -4   0  -2  127.27    2.55
  -4   0  -2  124.80    2.85
  -4   0  -2  127.99    2.95
  -4   0  -2  130.39    3.27
  -5   0  -2   85.19    2.64
   5   0   2   87.03    2.06
  -5   0  -2   82.87    2.13
  -5   0  -2   84.92    2.33
  -5   0  -2   88.19    2.21
  -5   0  -2   83.25    2.35
  -5   0  -2   85.83    2.58
  -5   0  -2   82.76    1.84
  -6   0  -2    3.62    0.64
   6   0   2    2.98    0.48
   6   0   2    3.52    0.48
  -6   0  -2    3.59    0.79
  -6   0  -2    2.93    0.51
  -6   0  -2    3.45    0.73
  -6   0  -2    3.77    0.48
  -6   0  -2    3.12    0.65
  -6   0  -2    3.82    0.57
  -7   0  -2   22.88    1.52
  -7   0  -2   22.10    1.32
  -7   0  -2   21.61    1.13
  -7   0  -2   21.34    0.98
   7   0   2   19.07    0.99
  -7   0  -2   22.26    1.11
  -7   0  -2   22.32    1.46
   7   0   2   21.00    1.00
  -7   0  -2   21.11    1.22
  -8   0  -2   45.02    1.44
  -8   0  -2   48.71    2.21
   8   0   2   44.59    1.58
  -8   0  -2   45.06    1.94
   8   0   2   45.38    1.54
  -8   0  -2   45.98    1.88
  -8   0  -2   44.34    2.22
  -9   0  -2  172.85    4.55
  -9   0  -2  168.54    5.24
  -9   0  -2  172.97    5.14
  -9   0  -2  174.69    3.78
  -9   0  -2  178.03    4.54
   9   0   2  171.94    3.94
 -10   0  -2   23.07    1.95
 -10   0  -2   21.70    1.89
  10   0   2   21.70    1.23
 -10   0  -2   22.28    1.67
 -10   0  -2   22.11    1.61
 -10   0  -2   21.73    1.13
 -11   0  -2   12.74    1.00
 -11   0  -2   12.97    1.02
  11   0   2   11.14    1.00
  11   0   2   10.53    0.97
 -11   0  -2    6.41    1.37
 -12   0  -2    6.31    0.79
  12   0   2    7.58    0.90
 -12   0  -2    7.01    0.78
  13   0   2    6.29    0.85
 -13   0  -2    7.08    0.72
 -13   0  -2    9.16    0.89
  13   0   2    6.08    0.80
 -14   0  -2   10.19    0.92
 -14   0  -2    9.53    0.74
  14   0   2   10.37    0.97
  14   0   2    8.99    0.89
  15   0   2   20.54    1.19
  15   0   2   20.08    1.13
  16   0   2   11.25    0.76
  16   0   2   12.60    0.90
  17   0   2    6.95    0.63
  17  -1  -2    0.33    0.40
 -17   1   2    0.06    0.25
  17   1  -2    0.25    0.40
 -16  -1   2   -0.03    0.31
  16  -1  -2   -0.09    0.47
  16   1  -2   -0.11    0.46
 -16   1   2   -0.21    0.38
  16   1  -2    0.20    0.25
 -16   1   2    0.50    0.43
  15  -1  -2    0.12    0.53
 -15  -1   2    0.30    0.47
  15   1  -2    0.73    0.42
  15   1  -2    0.17    0.58
 -15   1   2    0.53    0.51
 -15   1   2   -0.04    0.55
 -14  -1   2    6.28    0.77
  14  -1  -2    4.51    0.52
  14  -1  -2    5.40    0.80
 -14  -1   2    5.16    0.73
 -14   1   2    3.81    0.75
  14   1  -2    5.15    0.80
 -14   1   2    5.47    0.75
 -14   1   2    4.91    0.72
  14   1  -2    6.90    0.73
 -13  -1   2    1.79    0.65
  13  -1  -2    0.82    0.44
 -13  -1   2    1.40    0.60
  13  -1  -2    0.18    0.57
  13   1  -2    1.20    0.55
 -13   1   2    1.10    0.59
 -13   1   2    0.77    0.59
 -13   1   2    0.41    0.77
  13   1  -2    1.09    0.64
 -12  -1   2   32.56    1.56
  12  -1  -2   30.35    1.36
  12  -1  -2   28.45    1.53
 -12  -1   2   31.11    1.46
  12  -1  -2   28.52    1.27
  12   1  -2   28.05    1.38
  12   1  -2   27.72    1.53
 -12   1   2   30.52    1.42
 -12   1   2   31.02    1.44
 -11  -1   2   29.19    1.38
 -11  -1   2   25.87    2.10
  11  -1  -2   26.25    1.45
  11  -1  -2   29.57    1.30
 -11   1   2   23.02    2.09
 -11   1   2   30.92    1.37
  11   1  -2   28.30    1.51
 -11   1   2   31.72    1.48
 -10  -1   2    0.72    0.50
 -10  -1   2    1.33    0.88
 -10  -1   2    1.80    0.66
 -10  -1   2    2.14    0.95
 -10  -1   2    1.41    0.53
 -10   1   2    1.76    0.94
 -10   1   2    1.29    0.94
 -10   1   2    0.99    0.50
 -10   1   2    1.42    0.72
 -10   1   2    1.27    0.58
 -10   1   2    1.02    0.48
  -9  -1   2   -0.24    0.73
  -9  -1   2    0.01    0.39
   9  -1  -2    0.33    0.42
  -9  -1   2   -0.24    0.70
  -9  -1   2   -0.81    0.53
  -9  -1   2    0.01    0.44
  -9   1   2    0.25    0.76
  -9   1   2    0.86    0.57
  -9   1   2   -0.36    0.70
  -9   1   2    0.04    0.42
  -9   1   2    0.12    0.48
  -9   1   2    0.09    0.38
   9   1  -2    0.28    0.35
  -8  -1   2    0.17    0.54
  -8  -1   2   -0.07    0.38
   8  -1  -2    0.07    0.36
  -8  -1   2    0.37    0.43
  -8  -1   2    0.52    0.68
  -8  -1   2    0.12    0.66
  -8   1   2    0.63    0.56
   8   1  -2   -0.23    0.32
  -8   1   2   -0.13    0.63
  -8   1   2    0.41    0.45
  -8   1   2    0.05    0.33
  -8   1   2   -0.37    0.44
  -8   1   2    0.27    0.44
  -8   1   2    0.53    0.71
  -7  -1   2    1.60    0.49
  -7  -1   2    1.34    0.70
  -7  -1   2    0.80    0.64
  -7  -1   2    1.60    0.50
  -7  -1   2   -0.04    0.53
  -7  -1   2    1.30    0.41
  -7   1   2    1.96    0.56
  -7   1   2    0.84    0.45
   7   1  -2    1.11    0.35
  -7   1   2    0.32    0.51
   7   1  -2    0.78    0.35
  -7   1   2    1.21    0.48
  -7   1   2    0.98    0.64
  -7   1   2    0.60    0.35
  -7   1   2    1.10    0.72
  -6  -1   2   15.15    1.20
  -6  -1   2   14.68    0.89
  -6  -1   2   15.58    0.84
  -6  -1   2   14.89    0.92
  -6  -1   2   14.76    1.09
  -6  -1   2   15.85    1.19
  -6   1   2   14.33    0.90
  -6   1   2   13.74    0.73
  -6   1   2   13.86    1.02
  -6   1   2   14.38    0.81
  -6   1   2   14.46    1.14
   6   1  -2   13.87    0.71
  -6   1   2   14.61    0.97
   6   1  -2   15.43    0.75
  -6   1   2   14.05    0.87
   6   1  -2   14.18    0.83
  -6   1   2   13.48    1.17
   6   1  -2   13.99    0.86
  -5  -1   2    2.16    0.46
  -5  -1   2    2.06    0.61
  -5  -1   2    1.58    0.54
   5  -1  -2    2.38    0.50
  -5  -1   2    2.33    0.49
  -5  -1   2    1.93    0.35
  -5  -1   2    1.78    0.61
  -5   1   2    2.02    0.46
   5   1  -2    2.01    0.39
   5   1  -2    2.01    0.43
  -5   1   2    2.22    0.64
   5   1  -2    2.17    0.36
  -5   1   2    2.53    0.39
   5   1  -2    2.02    0.33
  -5   1   2    2.13    0.55
  -5   1   2    1.82    0.57
  -4  -1   2    1.16    0.48
   4  -1  -2    1.67    0.45
  -4  -1   2    1.23    0.51
  -4  -1   2    1.20    0.38
  -4  -1   2    2.01    0.49
  -4   1   2    1.83    0.35
  -4   1   2    1.57    0.52
  -4   1   2    1.93    0.52
   4   1  -2    1.55    0.30
  -4   1   2    1.66    0.46
   4   1  -2    1.78    0.33
  -4   1   2    1.63    0.30
   4   1  -2    1.57    0.34
  -3  -1   2    7.15    0.52
  -3  -1   2    5.63    0.60
  -3  -1   2    5.28    0.51
  -3  -1   2    5.81    0.59
   3  -1  -2    6.26    0.62
   3   1  -2    5.93    0.45
  -3   1   2    5.08    0.37
  -3   1   2    5.86    0.59
   3   1  -2    5.69    0.48
   3   1  -2    6.68    0.43
  -3   1   2    6.34    0.64
  -3   1   2    6.73    0.59
  -2  -1   2  141.33    3.14
  -2  -1   2  139.30    2.82
  -2  -1   2  143.17    3.22
   2  -1  -2  140.25    3.06
  -2  -1   2  140.26    2.76
   2   1  -2  137.61    2.89
   2   1  -2  135.07    2.73
  -2   1   2  140.06    2.78
  -2   1   2  137.38    3.28
  -2   1   2  132.06    3.18
  -2   1   2  139.95    2.58
  -1  -1   2  118.84    2.52
   1  -1  -2  108.38    2.47
   1  -1  -2  113.89    2.66
  -1  -1   2  116.85    2.46
  -1  -1   2  107.52    2.22
  -1  -1   2  110.04    2.25
   1  -1  -2  112.12    2.59
   1   1  -2  112.45    2.38
   1   1  -2  112.38    2.21
  -1   1   2  109.09    2.22
   1   1  -2  113.72    2.30
   0  -1   2  205.44    4.19
   0  -1   2  200.68    3.77
   0  -1  -2  203.65    3.74
   0  -1  -2  204.88    3.85
   0  -1  -2  204.91    4.30
   0  -1  -2  207.37    4.41
   0  -1  -2  197.42    3.94
   0  -1   2  194.30    4.08
   0   1  -2  189.92    3.74
   0   1  -2  199.97    3.93
   0   1  -2  199.44    3.86
   0   1  -2  197.45    3.74
  -1  -1  -2   95.18    1.98
  -1  -1  -2   98.04    2.14
  -1  -1  -2  100.57    2.32
  -1  -1  -2   99.54    2.37
   1  -1   2   96.71    1.97
  -1  -1  -2   96.12    2.00
  -1   1  -2   96.94    2.17
  -1   1  -2   96.13    1.95
  -1   1  -2   96.58    2.12
  -1   1  -2   96.94    2.14
  -1   1  -2   93.78    1.98
  -1   1  -2   97.18    2.12
  -1   1  -2   97.79    2.09
   2  -1   2   18.09    0.63
  -2  -1  -2   17.28    0.79
  -2  -1  -2   16.61    0.69
  -2  -1  -2   16.83    0.77
  -2  -1  -2   18.54    0.81
  -2  -1  -2   18.07    0.83
   2   1   2   16.96    0.42
  -2   1  -2   16.39    0.77
   2   1   2   17.17    0.42
  -2   1  -2   17.23    0.72
  -2   1  -2   16.50    0.67
  -2   1  -2   17.02    0.73
  -2   1  -2   17.03    0.58
  -2   1  -2   17.17    0.71
  -2   1  -2   17.78    0.74
  -3  -1  -2   21.89    0.96
  -3  -1  -2   22.83    1.00
  -3  -1  -2   22.21    0.89
  -3  -1  -2   23.96    1.06
   3  -1   2   20.92    0.77
  -3  -1  -2   21.54    0.91
  -3   1  -2   21.44    0.74
  -3   1  -2   21.71    0.95
  -3   1  -2   17.96    0.88
  -3   1  -2   21.91    0.86
  -3   1  -2   22.22    0.86
  -3   1  -2   18.54    0.90
  -3   1  -2   20.69    0.84
   3   1   2   21.13    0.64
  -4  -1  -2    1.60    0.51
  -4  -1  -2    0.83    0.41
  -4  -1  -2    1.42    0.51
  -4  -1  -2    1.07    0.42
  -4  -1  -2    1.05    0.42
   4  -1   2    1.47    0.34
  -4  -1  -2    1.10    0.41
  -4   1  -2    2.00    0.42
  -4   1  -2    1.61    0.41
   4   1   2    1.50    0.28
  -4   1  -2    1.58    0.51
  -4   1  -2    1.37    0.39
  -4   1  -2    2.00    0.48
  -4   1  -2    1.73    0.33
  -4   1  -2    1.70    0.50
  -5  -1  -2   33.33    1.36
  -5  -1  -2   34.00    1.31
  -5  -1  -2   32.82    1.52
   5  -1   2   32.46    1.11
  -5  -1  -2   30.92    1.34
   5  -1   2   31.23    1.10
  -5  -1  -2   32.86    1.55
  -5  -1  -2   32.22    1.23
  -5   1  -2   32.84    1.18
  -5   1  -2   30.55    1.40
  -5   1  -2   33.93    1.49
   5   1   2   31.79    1.06
  -5   1  -2   32.26    1.18
  -5   1  -2   31.13    1.08
  -5   1  -2   33.40    1.38
  -5   1  -2   31.10    1.34
  -5   1  -2   29.43    1.05
  -6  -1  -2    2.70    0.58
  -6  -1  -2    3.88    0.64
  -6  -1  -2    3.46    0.57
  -6  -1  -2    2.90    0.45
  -6  -1  -2    2.29    0.70
   6  -1   2    3.16    0.49
   6  -1   2    3.97    0.51
  -6  -1  -2    2.66    0.72
  -6  -1  -2    2.78    0.62
  -6   1  -2    2.06    0.57
  -6   1  -2    2.75    0.42
  -6   1  -2    3.15    0.52
   6   1   2    3.38    0.48
  -6   1  -2    2.03    0.57
  -6   1  -2    3.23    0.72
  -6   1  -2    3.44    0.54
   6   1   2    3.47    0.51
  -6   1  -2    2.94    0.68
  -6   1  -2    3.29    0.46
  -7  -1  -2   29.29    1.78
  -7  -1  -2   30.96    1.53
  -7  -1  -2   30.56    1.74
   7  -1   2   30.69    1.20
  -7  -1  -2   32.42    1.56
  -7  -1  -2   30.56    1.34
   7  -1   2   30.15    1.19
  -7  -1  -2   29.74    1.38
  -7  -1  -2   30.70    1.15
  -7   1  -2   33.05    1.69
  -7   1  -2   31.72    1.10
  -7   1  -2   29.94    1.33
  -7   1  -2   30.80    1.71
  -7   1  -2   30.83    1.52
   7   1   2   30.23    1.21
  -7   1  -2   31.24    1.54
   7   1   2   28.47    1.19
  -7   1  -2   30.56    1.11
  -8  -1  -2    0.20    0.55
  -8  -1  -2    0.07    0.37
  -8  -1  -2    0.37    0.60
  -8  -1  -2    0.73    0.74
  -8  -1  -2   -0.02    0.71
  -8  -1  -2   -0.25    0.47
   8  -1   2    0.20    0.39
  -8   1  -2    0.23    0.35
  -8   1  -2    0.16    0.34
  -8   1  -2    0.27    0.69
  -8   1  -2   -0.18    0.69
  -8   1  -2    1.17    0.58
  -8   1  -2    1.44    0.64
  -8   1  -2    0.32    0.39
   8   1   2    0.49    0.40
  -9  -1  -2    3.82    0.78
  -9  -1  -2    1.12    0.67
   9  -1   2    2.41    0.52
  -9  -1  -2    1.97    0.49
  -9  -1  -2    2.17    0.94
  -9  -1  -2    2.09    0.94
   9   1   2    2.00    0.63
  -9   1  -2    2.23    0.73
  -9   1  -2    2.04    0.78
  -9   1  -2    0.74    0.80
  -9   1  -2    2.16    0.91
   9   1   2    2.17    0.53
  -9   1  -2    1.74    0.45
   9   1   2    2.36    0.58
  10  -1   2    0.23    0.44
 -10  -1  -2    0.57    0.90
 -10  -1  -2    0.60    0.45
 -10  -1  -2    0.44    0.69
 -10  -1  -2    0.02    0.61
 -10   1  -2    1.17    0.94
 -10   1  -2    0.60    0.76
 -10   1  -2    0.71    0.70
 -10   1  -2    1.12    0.95
 -10   1  -2    0.12    0.42
  10   1   2    0.22    0.47
 -11  -1  -2   11.87    1.59
 -11  -1  -2   14.77    1.09
 -11  -1  -2   15.03    1.12
  11  -1   2   14.29    1.17
 -11  -1  -2   15.74    1.00
  11   1   2   16.05    1.16
  11   1   2   16.18    1.19
 -11   1  -2   16.61    1.07
 -11   1  -2   15.51    1.11
 -11   1  -2   13.00    1.72
 -11   1  -2   13.16    1.11
  12  -1   2    1.29    0.60
  12  -1   2    2.67    0.70
 -12  -1  -2    2.86    0.62
 -12  -1  -2    2.20    0.61
 -12  -1  -2    2.36    0.55
  12   1   2    1.47    0.62
 -12   1  -2    1.97    0.61
 -12   1  -2    2.22    0.63
 -12   1  -2    1.87    0.60
  12   1   2    1.42    0.64
 -13  -1  -2    0.61    0.57
  13  -1   2    0.72    0.57
 -13  -1  -2    0.59    0.42
 -13   1  -2    1.35    0.59
  13   1   2   -0.18    0.55
 -13   1  -2    1.32    0.55
 -13   1  -2    0.96    0.59
  14  -1   2    0.47    0.57
 -14  -1  -2    0.52    0.57
 -14  -1  -2    0.48    0.24
  14  -1   2    0.51    0.53
  14   1   2    0.63    0.57
  14   1   2    2.05    0.71
 -14   1  -2    1.64    0.58
 -14   1  -2    0.39    0.57
 -14   1  -2    1.58    0.53
  15  -1   2    0.65    0.46
  15  -1   2    0.02    0.48
 -15   1  -2    0.35    0.49
 -15   1  -2    0.38    0.34
  15   1   2    0.56    0.52
  15   1   2    0.24    0.53
  16  -1   2    0.27    0.31
  16  -1   2    1.26    0.49
  16   1   2    0.41    0.41
  16   1   2    0.45    0.49
  17   1   2    5.23    0.39
  17   1   2    5.26    0.52
  17  -2  -2    4.86    0.49
 -17   2   2    5.10    0.50
  17   2  -2    4.89    0.52
  16  -2  -2    3.79    0.57
 -16   2   2    2.23    0.48
  16   2  -2    3.67    0.59
 -16   2   2    3.56    0.52
 -15  -2   2    9.91    0.71
  15  -2  -2    9.07    0.84
  15   2  -2   10.43    0.92
 -15   2   2    8.82    0.76
  15   2  -2    9.29    0.74
 -15   2   2    8.24    0.83
 -14  -2   2    6.44    0.72
  14  -2  -2    6.32    0.80
 -14  -2   2    7.13    0.72
 -14  -2   2    7.88    0.78
 -14   2   2    6.32    0.77
  14   2  -2    7.77    0.78
  14   2  -2    6.60    0.88
 -14   2   2    9.81    0.85
 -14   2   2    5.63    0.88
  13  -2  -2    4.00    0.72
 -13  -2   2    4.17    0.73
 -13  -2   2    4.94    0.75
  13  -2  -2    4.00    0.46
 -13  -2   2    3.91    0.64
  13   2  -2    4.63    0.78
  13   2  -2    4.30    0.71
 -13   2   2    4.69    0.69
 -13   2   2    4.55    0.73
 -12  -2   2    0.57    0.51
 -12  -2   2    1.10    0.62
 -12  -2   2    0.76    0.55
  12  -2  -2    1.36    0.44
  12  -2  -2    1.14    0.52
  12  -2  -2    0.59    0.59
 -12   2   2    2.85    0.69
  12   2  -2    2.17    0.66
 -12   2   2    1.52    0.59
  12   2  -2    1.64    0.62
 -12   2   2    1.66    0.66
 -11  -2   2    5.86    0.74
  11  -2  -2    5.61    0.82
 -11  -2   2    7.30    0.86
 -11  -2   2    4.20    1.21
 -11  -2   2    5.09    0.68
  11  -2  -2    4.45    0.69
  11  -2  -2    5.19    0.62
 -11   2   2    5.73    0.76
 -11   2   2    4.80    0.81
  11   2  -2    4.07    0.72
  11   2  -2    6.28    0.85
 -11   2   2    3.82    1.21
 -11   2   2    5.04    0.68
 -10  -2   2    1.56    0.54
 -10  -2   2    2.31    0.95
 -10   2   2    3.29    1.04
 -10   2   2    2.44    0.52
 -10   2   2    1.32    0.62
 -10   2   2    3.00    0.75
 -10   2   2    1.08    0.52
  10   2  -2    2.22    0.53
   9  -2  -2    0.25    0.42
  -9  -2   2    0.72    0.75
  -9  -2   2    1.43    0.61
  -9  -2   2    0.28    0.75
  -9  -2   2    0.20    0.42
  -9   2   2    1.11    0.61
  -9   2   2    1.14    0.43
   9   2  -2    1.78    0.50
  -9   2   2    1.39    0.94
  -9   2   2    0.75    0.84
  -9   2   2    1.16    0.52
  -9   2   2    1.55    0.55
   9   2  -2    1.12    0.55
  -8  -2   2   46.62    2.27
  -8  -2   2   47.55    1.99
  -8  -2   2   44.73    1.41
  -8  -2   2   46.81    2.33
  -8  -2   2   48.43    1.49
   8  -2  -2   45.80    1.47
  -8   2   2   44.62    1.85
  -8   2   2   45.19    1.65
  -8   2   2   46.20    1.41
  -8   2   2   46.25    1.91
  -8   2   2   43.54    2.24
  -8   2   2   48.35    1.71
   8   2  -2   48.76    1.79
  -8   2   2   43.18    2.28
  -7  -2   2    7.03    0.61
  -7  -2   2    7.74    0.66
  -7  -2   2    7.47    1.06
  -7  -2   2    7.75    0.88
  -7  -2   2    7.09    1.05
   7  -2  -2    7.50    0.65
  -7   2   2    6.95    0.72
   7   2  -2    6.11    0.62
  -7   2   2    8.83    1.17
  -7   2   2    6.74    0.71
  -7   2   2    6.94    0.57
  -7   2   2   10.11    0.99
  -7   2   2    7.38    1.06
  -7   2   2    8.07    0.84
   7   2  -2    8.53    0.84
  -6  -2   2   69.24    1.84
  -6  -2   2   67.87    1.77
  -6  -2   2   74.04    2.55
  -6  -2   2   70.50    2.58
  -6  -2   2   72.27    2.25
  -6   2   2   71.25    2.25
  -6   2   2   71.53    1.96
   6   2  -2   72.22    1.95
  -6   2   2   68.82    1.99
   6   2  -2   70.86    2.06
   6   2  -2   71.96    1.93
   6   2  -2   67.15    1.85
  -6   2   2   71.27    2.13
  -6   2   2   72.93    2.54
  -6   2   2   69.26    2.57
  -6   2   2   68.55    1.96
   6   2  -2   72.63    2.12
  -6   2   2   69.15    1.71
  -5  -2   2   86.89    2.15
  -5  -2   2   90.61    2.50
  -5  -2   2   92.94    2.27
  -5  -2   2   92.48    2.85
  -5  -2   2   94.44    2.78
  -5  -2   2   87.50    2.20
  -5   2   2   90.49    2.53
  -5   2   2   88.23    2.80
  -5   2   2   87.85    2.74
  -5   2   2   89.68    2.19
   5   2  -2   89.21    2.17
  -5   2   2   87.74    2.35
   5   2  -2   83.27    2.28
   5   2  -2   85.08    2.11
  -5   2   2   86.57    2.23
   5   2  -2   85.49    2.18
  -4  -2   2   14.97    0.79
  -4  -2   2   14.76    1.03
  -4  -2   2   14.20    0.94
  -4  -2   2   14.27    0.88
  -4  -2   2   15.70    0.76
   4   2  -2   14.15    0.69
   4   2  -2   15.77    0.88
  -4   2   2   14.58    0.52
  -4   2   2   14.12    0.99
  -4   2   2   13.66    0.82
   4   2  -2   14.86    0.75
  -4   2   2   16.34    1.00
  -4   2   2   14.75    0.73
  -4   2   2   14.08    0.76
  -4   2   2   12.88    1.00
   4   2  -2   15.27    0.70
   4   2  -2   15.78    0.84
  -3  -2   2   70.91    2.05
  -3  -2   2   71.70    1.84
  -3  -2   2   70.40    2.09
  -3  -2   2   71.48    1.77
  -3  -2   2   70.43    1.73
   3   2  -2   70.91    1.70
  -3   2   2   70.28    1.73
  -3   2   2   69.19    2.12
  -3   2   2   69.85    1.80
  -3   2   2   70.51    2.04
   3   2  -2   71.42    1.82
   3   2  -2   72.70    1.85
  -3   2   2   69.79    2.17
  -3   2   2   69.29    1.55
   3   2  -2   69.64    1.79
  -3   2   2   70.83    1.55
   2   2  -2    3.14    0.41
  -2   2   2    4.04    0.35
  -2   2   2    3.91    0.36
  -2   2   2    3.32    0.41
   2   2  -2    3.59    0.45
  -2   2   2    4.44    0.60
   2   2  -2    4.44    0.40
   2   2  -2    3.50    0.44
  -2   2   2    4.59    0.59
  -1  -2   2   40.77    1.29
   1  -2  -2   40.02    1.38
  -1  -2   2   40.93    1.25
  -1  -2   2   40.05    1.07
   1  -2  -2   41.16    1.22
   1  -2  -2   40.92    1.42
  -1  -2   2   40.31    1.05
  -1   2   2   43.03    1.32
   1   2  -2   43.31    1.22
   1   2  -2   42.85    1.26
  -1   2   2   42.74    0.99
   1   2  -2   42.83    1.24
   1   2  -2   42.81    1.10
  -1   2   2   43.72    1.16
   0  -2  -2  104.32    2.66
   0  -2  -2  106.09    2.43
   0  -2  -2  108.91    2.75
   0  -2   2  105.78    2.48
   0  -2   2  104.34    2.21
   0  -2   2  108.50    2.55
   0  -2  -2  103.20    2.08
   0   2   2  105.20    2.35
   0   2  -2  103.49    2.43
   0   2  -2  106.86    2.37
   0   2  -2  107.68    2.42
   0   2   2  103.99    2.38
   0   2  -2  107.39    2.25
  -1  -2  -2   29.90    0.84
  -1  -2  -2   30.31    1.09
  -1  -2  -2   31.64    1.20
  -1  -2  -2   30.91    1.18
   1  -2   2   31.38    1.01
   1  -2   2   30.40    0.86
   1   2   2   31.72    1.08
  -1   2  -2   30.04    1.05
   1   2   2   30.05    0.92
  -1   2  -2   31.58    1.05
  -1   2  -2   31.32    1.04
  -1   2  -2   30.79    0.82
  -1   2  -2   30.57    0.91
  -1   2  -2   32.14    1.12
  -2  -2  -2    0.95    0.40
  -2  -2  -2    0.75    0.39
  -2  -2  -2    1.53    0.39
  -2  -2  -2    1.16    0.28
  -2  -2  -2    1.08    0.43
  -2   2  -2    2.07    0.44
  -2   2  -2    2.29    0.33
  -2   2  -2    1.98    0.41
  -2   2  -2    2.53    0.32
  -2   2  -2    2.89    0.43
  -2   2  -2    2.43    0.38
   2   2   2    2.29    0.27
  -2   2  -2    2.52    0.42
   2   2   2    3.04    0.47
  -3  -2  -2  116.19    3.11
   3  -2   2  116.73    2.52
  -3  -2  -2  113.75    3.16
  -3  -2  -2  113.87    2.82
  -3  -2  -2  120.36    2.74
  -3  -2  -2  116.65    2.61
  -3   2  -2  124.19    2.64
  -3   2  -2  118.21    2.67
  -3   2  -2  119.42    2.55
   3   2   2  113.61    2.26
  -3   2  -2  124.85    2.87
  -3   2  -2  116.26    2.94
  -3   2  -2  118.67    2.84
   3   2   2  118.43    2.37
   3   2   2  119.22    2.85
  -3   2  -2  118.02    3.02
  -4  -2  -2    3.02    0.59
  -4  -2  -2    4.51    0.57
   4  -2   2    4.53    0.46
  -4  -2  -2    3.86    0.59
  -4  -2  -2    4.59    0.57
  -4  -2  -2    4.37    0.70
   4  -2   2    4.61    0.49
  -4   2  -2    6.32    0.70
  -4   2  -2    5.11    0.63
  -4   2  -2    5.59    0.56
  -4   2  -2    5.19    0.65
  -4   2  -2    5.91    0.55
  -4   2  -2    4.94    0.52
  -4   2  -2    5.63    0.69
   4   2   2    5.54    0.43
  -4   2  -2    5.45    0.55
   5  -2   2    6.08    0.55
   5  -2   2    6.44    0.58
  -5  -2  -2    5.79    0.86
  -5  -2  -2    6.05    0.52
  -5  -2  -2    6.08    0.71
  -5  -2  -2    5.23    0.69
  -5  -2  -2    3.66    0.70
  -5  -2  -2    6.30    0.72
   5   2   2    6.07    0.70
  -5   2  -2    7.50    0.80
   5   2   2    6.74    0.55
  -5   2  -2    7.26    0.66
  -5   2  -2    5.56    0.60
  -5   2  -2    6.61    0.68
  -5   2  -2    5.29    0.58
  -5   2  -2    7.62    0.88
  -5   2  -2    7.32    0.77
  -5   2  -2    6.79    0.85
  -6  -2  -2    8.01    1.05
  -6  -2  -2    6.69    0.80
  -6  -2  -2    8.19    0.83
  -6  -2  -2    7.37    0.85
   6  -2   2    7.54    0.66
  -6  -2  -2    7.46    0.62
  -6  -2  -2    6.37    0.92
  -6   2  -2    9.16    0.91
  -6   2  -2    9.10    1.01
  -6   2  -2    9.69    0.81
   6   2   2   10.16    0.88
  -6   2  -2    9.48    0.89
  -6   2  -2    8.46    0.86
  -6   2  -2    8.48    0.75
   6   2   2    8.30    0.71
  -6   2  -2    8.44    0.62
   6   2   2    8.63    0.66
  -6   2  -2   10.05    1.10
  -6   2  -2    8.71    0.73
  -7  -2  -2   37.91    2.00
  -7  -2  -2   40.43    1.78
   7  -2   2   38.40    1.27
  -7  -2  -2   36.99    2.02
  -7  -2  -2   37.06    1.29
  -7  -2  -2   40.92    1.76
  -7   2  -2   40.16    1.61
  -7   2  -2   35.77    1.91
   7   2   2   38.23    1.60
  -7   2  -2   34.65    1.22
   7   2   2   35.98    1.57
  -7   2  -2   36.78    1.75
  -7   2  -2   36.84    1.87
   7   2   2   37.04    1.39
  -7   2  -2   38.03    1.69
   7   2   2   38.05    1.42
  -7   2  -2   38.16    1.31
  -7   2  -2   38.48    1.36
  -8  -2  -2   11.80    1.19
  -8  -2  -2   12.01    0.84
  -8  -2  -2   12.31    1.41
   8  -2   2   11.79    0.78
  -8  -2  -2    8.27    1.19
  -8  -2  -2   10.65    1.12
  -8   2  -2   12.08    0.82
   8   2   2   10.40    1.03
   8   2   2   12.63    1.08
   8   2   2   12.30    0.91
  -8   2  -2   11.33    0.84
  -8   2  -2   12.09    0.85
   8   2   2   11.77    0.92
  -8   2  -2   13.36    1.19
  -8   2  -2   12.95    1.36
  -8   2  -2   13.20    1.20
  -8   2  -2   10.76    1.31
  -9  -2  -2   22.31    1.92
  -9  -2  -2   20.17    1.52
   9  -2   2   21.02    0.96
  -9  -2  -2   23.14    1.11
  -9  -2  -2   20.36    1.82
  -9  -2  -2   24.75    1.64
  -9   2  -2   22.54    1.07
   9   2   2   21.05    1.24
   9   2   2   21.98    1.43
  -9   2  -2   20.85    1.07
  -9   2  -2   21.25    1.85
   9   2   2   20.11    1.20
  -9   2  -2   22.05    1.06
  -9   2  -2   21.99    1.52
  -9   2  -2   21.09    1.64
  -9   2  -2   18.39    1.66
 -10  -2  -2   67.56    2.03
 -10  -2  -2   60.28    3.06
 -10  -2  -2   66.06    2.83
  10   2   2   66.87    2.21
 -10   2  -2   69.99    2.78
 -10   2  -2   67.46    1.97
 -10   2  -2   66.19    3.11
 -10   2  -2   64.93    1.98
  10   2   2   63.91    2.43
 -11  -2  -2   -0.40    0.45
  11  -2   2    0.95    0.56
 -11  -2  -2    1.10    0.54
  11  -2   2    0.45    0.54
 -11  -2  -2    0.45    0.42
 -11   2  -2    0.94    0.52
 -11   2  -2    0.76    0.60
 -11   2  -2    1.20    0.57
  11   2   2    0.99    0.57
 -11   2  -2    1.01    0.56
  11   2   2    1.66    0.65
  12  -2   2    3.81    0.72
  12  -2   2    3.94    0.71
 -12  -2  -2    4.58    0.68
 -12  -2  -2    4.20    0.48
 -12  -2  -2    4.82    0.74
 -12   2  -2    5.29    0.75
 -12   2  -2    5.08    0.75
 -12   2  -2    4.42    0.69
  12   2   2    5.54    0.81
  12   2   2    4.01    0.72
  13  -2   2    1.32    0.56
  13  -2   2    1.14    0.55
 -13  -2  -2    2.31    0.63
 -13  -2  -2    2.12    0.59
  13   2   2    0.90    0.59
 -13   2  -2    2.10    0.61
 -13   2  -2    2.01    0.63
 -13   2  -2    0.90    0.56
  13   2   2    1.83    0.64
  14  -2   2    1.93    0.59
 -14  -2  -2    2.42    0.60
  14  -2   2    2.33    0.56
 -14  -2  -2    1.66    0.55
 -14   2  -2    2.90    0.62
  14   2   2    2.01    0.64
 -14   2  -2    2.83    0.59
  14   2   2    2.05    0.72
 -14   2  -2    2.08    0.59
  15  -2   2    6.30    0.68
 -15  -2  -2    5.97    0.58
  15  -2   2    7.23    0.61
  15   2   2    7.44    0.77
 -15   2  -2    7.93    0.68
 -15   2  -2    6.74    0.72
  15   2   2    7.55    0.80
  16  -2   2   10.64    0.80
  16   2   2   12.30    0.94
 -16   2  -2   11.50    0.78
  16  -3  -2    3.17    0.51
 -16  -3   2    3.36    0.45
  16   3  -2    2.79    0.54
 -16   3   2    3.02    0.48
 -16   3   2    2.34    0.45
  15  -3  -2   -0.22    0.47
 -15  -3   2    0.14    0.41
 -15   3   2    0.12    0.44
 -15   3   2    1.00    0.52
  15   3  -2    0.82    0.42
  15   3  -2    0.22    0.52
  14  -3  -2    8.17    0.81
 -14  -3   2    9.86    0.76
 -14  -3   2   11.26    0.72
  14   3  -2   10.20    0.93
  14   3  -2    9.53    0.92
 -14   3   2    9.43    0.83
  13  -3  -2   30.79    1.52
 -13  -3   2   32.08    1.32
 -13  -3   2   33.17    1.46
 -13  -3   2   32.42    1.34
  13   3  -2   31.76    1.53
  13   3  -2   30.46    1.60
 -13   3   2   32.96    1.49
 -13   3   2   33.61    1.48
 -13   3   2   33.37    1.49
 -12  -3   2   -0.50    0.46
  12  -3  -2    0.61    0.56
 -12  -3   2    1.04    0.56
 -12  -3   2    0.94    0.58
  12   3  -2    1.63    0.63
 -12   3   2    0.18    0.65
 -12   3   2    0.51    0.59
  12   3  -2    0.49    0.58
  11  -3  -2    7.50    0.87
 -11  -3   2   12.04    1.03
 -11  -3   2   11.76    0.89
  11  -3  -2   11.54    0.64
 -11  -3   2   12.95    1.00
  11  -3  -2   12.88    1.03
 -11   3   2   12.37    1.02
  11   3  -2   12.95    1.10
 -11   3   2   10.82    1.05
  10  -3  -2    6.31    0.81
 -10  -3   2    5.10    1.17
 -10  -3   2    6.53    0.79
 -10  -3   2    5.81    0.70
 -10  -3   2    5.34    0.70
  10  -3  -2    6.17    0.74
  10  -3  -2    5.80    0.54
 -10   3   2    4.74    0.81
 -10   3   2    4.72    0.68
 -10   3   2    3.09    1.14
  10   3  -2    6.01    0.74
  10   3  -2    5.85    0.95
  -9  -3   2    4.85    0.90
  -9  -3   2    5.24    0.64
  -9  -3   2    3.47    1.03
  -9  -3   2    4.59    1.08
  -9   3   2    4.63    0.70
   9   3  -2    6.77    0.96
  -9   3   2    5.23    1.36
  -9   3   2    6.16    1.00
  -9   3   2    5.20    0.68
  -9   3   2    4.41    0.75
  -9   3   2    5.24    1.27
  -8  -3   2   -0.28    0.67
  -8  -3   2    1.20    0.44
   8  -3  -2    1.71    0.48
  -8  -3   2    1.03    0.75
  -8  -3   2    2.01    0.62
   8  -3  -2    0.37    0.52
  -8   3   2    1.62    0.51
  -8   3   2    2.62    0.73
   8   3  -2    1.37    0.60
  -8   3   2    1.71    0.55
   8   3  -2    2.19    0.51
  -8   3   2    1.22    0.87
  -8   3   2    1.77    0.92
   7  -3  -2    3.62    0.53
  -7  -3   2    3.88    0.50
  -7  -3   2    2.85    0.68
  -7  -3   2    3.83    0.87
  -7  -3   2    3.25    0.84
  -7   3   2    3.96    0.69
  -7   3   2    3.30    0.60
  -7   3   2    3.46    0.92
   7   3  -2    2.12    0.50
  -7   3   2    3.82    0.80
  -7   3   2    3.34    0.92
  -7   3   2    3.48    0.57
   7   3  -2    3.32    0.71
   7   3  -2    3.00    0.65
   7   3  -2    3.22    0.56
  -6  -3   2    0.14    0.44
   6  -3  -2    0.70    0.39
  -6  -3   2    0.71    0.58
  -6  -3   2    0.90    0.35
  -6  -3   2    0.46    0.50
  -6   3   2    0.74    0.63
   6   3  -2    0.24    0.35
  -6   3   2   -0.12    0.45
  -6   3   2    0.97    0.64
   6   3  -2    1.01    0.50
  -6   3   2    1.17    0.41
   6   3  -2    0.32    0.48
  -6   3   2    0.96    0.49
  -6   3   2    1.56    0.45
  -6   3   2    1.14    0.58
   6   3  -2    0.68    0.37
  -5  -3   2    9.79    0.85
  -5  -3   2    9.53    0.63
  -5  -3   2    8.75    0.99
  -5  -3   2   10.22    0.84
  -5  -3   2    7.31    0.90
  -5  -3   2    8.10    0.66
  -5   3   2    9.11    1.00
  -5   3   2   10.16    0.84
   5   3  -2    8.72    0.69
   5   3  -2    8.61    0.87
   5   3  -2    8.60    0.67
   5   3  -2    9.19    0.89
  -5   3   2    7.54    0.93
  -5   3   2    9.30    0.73
   5   3  -2    9.08    0.68
  -5   3   2    9.34    0.76
  -5   3   2    8.32    0.95
  -4  -3   2   18.69    1.14
  -4  -3   2   18.82    1.01
  -4  -3   2   18.59    1.13
  -4  -3   2   19.81    0.83
  -4  -3   2   19.01    0.99
  -4   3   2   19.20    0.87
  -4   3   2   20.04    1.04
   4   3  -2   21.09    1.11
   4   3  -2   19.72    0.88
  -4   3   2   18.95    1.22
  -4   3   2   18.85    0.78
   4   3  -2   20.14    0.93
   4   3  -2   18.98    1.07
  -4   3   2   19.53    0.87
  -4   3   2   20.54    1.22
  -4   3   2   17.97    1.24
   4   3  -2   19.16    0.87
  -3  -3   2    1.26    0.40
  -3  -3   2    1.66    0.46
  -3  -3   2    1.31    0.45
  -3   3   2    1.01    0.30
   3   3  -2    1.76    0.45
   3   3  -2    1.55    0.39
   3   3  -2    0.99    0.35
   3   3  -2    1.16    0.36
  -3   3   2    1.00    0.54
  -3   3   2    1.06    0.41
  -3   3   2    0.61    0.46
  -3   3   2    1.26    0.31
   3   3  -2    2.19    0.37
  -3   3   2    1.63    0.52
   3   3  -2    0.93    0.40
  -3   3   2    1.16    0.31
  -2  -3   2   25.84    1.18
  -2  -3   2   26.17    1.15
   2  -3  -2   22.48    1.17
  -2  -3   2   23.85    0.88
   2   3  -2   22.05    0.99
  -2   3   2   23.19    0.74
  -2   3   2   24.36    1.17
  -2   3   2   23.33    1.05
   2   3  -2   23.43    1.03
   2   3  -2   23.60    1.01
  -2   3   2   25.95    1.30
   2   3  -2   24.55    1.09
   2   3  -2   22.18    1.01
  -2   3   2   24.48    0.96
   2   3  -2   23.43    0.89
  -2   3   2   23.43    0.75
  -1  -3   2   23.65    0.82
   1  -3  -2   25.19    1.20
  -1  -3   2   23.42    0.75
  -1  -3   2   24.87    1.09
  -1  -3   2   25.23    1.07
   1  -3  -2   22.87    1.18
   1   3  -2   22.40    1.03
  -1   3   2   25.53    1.00
  -1   3   2   25.56    1.07
   1   3  -2   24.76    1.06
   1   3  -2   24.27    0.89
  -1   3   2   26.25    1.12
  -1   3   2   23.39    0.62
   1   3  -2   23.30    0.97
   1   3  -2   25.10    1.05
   0  -3   2   70.35    1.62
   0  -3  -2   72.81    2.27
   0  -3   2   71.99    2.02
   0  -3   2   71.75    2.07
   0  -3   2   71.13    1.47
   0  -3  -2   71.64    2.20
   0  -3  -2   73.00    2.02
   0   3  -2   68.08    1.76
   0   3   2   72.57    1.41
   0   3  -2   71.80    1.77
   0   3  -2   71.61    1.95
   0   3   2   70.19    1.76
   0   3   2   69.84    1.91
   0   3  -2   68.94    1.96
   0   3  -2   69.23    1.98
   0   3   2   70.08    1.91
  -1  -3  -2   19.64    0.62
   1  -3   2   20.95    0.71
  -1  -3  -2   20.59    1.12
  -1  -3  -2   22.42    1.13
   1  -3   2   22.30    0.98
  -1  -3  -2   20.59    1.02
  -1   3  -2   19.89    0.98
  -1   3  -2   20.12    0.85
   1   3   2   21.05    0.99
   1   3   2   21.33    0.88
   1   3   2   21.75    0.98
  -1   3  -2   20.60    1.03
   1   3   2   20.35    0.52
  -1   3  -2   20.80    0.83
  -1   3  -2   20.84    0.99
  -2  -3  -2   21.02    1.18
  -2  -3  -2   19.35    0.72
  -2  -3  -2   21.30    1.06
  -2  -3  -2   20.56    1.11
   2   3   2   20.28    1.04
  -2   3  -2   19.68    1.02
  -2   3  -2   20.58    0.67
   2   3   2   20.99    0.63
  -2   3  -2   19.64    0.87
   2   3   2   21.64    0.82
  -2   3  -2   20.29    0.82
  -2   3  -2   22.25    1.13
  -2   3  -2   19.59    0.99
   2   3   2   21.87    1.07
  -2   3  -2   20.89    1.02
  -2   3  -2   21.05    0.86
  -2   3  -2   21.64    1.02
  -3  -3  -2    1.50    0.56
  -3  -3  -2    1.22    0.45
   3  -3   2    2.12    0.35
  -3  -3  -2    1.28    0.45
  -3  -3  -2    2.05    0.37
  -3   3  -2    2.10    0.41
  -3   3  -2    2.40    0.34
   3   3   2    1.72    0.50
  -3   3  -2    2.37    0.53
   3   3   2    1.33    0.41
  -3   3  -2    2.14    0.52
  -3   3  -2    1.59    0.37
  -3   3  -2    1.80    0.45
  -3   3  -2    2.26    0.52
  -3   3  -2    2.42    0.45
  -3   3  -2    2.22    0.56
   3   3   2    2.09    0.30
   3   3   2    1.45    0.27
  -4  -3  -2   12.29    1.06
  -4  -3  -2   12.10    0.79
   4  -3   2   12.98    0.65
  -4  -3  -2   12.20    0.96
  -4  -3  -2   12.30    1.07
   4   3   2   12.60    0.64
  -4   3  -2   12.96    1.02
  -4   3  -2   12.05    0.80
  -4   3  -2   12.24    1.02
  -4   3  -2   11.68    0.98
  -4   3  -2   13.12    0.85
   4   3   2   14.60    1.00
   4   3   2   12.36    0.97
  -4   3  -2   12.00    0.99
  -4   3  -2   11.99    0.81
  -4   3  -2   12.48    0.70
   5  -3   2   33.17    1.05
  -5  -3  -2   35.01    1.79
  -5  -3  -2   35.44    1.39
  -5  -3  -2   34.03    1.54
  -5  -3  -2   35.92    1.74
  -5  -3  -2   33.94    1.06
  -5   3  -2   33.27    1.31
   5   3   2   36.14    1.53
  -5   3  -2   33.17    1.26
  -5   3  -2   36.60    1.72
  -5   3  -2   29.57    1.19
   5   3   2   32.27    1.53
  -5   3  -2   33.24    1.35
  -5   3  -2   29.20    1.28
   5   3   2   33.66    1.15
  -5   3  -2   33.23    1.61
  -5   3  -2   33.34    1.54
  -5   3  -2   30.47    1.52
  -6  -3  -2    9.05    0.97
  -6  -3  -2    7.65    1.01
   6  -3   2    8.47    0.60
  -6  -3  -2    7.78    1.07
  -6  -3  -2    9.12    0.68
  -6  -3  -2   10.40    0.97
   6   3   2    8.99    0.95
  -6   3  -2    9.72    0.86
   6   3   2    9.42    0.97
  -6   3  -2    9.35    0.77
  -6   3  -2    9.83    1.05
   6   3   2    9.10    0.76
  -6   3  -2   10.10    1.14
  -6   3  -2    8.38    0.78
  -6   3  -2   10.35    1.14
  -6   3  -2    9.21    0.81
   6   3   2   10.27    0.74
  -6   3  -2    8.82    0.96
  -6   3  -2    9.04    0.82
  -7  -3  -2   25.40    1.79
  -7  -3  -2   25.20    1.78
  -7  -3  -2   23.41    1.04
  -7  -3  -2   22.09    1.49
  -7  -3  -2   23.96    1.43
   7   3   2   24.40    1.17
  -7   3  -2   25.30    1.13
  -7   3  -2   22.04    1.64
  -7   3  -2   23.27    1.62
  -7   3  -2   27.91    1.52
   7   3   2   23.49    1.38
  -7   3  -2   24.86    1.20
   7   3   2   22.18    1.40
   7   3   2   23.67    1.20
  -7   3  -2   27.48    1.61
  -8  -3  -2   37.32    2.28
  -8  -3  -2   36.61    1.86
  -8  -3  -2   38.96    1.40
  -8  -3  -2   40.86    2.00
  -8   3  -2   39.70    2.08
   8   3   2   37.44    1.59
  -8   3  -2   39.19    1.52
  -8   3  -2   38.52    2.19
   8   3   2   38.97    1.61
   8   3   2   38.22    1.85
  -8   3  -2   39.69    2.22
  -8   3  -2   40.77    1.48
   8   3   2   39.22    1.84
  -9  -3  -2    4.07    0.94
  -9  -3  -2    4.78    0.63
  -9  -3  -2    4.47    0.83
  -9  -3  -2    3.78    1.10
   9   3   2    3.90    0.70
  -9   3  -2    4.94    1.16
  -9   3  -2    3.97    0.62
  -9   3  -2    4.06    0.66
   9   3   2    4.55    0.90
  -9   3  -2    3.87    0.97
   9   3   2    4.47    0.75
  -9   3  -2    5.81    1.28
 -10  -3  -2    1.96    0.55
  10  -3   2    2.88    0.68
 -10  -3  -2    2.10    0.56
 -10  -3  -2    2.22    0.76
 -10  -3  -2    2.74    0.38
 -10  -3  -2    1.82    1.13
  10  -3   2    2.91    0.63
 -10   3  -2    2.42    0.63
  10   3   2    2.27    0.84
 -10   3  -2    2.55    1.14
 -10   3  -2    1.37    0.97
 -10   3  -2    2.87    0.60
 -10   3  -2    2.46    0.61
  11  -3   2    0.87    0.53
 -11  -3  -2    0.28    0.49
  11  -3   2    0.33    0.57
 -11  -3  -2    0.57    0.51
 -11   3  -2    0.02    0.53
  11   3   2    0.04    0.58
 -11   3  -2    0.21    0.54
 -11   3  -2   -0.42    0.58
  11   3   2    0.42    0.80
 -12  -3  -2    0.05    0.53
  12  -3   2    0.67    0.53
 -12  -3  -2    0.06    0.49
  12  -3   2    0.09    0.46
  12   3   2    0.17    0.57
  12   3   2   -0.08    0.60
 -12   3  -2    0.33    0.55
 -12   3  -2    0.12    0.58
 -12   3  -2    0.35    0.57
 -13  -3  -2   -0.31    0.48
  13  -3   2   -0.43    0.47
  13  -3   2    0.59    0.46
 -13  -3  -2   -0.23    0.50
 -13   3  -2   -0.01    0.51
  13   3   2   -0.50    0.53
  13   3   2    0.18    0.56
 -13   3  -2    0.87    0.57
  14  -3   2    0.71    0.49
 -14  -3  -2    0.78    0.52
  14  -3   2    0.91    0.36
 -14   3  -2    0.35    0.49
 -14   3  -2    1.97    0.55
  14   3   2    1.41    0.59
 -15  -3  -2   -0.18    0.39
  15  -3   2    0.34    0.42
  15   3   2    0.58    0.51
  15   3   2   -0.33    0.48
 -15   3  -2    0.37    0.38
 -15   3  -2    0.63    0.48
 -16  -3  -2    0.83    0.34
  16   3   2   -0.52    0.44
 -16   3  -2    0.23    0.36
  16   3   2    0.09    0.35
 -16  -4   2    7.93    0.56
  16  -4  -2    7.57    0.66
  16   4  -2    6.16    0.55
 -16   4   2    8.02    0.61
  15  -4  -2    0.52    0.45
 -15  -4   2    0.88    0.43
  15   4  -2    0.66    0.40
  15   4  -2    0.84    0.49
 -15   4   2    1.43    0.45
 -15   4   2    1.05    0.49
 -14  -4   2    0.45    0.46
  14  -4  -2    0.84    0.51
 -14   4   2    2.34    0.54
  14   4  -2    2.12    0.56
  14   4  -2    1.94    0.60
 -14   4   2    1.41    0.52
 -13  -4   2    0.08    0.26
  13  -4  -2    0.23    0.51
 -13  -4   2   -0.14    0.48
 -13   4   2    1.30    0.59
  13   4  -2    0.77    0.61
  13   4  -2    1.12    0.60
 -13   4   2   -0.06    0.62
 -13   4   2    1.33    0.55
 -12  -4   2   20.36    1.14
 -12  -4   2   24.69    1.05
  12  -4  -2   21.25    1.32
 -12   4   2   21.35    1.26
  12   4  -2   19.69    1.35
 -12   4   2   23.37    1.34
 -12   4   2   22.30    1.44
  12   4  -2   22.74    1.41
  11  -4  -2   13.97    1.18
 -11  -4   2   14.02    0.94
 -11  -4   2   14.61    1.03
  11   4  -2   12.90    1.17
 -11   4   2   12.68    1.05
 -11   4   2   13.83    1.10
 -11   4   2   11.68    1.17
  11   4  -2    9.92    1.24
 -10  -4   2   -0.15    0.59
  10  -4  -2    0.09    0.55
  10  -4  -2    0.17    0.47
 -10  -4   2    0.30    0.50
 -10  -4   2    0.12    0.47
  10   4  -2    1.53    0.61
  10   4  -2    0.73    0.75
 -10   4   2    0.45    0.55
 -10   4   2    1.03    0.65
   9  -4  -2    1.70    0.63
  -9  -4   2    0.42    0.84
  -9  -4   2    0.75    0.51
  -9  -4   2   -0.08    0.51
   9  -4  -2    1.14    0.57
   9   4  -2    1.09    0.75
  -9   4   2    1.35    1.05
   9   4  -2    1.06    0.54
  -9   4   2    1.15    0.52
  -9   4   2    1.42    0.52
  -9   4   2    1.40    0.64
   8  -4  -2    3.44    0.67
  -8  -4   2    2.61    0.92
  -8  -4   2    2.78    0.96
  -8   4   2    1.76    1.01
   8   4  -2    2.07    0.58
  -8   4   2    2.83    0.61
  -8   4   2    3.02    0.68
  -8   4   2    2.70    0.83
   8   4  -2    4.17    0.87
  -8   4   2    3.71    0.60
  -7  -4   2   10.08    1.30
  -7  -4   2   15.83    1.46
   7  -4  -2   13.59    0.99
   7   4  -2   12.45    1.27
  -7   4   2   13.21    1.39
  -7   4   2   14.27    1.28
   7   4  -2   15.33    1.32
  -7   4   2   12.11    0.98
  -7   4   2   15.27    1.10
  -7   4   2   12.08    1.45
  -7   4   2   15.98    1.66
   7   4  -2   14.19    1.00
  -7   4   2   13.57    0.92
   7   4  -2   13.84    1.02
  -6  -4   2   17.68    1.42
   6  -4  -2   16.52    1.05
  -6  -4   2   17.63    1.47
  -6   4   2   19.30    1.62
   6   4  -2   17.81    1.03
   6   4  -2   15.20    1.24
  -6   4   2   16.75    1.54
  -6   4   2   18.51    1.06
   6   4  -2   18.10    1.08
  -6   4   2   19.06    1.33
  -6   4   2   17.84    1.44
   6   4  -2   16.49    1.32
  -6   4   2   16.60    1.12
  -5  -4   2   12.49    1.18
  -5  -4   2    8.64    1.04
   5  -4  -2   12.21    0.83
   5   4  -2   12.50    1.20
  -5   4   2   14.19    1.45
   5   4  -2   12.71    1.14
   5   4  -2   13.30    1.04
  -5   4   2   10.31    0.95
  -5   4   2   12.23    0.87
  -5   4   2   13.66    1.41
   5   4  -2   11.56    0.84
  -5   4   2   15.01    1.26
   5   4  -2   12.68    0.91
   4  -4  -2    6.14    0.63
  -4  -4   2    5.63    0.81
  -4  -4   2    6.04    0.86
  -4   4   2    5.65    0.88
   4   4  -2    7.17    0.74
  -4   4   2    6.98    1.03
   4   4  -2    5.32    0.60
   4   4  -2    7.33    0.85
  -4   4   2    5.89    0.64
  -4   4   2    7.17    0.82
   4   4  -2    5.26    0.59
   4   4  -2    6.00    0.78
  -4   4   2    5.94    0.89
   4   4  -2    5.23    0.80
  -3  -4   2    3.33    0.65
  -3  -4   2    2.92    0.60
   3   4  -2    2.99    0.45
  -3   4   2    3.58    0.76
  -3   4   2    4.96    0.71
  -3   4   2    3.81    0.73
   3   4  -2    4.32    0.59
  -3   4   2    3.21    0.47
   3   4  -2    3.72    0.66
   3   4  -2    3.42    0.48
   3   4  -2    3.96    0.63
   3   4  -2    3.81    0.66
  -3   4   2    3.99    0.54
  -3   4   2    4.67    0.88
  -2  -4   2   24.57    1.28
   2  -4  -2   27.32    1.40
  -2  -4   2   26.30    1.33
   2   4  -2   24.15    1.25
   2   4  -2   24.71    1.22
   2   4  -2   25.72    1.21
   2   4  -2   24.07    1.18
   2   4  -2   25.65    1.04
  -2   4   2   25.22    1.34
  -2   4   2   24.92    1.25
  -2   4   2   22.14    1.41
   2   4  -2   24.56    1.04
  -2   4   2   25.29    0.94
  -2   4   2   25.07    1.13
   1  -4  -2    3.76    0.69
   1  -4  -2    4.19    0.72
  -1  -4   2    2.91    0.56
  -1  -4   2    3.78    0.64
  -1   4   2    4.19    0.65
  -1   4   2    5.00    0.68
  -1   4   2    4.19    0.59
   1   4  -2    3.83    0.59
   1   4  -2    4.41    0.58
   1   4  -2    3.43    0.57
  -1   4   2    4.34    0.42
   1   4  -2    3.57    0.58
   1   4  -2    3.18    0.45
   1   4  -2    3.25    0.50
   0  -4  -2    8.41    0.95
   0  -4  -2    9.40    0.90
   0  -4   2    7.81    0.76
   0  -4   2    8.66    0.81
   0   4   2    8.00    0.49
   0   4  -2    8.16    0.67
   0   4  -2    7.86    0.79
   0   4  -2    7.57    0.78
   0   4   2    7.98    0.66
   0   4   2    9.20    0.87
   0   4   2    9.69    0.87
   0   4  -2    7.75    0.61
   0   4   2    8.18    0.79
   0   4  -2    8.94    0.73
   0   4  -2    8.72    0.86
  -1  -4  -2  106.34    3.27
  -1  -4  -2  105.94    3.18
  -1  -4  -2  108.40    2.92
   1  -4   2  107.17    2.98
   1   4   2  102.58    2.70
  -1   4  -2  108.24    2.60
  -1   4  -2  107.08    2.91
   1   4   2  109.11    2.64
  -1   4  -2  103.71    2.91
   1   4   2  105.69    2.83
  -1   4  -2  108.11    2.82
  -1   4  -2  103.33    3.06
  -1   4  -2  106.79    2.56
   1   4   2  107.61    2.33
  -1   4  -2  103.27    2.48
  -2  -4  -2   56.91    2.16
  -2  -4  -2   55.34    1.96
  -2  -4  -2   56.71    2.21
  -2   4  -2   57.92    2.00
  -2   4  -2   56.79    2.06
   2   4   2   58.71    1.49
  -2   4  -2   54.22    1.58
  -2   4  -2   57.96    1.72
   2   4   2   57.33    1.73
  -2   4  -2   57.55    1.91
  -2   4  -2   56.72    1.71
  -2   4  -2   56.73    2.06
  -2   4  -2   58.79    2.03
   2   4   2   56.66    1.86
   2   4   2   56.42    1.95
  -3  -4  -2   11.02    1.07
  -3  -4  -2    9.05    1.02
  -3  -4  -2    9.72    0.96
  -3   4  -2    9.25    0.95
  -3   4  -2    7.76    0.74
  -3   4  -2    9.79    0.88
   3   4   2    9.57    0.93
   3   4   2    9.48    0.58
  -3   4  -2    9.16    0.65
  -3   4  -2    9.77    1.02
   3   4   2    7.08    0.82
  -3   4  -2    9.44    0.94
  -3   4  -2    8.69    0.88
  -3   4  -2    8.13    0.72
  -4  -4  -2   40.90    1.96
  -4  -4  -2   40.12    2.02
  -4  -4  -2   40.11    1.75
  -4   4  -2   45.71    1.91
   4   4   2   42.90    1.75
  -4   4  -2   46.16    1.71
   4   4   2   41.59    1.82
  -4   4  -2   44.19    1.96
  -4   4  -2   42.98    1.57
  -4   4  -2   43.77    1.41
  -4   4  -2   43.95    1.86
  -4   4  -2   45.77    1.58
   4   4   2   43.21    1.36
  -4   4  -2   44.56    1.83
  -5  -4  -2    1.87    0.72
  -5  -4  -2    2.19    0.60
  -5  -4  -2    1.14    0.63
   5   4   2    4.18    0.83
  -5   4  -2    3.56    0.83
  -5   4  -2    2.36    0.56
   5   4   2    3.73    0.75
   5   4   2    3.55    0.50
  -5   4  -2    3.37    0.57
  -5   4  -2    4.74    0.72
  -5   4  -2    3.06    0.70
  -5   4  -2    4.58    0.87
  -5   4  -2    3.26    0.57
  -5   4  -2    4.37    0.88
  -6  -4  -2    0.04    0.61
  -6  -4  -2   -0.09    0.57
  -6  -4  -2   -0.17    0.56
   6   4   2    0.47    0.56
  -6   4  -2    1.25    0.67
  -6   4  -2    2.06    0.82
  -6   4  -2    0.96    0.50
   6   4   2    1.55    0.51
  -6   4  -2    1.21    0.47
  -6   4  -2    1.34    0.51
   6   4   2    0.82    0.58
  -6   4  -2    0.44    0.72
  -6   4  -2    1.64    0.77
  -7  -4  -2   60.00    2.95
  -7  -4  -2   64.58    2.57
  -7  -4  -2   61.67    2.87
  -7   4  -2   57.46    2.71
  -7   4  -2   62.49    2.06
  -7   4  -2   61.69    2.50
   7   4   2   59.50    2.03
   7   4   2   60.16    2.47
  -7   4  -2   61.13    2.55
  -7   4  -2   62.39    2.82
  -7   4  -2   62.32    1.95
   7   4   2   59.24    2.30
   7   4   2   62.31    2.08
  -8  -4  -2   18.37    1.82
  -8  -4  -2   18.03    1.57
   8   4   2   19.46    1.50
   8   4   2   19.21    1.25
  -8   4  -2   20.58    1.94
  -8   4  -2   20.49    1.26
   8   4   2   19.70    1.30
  -8   4  -2   19.34    1.67
  -8   4  -2   18.94    1.12
  -9  -4  -2   22.95    1.73
  -9  -4  -2   20.83    1.16
  -9  -4  -2   21.33    1.39
   9  -4   2   23.13    1.19
  -9   4  -2   18.93    1.18
   9   4   2   20.45    1.58
   9   4   2   21.48    1.44
  -9   4  -2   20.04    1.24
   9   4   2   21.93    1.39
  -9   4  -2   21.83    1.93
  -9   4  -2   21.41    1.22
 -10  -4  -2   11.88    0.90
 -10  -4  -2   10.16    1.02
  10  -4   2   14.12    0.98
  10   4   2   11.25    1.29
 -10   4  -2   13.29    1.51
 -10   4  -2   12.88    1.00
 -10   4  -2   11.42    0.96
  10   4   2   12.46    1.13
 -10   4  -2   12.72    1.07
  11  -4   2    5.42    0.86
 -11  -4  -2    4.87    0.68
 -11  -4  -2    4.88    0.90
  11  -4   2    6.39    0.68
 -11   4  -2    4.27    0.69
 -11   4  -2    5.37    0.91
  11   4   2    4.99    0.92
  11   4   2    5.27    1.09
 -11   4  -2    5.50    0.80
  12  -4   2    0.31    0.50
  12  -4   2    0.31    0.38
 -12  -4  -2    0.24    0.51
 -12   4  -2    0.72    0.61
  12   4   2    2.10    0.73
  12   4   2    0.30    0.58
 -12   4  -2    0.32    0.54
 -12   4  -2    0.97    0.61
  13  -4   2    1.52    0.56
  13  -4   2    1.36    0.30
 -13  -4  -2    1.59    0.56
 -13   4  -2    2.20    0.62
  13   4   2    2.09    0.63
 -13   4  -2    2.11    0.59
 -13   4  -2    1.14    0.58
 -14  -4  -2    1.07    0.48
 -14   4  -2    0.68    0.48
 -14   4  -2    0.77    0.48
  14   4   2    1.10    0.57
 -15  -4  -2    0.69    0.38
 -15   4  -2    0.39    0.39
 -15   4  -2    0.65    0.34
  15   4   2    0.34    0.47
  15   4   2    1.26    0.47
  15  -5  -2    1.50    0.45
 -15  -5   2    3.17    0.42
 -15   5   2    2.10    0.44
 -15   5   2    2.47    0.43
  15   5  -2    2.37    0.38
  15   5  -2    2.49    0.47
  14  -5  -2    8.86    0.75
 -14  -5   2    9.47    0.73
 -14   5   2    8.00    0.68
  14   5  -2    7.84    0.73
  14   5  -2    8.34    0.72
  13  -5  -2    5.50    0.73
 -13  -5   2    6.48    0.66
  13   5  -2    5.59    0.75
  13   5  -2    7.32    0.79
 -13   5   2    6.81    0.70
 -13   5   2    6.81    0.72
  12  -5  -2    0.74    0.52
 -12  -5   2    0.36    0.50
 -12   5   2   -0.13    0.50
 -12   5   2    0.33    0.48
  12   5  -2    0.58    0.58
 -12   5   2    0.57    0.60
  12   5  -2    0.50    0.60
 -11  -5   2    0.55    0.26
  11  -5  -2    0.80    0.54
 -11  -5   2    1.04    0.53
 -11   5   2   -0.45    0.50
  11   5  -2   -0.32    0.81
 -11   5   2    1.52    0.72
 -11   5   2    0.68    0.52
 -10  -5   2    0.31    0.50
 -10  -5   2    0.28    0.39
 -10  -5   2    0.75    0.59
  10  -5  -2    0.37    0.54
 -10   5   2    0.54    0.52
  10   5  -2    0.73    0.77
 -10   5   2    1.06    0.58
 -10   5   2    0.95    0.72
  -9  -5   2    5.63    0.71
  -9  -5   2    3.82    0.79
   9  -5  -2    5.93    0.75
   9  -5  -2    3.58    0.63
  -9  -5   2    5.62    0.61
   9  -5  -2    5.62    0.88
   9  -5  -2    5.61    0.80
   9   5  -2    5.57    1.08
  -9   5   2    5.77    0.91
   9   5  -2    5.39    0.77
  -9   5   2    5.13    0.74
  -9   5   2    4.70    0.72
   8  -5  -2    0.68    0.53
  -8  -5   2    1.32    0.54
   8  -5  -2    1.56    0.64
   8  -5  -2    1.47    0.51
  -8  -5   2    1.83    0.65
  -8  -5   2    1.89    0.49
   8  -5  -2    0.46    0.54
  -8  -5   2    0.47    0.79
   8   5  -2    1.56    0.81
  -8   5   2    0.89    0.54
  -8   5   2    0.56    0.60
  -8   5   2    0.81    1.13
   8   5  -2    0.98    0.53
  -8   5   2    1.38    0.57
   8   5  -2    0.86    0.56
   7  -5  -2    0.99    0.56
  -7  -5   2    0.36    0.72
   7   5  -2    0.56    0.46
  -7   5   2    0.13    0.76
  -7   5   2    0.38    0.59
   7   5  -2    1.01    0.72
  -7   5   2    0.33    0.45
   7   5  -2    0.13    0.50
  -7   5   2    0.67    0.96
  -7   5   2    0.86    0.47
  -6  -5   2    0.62    0.65
  -6  -5   2    0.74    0.66
   6  -5  -2    1.42    0.55
  -6   5   2    1.47    0.95
  -6   5   2    0.73    0.68
   6   5  -2    0.84    0.49
  -6   5   2    0.61    0.42
   6   5  -2    0.35    0.43
   6   5  -2    0.40    0.50
  -6   5   2    0.06    0.70
  -6   5   2    0.60    0.42
  -6   5   2    0.56    0.56
   6   5  -2    1.13    0.70
   6   5  -2   -0.05    0.67
  -6   5   2   -0.69    0.78
  -5  -5   2    0.66    0.58
   5  -5  -2    1.52    0.56
  -5  -5   2    0.71    0.56
  -5   5   2    0.68    0.41
   5   5  -2    0.49    0.66
   5   5  -2    0.62    0.43
   5   5  -2    0.32    0.62
  -5   5   2    0.73    0.39
  -5   5   2    1.22    0.63
   5   5  -2    1.11    0.72
  -5   5   2    0.32    0.68
   5   5  -2    0.96    0.45
  -5   5   2    0.92    0.82
  -5   5   2    1.70    0.87
  -4  -5   2    0.86    0.53
  -4  -5   2    1.67    0.64
   4  -5  -2    0.97    0.47
   4   5  -2    1.06    0.57
   4   5  -2    0.60    0.39
  -4   5   2    1.35    0.79
  -4   5   2    0.93    0.41
   4   5  -2    0.38    0.58
  -4   5   2    1.06    0.38
  -4   5   2    1.07    0.63
  -4   5   2    0.90    0.75
  -4   5   2    1.27    0.72
   4   5  -2    1.01    0.46
   4   5  -2    0.50    0.41
   4   5  -2    1.08    0.64
  -3  -5   2    7.13    0.94
  -3  -5   2    6.46    0.92
   3  -5  -2    6.87    0.73
  -3   5   2    9.51    1.27
   3   5  -2    9.10    0.94
   3   5  -2    8.88    0.94
   3   5  -2    8.71    0.81
   3   5  -2    7.29    0.74
   3   5  -2    9.22    1.07
   3   5  -2    9.28    0.77
  -3   5   2    8.31    0.69
  -3   5   2    9.03    0.97
  -3   5   2    8.28    0.73
  -3   5   2    9.60    1.17
  -3   5   2    8.35    1.16
   3   5  -2    8.66    1.03
  -2  -5   2    5.69    0.88
   2  -5  -2    8.09    1.06
  -2  -5   2    4.80    0.79
   2  -5  -2    4.80    0.68
  -2   5   2    7.31    0.69
  -2   5   2    7.02    0.89
   2   5  -2    5.05    0.74
   2   5  -2    4.82    0.62
  -2   5   2    5.33    0.97
   2   5  -2    5.32    0.71
   2   5  -2    4.35    0.79
  -2   5   2    5.49    0.73
  -2   5   2    8.27    1.06
   2   5  -2    6.25    0.88
   2   5  -2    5.78    0.66
  -1  -5   2   -0.10    0.42
  -1  -5   2    0.24    0.41
   1  -5  -2    0.52    0.55
   1  -5  -2    0.88    0.53
  -1   5   2    0.18    0.48
   1   5  -2    0.42    0.53
  -1   5   2    0.37    0.44
  -1   5   2    0.16    0.47
   1   5  -2    0.58    0.52
   1   5  -2    0.64    0.36
   1   5  -2    0.75    0.45
   1   5  -2   -0.16    0.39
   1   5  -2    0.42    0.33
  -1   5   2    0.19    0.29
   0  -5   2    2.14    0.60
   0  -5  -2    1.96    0.68
   0  -5   2    2.52    0.60
   0  -5  -2    2.09    0.66
   0   5  -2    2.31    0.48
   0   5  -2    0.72    0.55
   0   5  -2    1.69    0.62
   0   5   2    2.35    0.65
   0   5  -2    1.44    0.45
   0   5  -2    1.51    0.55
   0   5  -2    2.51    0.52
   0   5   2    2.57    0.43
   0   5   2    1.93    0.56
   0   5   2    2.52    0.59
  -1  -5  -2   41.91    2.06
   1  -5   2   44.78    1.89
  -1  -5  -2   41.96    2.00
   1   5   2   44.49    1.83
  -1   5  -2   42.53    1.88
  -1   5  -2   41.63    1.57
  -1   5  -2   44.07    1.55
  -1   5  -2   42.85    1.95
   1   5   2   45.10    1.61
   1   5   2   43.01    1.86
  -1   5  -2   45.11    1.89
   1   5   2   45.83    1.41
  -1   5  -2   41.09    1.79
   1   5   2   44.42    1.74
  -1   5  -2   45.69    1.59
  -2  -5  -2   85.01    3.12
  -2  -5  -2   81.75    3.00
   2   5   2   84.92    2.21
  -2   5  -2   85.69    2.42
  -2   5  -2   87.36    2.85
  -2   5  -2   83.88    2.86
   2   5   2   82.45    2.70
   2   5   2   87.73    2.51
   2   5   2   85.72    2.74
  -2   5  -2   82.91    2.09
  -2   5  -2   85.82    2.67
  -2   5  -2   80.89    2.71
  -2   5  -2   85.48    2.37
  -2   5  -2   81.22    2.90
  -3  -5  -2   12.58    1.26
  -3  -5  -2    9.75    1.17
   3  -5   2   11.79    0.92
  -3  -5  -2   12.99    1.19
  -3   5  -2   10.92    0.74
  -3   5  -2   12.45    1.25
  -3   5  -2    9.17    0.98
  -3   5  -2   10.64    1.04
  -3   5  -2   15.06    1.42
  -3   5  -2   13.97    0.99
   3   5   2   12.70    1.14
   3   5   2   12.76    1.24
  -3   5  -2   12.52    0.94
  -3   5  -2   12.79    1.26
   3   5   2   12.67    0.78
  -4  -5  -2    1.77    0.67
  -4  -5  -2    0.83    0.62
   4  -5   2    1.05    0.51
  -4  -5  -2    2.66    0.75
  -4   5  -2    1.50    0.67
  -4   5  -2    1.99    0.53
  -4   5  -2    0.59    0.69
  -4   5  -2    1.62    0.55
  -4   5  -2    1.55    0.44
   4   5   2    1.30    0.40
   4   5   2    1.19    0.63
   4   5   2    1.92    0.64
  -4   5  -2    2.12    0.67
  -4   5  -2    1.90    0.76
  -4   5  -2    1.61    0.62
  -5  -5  -2    0.26    0.67
  -5  -5  -2    1.28    0.74
  -5  -5  -2    0.69    0.67
   5  -5   2    1.14    0.53
  -5   5  -2    1.52    0.92
   5   5   2    0.78    0.59
   5   5   2    1.08    0.40
  -5   5  -2    0.41    0.53
  -5   5  -2    1.08    0.44
   5   5   2    1.00    0.62
  -5   5  -2    0.22    0.66
  -5   5  -2    1.33    0.74
  -5   5  -2    0.55    0.50
  -6  -5  -2    4.14    0.93
  -6  -5  -2    4.75    1.09
  -6   5  -2    5.06    1.09
   6   5   2    4.77    0.86
   6   5   2    4.93    0.81
  -6   5  -2    3.61    0.87
  -6   5  -2    3.94    0.64
  -6   5  -2    4.08    0.73
  -7  -5  -2   27.48    2.12
  -7  -5  -2   29.47    1.92
  -7   5  -2   30.67    1.40
   7   5   2   30.29    1.57
   7   5   2   29.60    1.51
  -7   5  -2   28.46    1.91
   7   5   2   33.02    1.87
  -7   5  -2   28.96    1.50
   8  -5   2   13.71    0.89
  -8  -5  -2   13.69    1.02
  -8  -5  -2   14.46    1.19
  -8  -5  -2   15.29    1.56
  -8  -5  -2   14.42    1.04
  -8  -5  -2   14.63    1.17
   8   5   2   14.09    1.38
  -8   5  -2   15.10    1.17
  -8   5  -2   14.44    1.14
  -8   5  -2   16.80    1.66
  -8   5  -2   15.87    1.11
   8   5   2   16.71    1.32
  -9  -5  -2   48.51    1.65
  -9  -5  -2   51.47    1.84
  -9  -5  -2   48.36    1.76
  -9  -5  -2   49.32    2.00
   9  -5   2   46.80    1.55
  -9   5  -2   48.54    2.68
   9   5   2   50.09    2.11
  -9   5  -2   49.34    1.78
  -9   5  -2   48.78    1.83
  -9   5  -2   47.82    1.83
 -10  -5  -2    0.82    0.56
 -10  -5  -2    0.17    0.47
  10  -5   2    0.89    0.37
 -10  -5  -2    0.90    0.70
  10   5   2    0.70    0.85
 -10   5  -2   -0.06    0.57
  10   5   2    0.81    0.61
 -10   5  -2    1.18    0.54
 -11  -5  -2    3.99    0.72
 -11  -5  -2    3.34    0.62
 -11  -5  -2    2.32    0.75
  11  -5   2    3.36    0.36
 -11   5  -2    4.04    0.84
 -11   5  -2    3.40    0.72
 -11   5  -2    4.29    0.68
 -12  -5  -2    1.97    0.55
  12   5   2    1.05    0.61
 -12   5  -2    0.98    0.53
 -12   5  -2    1.19    0.58
 -12   5  -2    1.39    0.59
 -13  -5  -2   -0.40    0.43
 -13   5  -2    0.22    0.45
 -13   5  -2    0.66    0.46
  13   5   2   -0.08    0.51
 -13   5  -2   -0.24    0.45
 -14  -5  -2   -0.08    0.38
 -14   5  -2    0.25    0.39
  14   5   2    0.27    0.48
 -14   5  -2    1.07    0.42
 -15  -5  -2    0.62    0.32
  15   5   2    0.80    0.36
 -15   5  -2    0.51    0.32
  15   5   2    0.39    0.39
 -15   5  -2    0.56    0.24
  14  -6  -2    0.77    0.42
 -14  -6   2    0.42    0.35
  14   6  -2    1.71    0.37
  14   6  -2    1.74    0.42
 -14   6   2    2.02    0.41
 -14   6   2    0.34    0.38
  13  -6  -2    0.55    0.45
 -13  -6   2    0.18    0.40
  13   6  -2   -0.13    0.42
  13   6  -2    0.21    0.45
 -13   6   2   -0.01    0.38
 -12  -6   2    7.08    0.66
  12  -6  -2    6.31    0.70
  12  -6  -2    6.33    0.76
 -12   6   2    5.46    0.62
  12   6  -2    5.71    0.75
  12   6  -2    5.66    0.71
 -12   6   2    5.71    0.67
  11  -6  -2    0.49    0.54
 -11  -6   2    0.10    0.48
  11  -6  -2   -0.31    0.50
 -11   6   2    0.63    0.49
  11   6  -2    1.21    0.61
 -11   6   2    0.86    0.56
 -10  -6   2    2.22    0.68
  10  -6  -2    2.96    0.65
  10  -6  -2    3.53    0.68
  10  -6  -2    2.40    0.65
 -10  -6   2    3.16    0.59
 -10   6   2    1.66    0.67
 -10   6   2    2.13    0.62
 -10   6   2    2.02    0.58
  10   6  -2    3.02    0.73
   9  -6  -2   -0.10    0.58
   9  -6  -2    0.43    0.50
  -9  -6   2    0.34    0.48
   9  -6  -2    0.29    0.54
   9  -6  -2    0.52    0.56
  -9  -6   2    0.33    0.57
   9   6  -2    1.37    0.54
  -9   6   2    0.76    0.55
   9   6  -2    0.78    0.77
  -9   6   2    0.28    0.64
  -8  -6   2    1.33    0.56
   8  -6  -2    1.84    0.51
  -8  -6   2    0.94    0.62
   8  -6  -2    1.51    0.59
   8  -6  -2    2.51    0.70
   8  -6  -2    1.42    0.60
   8   6  -2    1.51    0.85
  -8   6   2    1.71    0.78
   8   6  -2    1.02    0.58
   8   6  -2    1.36    0.55
  -8   6   2    1.13    0.56
  -7  -6   2    2.66    0.58
  -7  -6   2    3.99    0.42
   7  -6  -2    3.27    0.67
   7  -6  -2    4.83    0.82
  -7  -6   2    3.11    0.69
   7  -6  -2    3.66    0.59
   7  -6  -2    3.51    0.70
   7   6  -2    2.37    0.88
  -7   6   2    3.12    0.81
  -7   6   2    2.85    0.63
   7   6  -2    3.44    0.70
   7   6  -2    2.69    0.65
   6  -6  -2    1.22    0.59
  -6  -6   2    0.88    0.53
   6  -6  -2    0.27    0.55
   6  -6  -2    0.42    0.54
  -6  -6   2    0.68    0.37
  -6  -6   2    1.12    0.58
  -6  -6   2    0.80    0.75
   6  -6  -2    0.42    0.41
  -6   6   2    0.01    0.84
  -6   6   2    0.54    0.66
   6   6  -2    0.35    0.50
   6   6  -2    0.51    0.48
  -6   6   2    0.57    0.46
   6   6  -2    0.84    0.74
   5  -6  -2    5.83    0.83
  -5  -6   2    6.92    0.64
   5  -6  -2    5.47    0.77
  -5  -6   2    6.15    1.09
   5  -6  -2    7.51    0.85
  -5   6   2    5.39    0.76
  -5   6   2    6.36    1.03
   5   6  -2    8.20    0.90
  -5   6   2    7.48    1.02
   5   6  -2    6.90    1.06
   5   6  -2    6.78    0.84
  -5   6   2    6.42    0.69
  -5   6   2    6.05    1.26
  -4  -6   2    1.06    0.67
   4  -6  -2    0.91    0.52
  -4   6   2    1.61    0.93
  -4   6   2    1.08    0.43
   4   6  -2    1.19    0.68
   4   6  -2    1.75    0.58
   4   6  -2    2.41    0.90
  -4   6   2    1.18    0.75
   4   6  -2    1.28    0.51
  -4   6   2    1.04    0.43
   4   6  -2    1.11    0.47
  -3  -6   2    1.07    0.63
  -3  -6   2    1.68    0.72
   3  -6  -2    2.28    0.59
   3   6  -2    3.04    0.61
  -3   6   2    2.57    0.56
   3   6  -2    4.77    0.85
  -3   6   2    3.66    0.88
   3   6  -2    4.29    0.98
  -3   6   2    4.39    0.96
  -3   6   2    3.67    1.10
   3   6  -2    3.30    0.63
   3   6  -2    3.21    0.61
   2  -6  -2    1.79    0.57
  -2  -6   2    2.18    0.77
  -2  -6   2    1.12    0.58
   2   6  -2    1.79    0.64
   2   6  -2    1.36    0.74
   2   6  -2    2.50    0.58
   2   6  -2    1.59    0.54
  -2   6   2    2.51    0.79
  -2   6   2    2.37    0.77
   2   6  -2    1.54    0.80
   2   6  -2    1.77    0.50
  -2   6   2    2.48    0.94
   2   6  -2    1.65    0.61
  -2   6   2    1.36    0.42
   1  -6  -2    8.11    1.20
   1  -6  -2    6.57    0.78
  -1  -6   2    7.57    1.08
  -1   6   2    8.48    1.39
  -1   6   2    6.29    0.71
   1   6  -2    6.33    0.77
  -1   6   2    7.56    1.09
   1   6  -2    6.33    0.81
  -1   6   2    8.51    1.12
  -1   6   2    7.46    0.96
   1   6  -2    7.36    0.91
   1   6  -2    8.20    1.10
   1   6  -2    6.43    0.94
   1   6  -2    7.94    0.86
   1   6  -2    8.38    1.14
   0  -6   2    0.34    0.47
   0  -6  -2   -0.05    0.58
   0  -6   2    0.24    0.48
   0  -6  -2    0.46    0.60
   0  -6  -2    0.40    0.50
   0   6   2    0.92    0.58
   0   6  -2    1.09    0.56
   0   6   2    1.39    0.63
   0   6   2    0.90    0.69
   0   6  -2    0.71    0.55
   0   6  -2    1.04    0.43
   0   6   2    0.92    0.40
   0   6  -2    0.29    0.61
   0   6  -2    0.65    0.45
   0   6  -2    0.49    0.67
  -1  -6  -2    6.09    0.76
  -1  -6  -2    5.64    0.98
  -1  -6  -2    5.82    1.07
   1  -6   2    5.28    0.70
   1   6   2    5.83    0.99
  -1   6  -2    7.31    0.98
  -1   6  -2    3.80    0.90
   1   6   2    6.35    1.02
  -1   6  -2    4.65    0.73
   1   6   2    5.47    0.69
  -1   6  -2    4.67    0.85
  -1   6  -2    5.73    0.74
  -2  -6  -2   55.12    2.71
  -2  -6  -2   56.30    1.96
  -2  -6  -2   63.09    2.75
   2  -6   2   58.76    2.02
   2   6   2   56.41    2.41
  -2   6  -2   55.61    2.41
  -2   6  -2   59.52    2.03
   2   6   2   57.96    2.46
   2   6   2   59.10    2.15
   2   6   2   56.73    1.87
  -2   6  -2   56.34    2.38
  -2   6  -2   55.07    2.03
  -3  -6  -2   20.17    1.20
  -3  -6  -2   21.31    1.70
   3  -6   2   21.29    1.24
   3   6   2   19.64    1.61
   3   6   2   20.97    1.12
  -3   6  -2   19.97    1.59
  -3   6  -2   20.52    1.57
  -3   6  -2   21.72    1.06
   3   6   2   20.78    1.43
  -3   6  -2   22.77    1.30
  -3   6  -2   20.67    1.28
  -4  -6  -2    3.77    0.96
   4  -6   2    4.76    0.78
  -4   6  -2    5.57    0.67
   4   6   2    8.96    1.27
   4   6   2    6.35    0.77
  -4   6  -2    7.09    0.91
  -4   6  -2    5.06    1.00
   4   6   2    6.22    1.01
   4   6   2    7.37    0.81
  -4   6  -2    6.42    0.85
  -5  -6  -2   14.14    0.94
  -5  -6  -2   13.39    1.01
   5  -6   2   14.87    1.08
  -5  -6  -2   11.59    1.49
   5  -6   2   12.46    1.08
  -5  -6  -2   15.16    1.16
   5  -6   2   15.20    0.78
   5  -6   2   13.74    1.17
   5   6   2   16.66    1.62
   5   6   2   17.94    1.10
  -5   6  -2   18.33    1.64
  -5   6  -2   16.90    1.25
   5   6   2   17.16    1.53
  -5   6  -2   19.21    1.12
   6  -6   2    1.90    0.75
  -6  -6  -2    1.42    0.57
  -6  -6  -2    2.43    0.61
   6  -6   2    2.60    0.72
   6  -6   2    2.70    0.70
  -6  -6  -2    1.93    0.53
   6  -6   2    2.51    0.43
   6   6   2    3.42    1.06
  -6   6  -2    2.14    0.96
   6   6   2    2.14    0.69
   6   6   2    1.34    0.82
  -6   6  -2    1.19    0.61
  -6   6  -2    1.78    0.59
  -7  -6  -2   -0.02    0.56
  -7  -6  -2    0.01    0.54
   7  -6   2    0.60    0.32
  -7  -6  -2    0.50    0.49
  -7  -6  -2    0.83    0.55
   7  -6   2    0.38    0.59
   7  -6   2   -0.08    0.60
  -7   6  -2    0.62    0.57
   7   6   2    1.60    0.69
  -7   6  -2    0.67    0.56
  -7   6  -2    0.49    0.92
   7   6   2    0.50    0.75
   7   6   2    1.73    1.03
  -8  -6  -2   22.96    1.34
  -8  -6  -2   25.04    1.49
  -8  -6  -2   24.21    1.22
  -8  -6  -2   27.81    1.27
   8  -6   2   24.34    0.74
   8  -6   2   25.84    1.45
   8   6   2   21.36    1.72
  -8   6  -2   23.62    1.36
   8   6   2   23.62    1.58
  -8   6  -2   25.60    1.43
  -9  -6  -2   19.11    1.12
  -9  -6  -2   20.25    1.43
  -9  -6  -2   18.80    1.29
  -9  -6  -2   18.15    1.20
   9   6   2   15.65    1.51
  -9   6  -2   18.02    1.21
   9   6   2   18.87    1.47
  -9   6  -2   17.53    1.16
  -9   6  -2   17.79    1.28
 -10  -6  -2    0.61    0.65
 -10  -6  -2    1.54    0.55
 -10  -6  -2    1.25    0.56
  10   6   2    0.77    0.61
 -10   6  -2    1.29    0.55
 -10   6  -2    0.58    0.56
 -11  -6  -2    0.88    0.53
 -11  -6  -2    0.32    0.50
 -11  -6  -2   -0.12    0.60
 -11   6  -2    1.02    0.51
 -11   6  -2    0.23    0.52
 -11   6  -2    0.19    0.56
 -12  -6  -2    1.21    0.54
 -12  -6  -2    1.44    0.48
 -12   6  -2    1.60    0.52
 -12   6  -2    2.52    0.50
 -12   6  -2    1.56    0.56
  12   6   2    2.04    0.58
 -13  -6  -2    0.19    0.38
 -13  -6  -2   -0.17    0.41
 -13   6  -2    0.39    0.40
  13   6   2    0.68    0.46
 -13   6  -2    0.61    0.38
 -12  -7   2    0.16    0.36
  12  -7  -2    0.43    0.39
  12  -7  -2    0.59    0.44
  12   7  -2    0.01    0.41
  12   7  -2    0.08    0.40
  11  -7  -2    5.32    0.66
 -11  -7   2    5.62    0.57
  11  -7  -2    5.31    0.61
  11   7  -2    4.88    0.64
  11   7  -2    5.77    0.71
  10  -7  -2    1.67    0.59
 -10  -7   2    2.61    0.54
  10  -7  -2    2.05    0.54
  10  -7  -2    1.76    0.55
 -10   7   2    2.10    0.60
   9  -7  -2    1.04    0.58
  -9  -7   2    1.97    0.54
   9  -7  -2    1.23    0.66
   9  -7  -2    1.64    0.58
  -9  -7   2    2.20    0.66
   9  -7  -2    1.27    0.54
  -9   7   2    1.58    0.60
  -9   7   2    0.80    0.66
   8  -7  -2    9.17    0.92
  -8  -7   2    6.54    0.84
  -8  -7   2    7.80    0.78
   8  -7  -2    8.29    0.86
   8  -7  -2    6.08    0.90
   8  -7  -2    8.51    0.79
  -8   7   2    7.35    1.01
  -8   7   2    6.61    0.82
   8   7  -2    8.66    0.90
   8   7  -2    6.11    0.84
  -7  -7   2    0.77    0.62
   7  -7  -2    0.37    0.56
   7  -7  -2   -0.17    0.50
   7  -7  -2    0.36    0.65
   7  -7  -2    0.59    0.46
   7   7  -2   -0.21    0.46
   7   7  -2    1.32    0.84
  -7   7   2    0.64    0.53
  -7   7   2   -0.07    0.68
   7   7  -2    0.87    0.56
  -6  -7   2    4.59    0.75
   6  -7  -2    3.32    0.73
  -6  -7   2    3.64    0.75
   6  -7  -2    3.31    0.67
   6  -7  -2    3.30    0.85
   6  -7  -2    3.21    0.56
  -6   7   2    2.48    0.61
   6   7  -2    3.18    0.69
   6   7  -2    5.82    0.81
   6   7  -2    3.97    1.01
  -6   7   2    2.40    0.89
   5  -7  -2    0.20    0.40
   5  -7  -2   -0.16    0.46
   5  -7  -2   -0.20    0.55
  -5  -7   2   -0.35    0.53
   5  -7  -2   -0.04    0.61
  -5   7   2    0.57    0.79
   5   7  -2   -0.52    0.48
  -5   7   2    0.03    0.42
   5   7  -2    0.91    0.54
   5   7  -2    0.30    0.76
  -5   7   2   -1.42    0.66
   5   7  -2    0.90    0.49
  -4  -7   2    3.18    0.70
   4  -7  -2    4.59    0.73
   4  -7  -2    3.72    0.73
   4  -7  -2    2.94    0.73
   4  -7  -2    4.65    0.83
   4   7  -2    5.16    0.75
   4   7  -2    3.58    1.20
  -4   7   2    3.65    0.90
   4   7  -2    3.51    0.93
   4   7  -2    3.68    0.70
   4   7  -2    4.54    0.79
  -4   7   2    3.52    0.98
   3  -7  -2    4.80    0.81
   3  -7  -2    7.29    0.86
   3  -7  -2    5.25    0.60
  -3  -7   2    5.20    0.70
   3  -7  -2    4.31    0.73
   3  -7  -2    4.22    0.72
   3   7  -2    4.30    0.90
   3   7  -2    4.11    0.72
   3   7  -2    5.24    0.79
   3   7  -2    2.47    1.11
   3   7  -2    5.30    0.81
  -3   7   2    6.06    1.17
   2  -7  -2    5.15    0.82
   2  -7  -2    4.62    0.70
   2  -7  -2    6.86    0.66
   2  -7  -2    5.57    0.77
   2  -7  -2    5.27    0.71
  -2  -7   2    5.01    0.72
   2   7  -2    5.72    0.83
   2   7  -2    5.46    0.93
   2   7  -2    5.37    0.79
  -2   7   2    5.99    1.16
   2   7  -2    5.19    1.21
  -1  -7   2    4.98    0.74
   1  -7  -2    5.70    0.59
   1  -7  -2    4.33    0.73
   1  -7  -2    4.21    0.76
  -1  -7   2    3.89    0.64
   1  -7  -2    5.65    0.73
   1  -7  -2    5.15    0.71
   1   7  -2    5.13    1.09
  -1   7   2    6.14    1.15
   1   7  -2    5.17    0.78
   1   7  -2    5.80    0.85
   0  -7  -2    0.91    0.53
   0  -7  -2    1.01    0.57
   0  -7  -2    1.25    0.59
   0  -7   2    1.23    0.55
   0  -7  -2    0.99    0.54
   0  -7  -2    1.86    0.43
   0  -7   2    0.45    0.48
   0   7  -2    1.51    0.54
   0   7  -2    1.97    0.91
   0   7   2   -0.30    0.80
   0   7  -2    1.55    0.63
   1  -7   2   11.02    0.91
  -1  -7  -2    9.86    0.87
  -1  -7  -2   10.12    1.00
  -1  -7  -2    8.59    0.88
  -1  -7  -2    9.30    0.71
  -1  -7  -2    8.40    0.86
   1  -7   2    9.45    0.86
  -1   7  -2    9.49    0.98
   1   7   2   12.05    1.40
  -1   7  -2   12.94    1.49
   2  -7   2   41.03    1.68
  -2  -7  -2   39.79    1.72
   2  -7   2   40.03    1.51
  -2  -7  -2   37.74    1.51
  -2  -7  -2   38.64    1.63
   2  -7   2   42.64    1.84
  -2  -7  -2   37.94    1.35
  -2   7  -2   37.87    2.24
  -2   7  -2   41.01    1.76
   2   7   2   41.16    2.30
   3  -7   2   81.73    2.46
  -3  -7  -2   75.75    2.23
  -3  -7  -2   79.66    2.44
  -3  -7  -2   79.34    2.07
   3  -7   2   81.65    2.69
   3  -7   2   80.64    2.32
   3   7   2   82.24    2.89
  -3   7  -2   79.34    2.59
   3   7   2   84.49    2.61
   3   7   2   77.73    3.21
  -3   7  -2   74.54    3.13
  -4  -7  -2    7.38    0.72
   4  -7   2    5.95    0.85
  -4  -7  -2    6.63    0.79
   4  -7   2    6.93    1.00
  -4  -7  -2    6.54    0.84
   4  -7   2    6.19    0.84
   4   7   2    7.36    1.20
  -4   7  -2    7.28    0.81
   4   7   2    6.33    0.82
   4   7   2    6.17    0.94
  -4   7  -2    6.50    1.26
   4   7   2    8.05    1.36
  -4   7  -2    4.80    0.83
  -5  -7  -2   19.87    1.29
   5  -7   2   16.59    1.35
   5  -7   2   18.60    1.30
  -5  -7  -2   21.04    1.08
   5  -7   2   19.44    1.38
  -5  -7  -2   17.60    1.14
  -5   7  -2   21.64    1.95
   5   7   2   21.72    2.03
   5   7   2   21.40    1.46
   5   7   2   24.61    1.92
  -5   7  -2   19.53    1.37
  -5   7  -2   20.31    1.20
   6  -7   2   15.82    1.30
  -6  -7  -2   16.82    1.15
  -6  -7  -2   15.51    1.24
  -6  -7  -2   13.59    1.01
   6  -7   2   15.49    1.22
   6  -7   2   12.52    1.08
  -6   7  -2   16.25    1.28
  -6   7  -2   16.68    1.19
   6   7   2   17.26    1.38
   6   7   2   18.32    1.72
  -7  -7  -2    0.78    0.50
  -7  -7  -2    0.37    0.59
  -7  -7  -2    0.36    0.58
   7  -7   2   -0.07    0.56
   7  -7   2   -0.29    0.58
  -7   7  -2    0.36    0.56
   7   7   2    0.54    0.67
   7   7   2    1.49    0.86
  -7   7  -2    0.42    0.58
   8  -7   2   13.20    1.00
  -8  -7  -2   14.23    1.06
  -8  -7  -2   14.69    1.27
  -8  -7  -2   14.10    1.07
  -8  -7  -2   14.39    1.17
   8   7   2   16.48    1.34
  -8   7  -2   11.93    0.98
  -8   7  -2   13.86    1.17
  -9  -7  -2    9.83    0.81
  -9  -7  -2    8.54    0.97
  -9  -7  -2    8.18    0.79
  -9  -7  -2    8.47    0.89
  -9   7  -2   10.23    0.95
 -10  -7  -2    4.49    0.64
 -10  -7  -2    5.74    0.63
 -10  -7  -2    5.29    0.78
 -10   7  -2    6.63    0.77
 -11  -7  -2    1.94    0.45
 -11  -7  -2    1.05    0.47
 -11   7  -2    1.21    0.50
 -12  -7  -2    1.89    0.42
 -12  -7  -2    1.92    0.39
  12   7   2    1.18    0.46
 -12   7  -2    1.06    0.40
  11  -8  -2    0.45    0.26
  11  -8  -2    0.39    0.39
  11   8  -2    0.60    0.35
  10  -8  -2    0.26    0.44
  10  -8  -2    1.65    0.38
  10  -8  -2    1.20    0.37
  10   8  -2    0.64    0.44
   9  -8  -2    1.47    0.50
   9  -8  -2    1.57    0.44
   9  -8  -2    1.36    0.52
   8  -8  -2    0.46    0.42
   8  -8  -2    1.25    0.58
   8  -8  -2   -0.04    0.49
   8  -8  -2    0.34    0.51
  -8   8   2   -0.46    0.57
   7  -8  -2    1.30    0.51
   7  -8  -2    0.48    0.56
   7  -8  -2    1.41    0.67
   7  -8  -2    1.21    0.54
   7   8  -2    1.65    0.56
   6  -8  -2    3.77    0.80
  -6  -8   2    3.43    0.67
   6  -8  -2    3.21    0.63
   6  -8  -2    3.97    0.75
   6  -8  -2    4.67    0.64
  -6   8   2    5.26    0.93
   6   8  -2    4.17    0.72
   6   8  -2    4.05    0.72
   5  -8  -2    0.47    0.64
   5  -8  -2    0.09    0.57
  -5  -8   2    0.06    0.56
   5  -8  -2   -0.12    0.41
   5  -8  -2    0.89    0.52
   5   8  -2    0.64    0.49
   5   8  -2   -0.54    0.51
   5   8  -2   -0.32    0.43
  -5   8   2   -0.92    0.67
   4  -8  -2    5.16    0.73
   4  -8  -2    6.19    0.85
   4  -8  -2    7.05    0.96
   4  -8  -2    5.41    0.79
  -4  -8   2    6.74    0.82
   4  -8  -2    6.02    0.65
   4   8  -2    6.91    0.78
   4   8  -2    5.42    0.81
  -4   8   2    7.69    1.08
   4   8  -2    5.33    0.75
   3  -8  -2    7.45    0.83
   3  -8  -2    6.42    0.68
   3  -8  -2    7.54    0.86
   3  -8  -2    6.74    0.99
  -3  -8   2    7.67    0.87
   3  -8  -2    8.06    0.90
   3   8  -2    7.87    0.94
  -3   8   2    8.82    1.14
   3   8  -2    8.60    0.86
   3   8  -2    7.81    0.92
   2  -8  -2    5.66    0.79
  -2  -8   2    5.76    0.74
   2  -8  -2    5.02    0.59
   2  -8  -2    5.85    0.78
   2  -8  -2    6.14    0.80
   2  -8  -2    5.56    0.87
   2   8  -2    8.54    0.98
   2   8  -2    5.83    0.81
   2   8  -2    7.22    0.82
  -2   8   2    8.36    1.11
  -1  -8   2    3.19    0.64
   1  -8  -2    3.58    0.70
   1  -8  -2    2.70    0.50
   1  -8  -2    3.69    0.81
   1  -8  -2    2.79    0.65
   1  -8  -2    2.95    0.67
   1   8  -2    3.35    0.71
   1   8  -2    4.26    0.77
  -1   8   2    5.20    0.96
   0  -8  -2    1.20    0.57
   0  -8   2    0.64    0.57
   0  -8  -2    0.28    0.54
   0  -8   2    0.92    0.54
   0  -8  -2    1.07    0.42
   0  -8  -2    0.79    0.58
   0  -8  -2    0.59    0.62
   0   8  -2   -0.01    0.45
   0   8   2    0.47    0.67
   0   8  -2    0.66    0.53
   1  -8   2    8.63    0.90
  -1  -8  -2    6.81    0.82
  -1  -8  -2   10.00    0.93
  -1  -8  -2    8.58    0.72
   1  -8   2    7.50    0.81
  -1  -8  -2    9.33    0.89
   1   8   2    7.52    0.89
   1   8   2    9.14    1.14
  -1   8  -2    8.81    0.99
  -1   8  -2    5.39    0.80
   2  -8   2    3.20    0.70
  -2  -8  -2    3.14    0.68
  -2  -8  -2    2.41    0.63
   2  -8   2    1.69    0.57
  -2  -8  -2    2.75    0.53
  -2  -8  -2    1.76    0.57
   2   8   2    2.01    0.77
  -2   8  -2    1.46    0.57
   2   8   2    1.18    0.55
  -2   8  -2    0.93    0.57
   3  -8   2    6.24    0.85
  -3  -8  -2    6.76    0.69
  -3  -8  -2    7.10    0.84
   3  -8   2    7.93    0.85
  -3  -8  -2    6.29    0.80
  -3   8  -2    3.69    0.74
   3   8   2    4.84    0.75
  -3   8  -2    4.37    0.79
   3   8   2    4.89    0.92
  -4  -8  -2    0.25    0.43
   4  -8   2    0.30    0.54
  -4  -8  -2   -0.09    0.49
  -4  -8  -2    0.61    0.54
   4  -8   2    0.39    0.59
   4   8   2   -0.29    0.45
   4   8   2    0.14    0.63
  -4   8  -2   -0.43    0.51
  -4   8  -2   -0.30    0.49
  -5  -8  -2    5.45    0.81
  -5  -8  -2    5.19    0.63
   5  -8   2    5.66    0.78
   5  -8   2    5.53    0.81
  -5  -8  -2    5.84    0.76
  -5   8  -2    6.03    0.87
  -5   8  -2    5.01    0.78
   5   8   2    6.31    0.97
  -6  -8  -2    0.51    0.53
  -6  -8  -2    0.72    0.48
   6  -8   2    0.50    0.58
  -6  -8  -2    1.31    0.59
   6  -8   2    1.20    0.59
  -6   8  -2    0.61    0.53
  -6   8  -2    1.54    0.58
   6   8   2    0.44    0.68
   7  -8   2    1.99    0.59
  -7  -8  -2    1.40    0.59
   7  -8   2    2.99    0.62
  -7  -8  -2    1.98    0.53
  -7  -8  -2    2.07    0.65
  -7   8  -2    0.84    0.58
  -8  -8  -2    1.45    0.63
  -8  -8  -2    2.98    0.57
   8  -8   2    1.61    0.54
  -8  -8  -2    1.47    0.58
   8  -8   2    3.11    0.61
  -9  -8  -2    1.04    0.44
  -9  -8  -2    0.65    0.54
  -9  -8  -2    1.29    0.52
 -10  -8  -2    0.30    0.49
 -10  -8  -2    1.08    0.40
 -10   8  -2    0.71    0.43
   8  -9  -2    1.40    0.39
   8  -9  -2    1.85    0.34
   8  -9  -2    2.33    0.49
  -8  -9   2    2.31    0.50
   7  -9  -2    1.49    0.37
  -7  -9   2    1.79    0.49
   7  -9  -2    1.79    0.46
   7  -9  -2    2.60    0.54
  -6  -9   2    0.38    0.47
   6  -9  -2   -0.03    0.32
  -6  -9   2   -0.27    0.45
   6  -9  -2    0.42    0.53
   6  -9  -2    0.09    0.48
   6  -9  -2    0.13    0.48
   6   9  -2    0.05    0.41
  -5  -9   2    0.55    0.50
   5  -9  -2    0.27    0.35
   5  -9  -2    0.70    0.57
   5  -9  -2    0.03    0.47
  -5  -9   2   -0.30    0.47
   5  -9  -2   -0.11    0.47
   5   9  -2    0.32    0.44
   4  -9  -2    0.36    0.52
  -4  -9   2    0.37    0.53
  -4  -9   2    0.53    0.47
   4  -9  -2    1.45    0.56
   4  -9  -2    0.78    0.38
   4  -9  -2    2.13    0.61
   4  -9  -2    1.41    0.63
   4   9  -2    0.52    0.46
   4   9  -2    1.19    0.53
   3  -9  -2    6.96    0.77
   3  -9  -2    8.21    0.87
  -3  -9   2    6.46    0.75
   3  -9  -2    8.16    0.67
   3  -9  -2    7.51    0.83
  -3  -9   2    7.42    0.79
   3   9  -2    5.69    0.70
   3   9  -2    5.00    0.69
  -2  -9   2    1.67    0.59
   2  -9  -2    2.77    0.47
   2  -9  -2    2.77    0.63
  -2  -9   2    2.35    0.57
   2  -9  -2    1.59    0.62
   2  -9  -2    2.77    0.61
   2   9  -2    1.32    0.49
  -2   9   2    1.73    0.54
   2   9  -2    1.84    0.60
  -1  -9   2    0.41    0.48
   1  -9  -2    0.05    0.50
   1  -9  -2    0.63    0.42
  -1  -9   2    0.94    0.53
   1  -9  -2    0.22    0.54
   1  -9  -2    0.35    0.54
  -1   9   2    0.52    0.46
   1   9  -2    0.03    0.51
   1   9  -2    0.27    0.46
   0  -9  -2    2.46    0.64
   0  -9   2    2.28    0.56
   0  -9  -2    1.24    0.56
   0  -9  -2    1.02    0.54
   0  -9  -2    1.44    0.46
   0  -9   2    2.72    0.59
   0   9   2    1.66    0.56
   0   9  -2    1.40    0.54
   0   9  -2    1.53    0.56
  -1  -9  -2    0.15    0.52
   1  -9   2    0.49    0.51
  -1  -9  -2    0.47    0.50
   1  -9   2   -0.47    0.42
  -1  -9  -2    0.13    0.40
  -1   9  -2   -0.61    0.51
   1   9   2   -0.35    0.40
  -1   9  -2    0.19    0.47
   2  -9   2    2.62    0.59
  -2  -9  -2    2.96    0.51
   2  -9   2    2.69    0.57
  -2  -9  -2    2.15    0.57
  -2  -9  -2    2.39    0.62
  -2   9  -2    1.45    0.61
  -2   9  -2    2.87    0.66
   2   9   2    2.38    0.57
  -3  -9  -2    2.86    0.63
   3  -9   2    4.03    0.65
  -3  -9  -2    1.51    0.52
   3  -9   2    2.93    0.63
  -3  -9  -2    2.49    0.48
   3   9   2    2.82    0.60
  -3   9  -2    1.95    0.62
   4  -9   2   10.49    0.85
  -4  -9  -2    7.06    0.70
  -4  -9  -2    9.05    0.70
  -4  -9  -2    8.77    0.89
  -4   9  -2    8.28    0.91
  -5  -9  -2    0.82    0.57
  -5  -9  -2    1.30    0.48
   5  -9   2    0.81    0.48
  -5  -9  -2    1.10    0.42
  -5   9  -2    0.98    0.51
   6  -9   2    5.47    0.61
  -6  -9  -2    6.38    0.76
  -6  -9  -2    4.85    0.62
  -6  -9  -2    5.43    0.56
  -6   9  -2    5.82    0.68
  -7  -9  -2    2.42    0.59
   7  -9   2    3.00    0.44
  -7  -9  -2    2.88    0.53
  -7  -9  -2    3.05    0.47
  -7   9  -2    2.60    0.51
  -8  -9  -2    8.77    0.79
  -8  -9  -2    7.84    0.66
  -8  -9  -2    7.12    0.51
  -8   9  -2    5.74    0.59
   5 -10  -2    2.86    0.32
  -5 -10   2    2.70    0.44
  -4 -10   2    3.99    0.50
  -4 -10   2    5.61    0.53
   4 -10  -2    5.14    0.57
   4 -10  -2    5.67    0.44
  -3 -10   2   15.41    0.80
   3 -10  -2   16.32    0.79
   3 -10  -2   16.40    0.93
   3 -10  -2   16.57    0.70
  -3 -10   2   15.57    0.81
   3  10  -2   17.00    0.78
   2 -10  -2    2.21    0.38
  -2 -10   2    1.02    0.37
   2 -10  -2    1.24    0.42
  -2 -10   2    1.66    0.43
   2 -10  -2    1.88    0.49
  -2  10   2    1.86    0.44
   2  10  -2    0.83    0.36
  -1 -10   2    0.85    0.39
  -1 -10   2    0.32    0.39
   1 -10  -2    1.31    0.36
   1 -10  -2    0.82    0.41
   1 -10  -2    1.09    0.49
  -1  10   2    0.42    0.36
   1  10  -2    0.15    0.35
   0 -10  -2    1.48    0.41
   0 -10   2    1.42    0.43
   0 -10  -2    2.22    0.37
   0 -10  -2    2.10    0.51
   0 -10   2    0.81    0.39
   0  10  -2    0.69    0.39
   0  10   2   -0.02    0.35
   0  10  -2   -0.19    0.36
  -1 -10  -2    1.50    0.40
   1 -10   2    0.67    0.39
  -1 -10  -2    1.41    0.51
   1 -10   2    1.08    0.39
  -1 -10  -2    0.96    0.34
   1  10   2    0.55    0.39
  -1  10  -2    0.47    0.39
  -2 -10  -2    3.38    0.43
  -2 -10  -2    3.30    0.59
   2 -10   2    2.92    0.46
   2 -10   2    3.63    0.48
  -2 -10  -2    2.21    0.44
  -2  10  -2    2.84    0.49
  -3 -10  -2    2.13    0.44
   3 -10   2    2.55    0.43
   3 -10   2    2.24    0.41
  -3 -10  -2    2.61    0.55
  -3 -10  -2    2.43    0.38
  -3  10  -2    1.47    0.42
   4 -10   2    7.66    0.57
  -4 -10  -2    6.55    0.53
  -4 -10  -2    7.01    0.60
  -4 -10  -2    7.81    0.66
   4 -10   2    7.79    0.57
  -4  10  -2    5.69    0.55
  17   0  -3   -0.02    0.40
 -17   0   3    0.03    0.25
 -16   0   3   -0.23    0.42
  16   0  -3    0.91    0.51
 -15   0   3   -0.53    0.49
  15   0  -3    0.14    0.57
 -14   0   3   -0.26    0.52
  14   0  -3    0.93    0.60
 -14   0   3    0.45    0.63
  13   0  -3    0.11    0.62
  13   0  -3   -0.25    0.41
 -13   0   3    0.33    0.70
 -13   0   3    0.19    0.54
  12   0  -3    0.73    0.49
  12   0  -3    0.60    0.62
 -12   0   3    0.35    0.52
 -12   0   3    1.46    0.62
  12   0  -3    0.27    0.50
 -11   0   3    1.71    0.61
 -11   0   3    0.05    0.50
  11   0  -3   -0.08    0.62
  11   0  -3   -0.54    0.41
 -11   0   3   -0.16    0.89
 -10   0   3    0.57    0.68
 -10   0   3   -0.80    0.52
 -10   0   3   -0.60    0.78
 -10   0   3    0.04    0.86
 -10   0   3    0.16    0.43
  -9   0   3   -0.22    0.48
  -9   0   3    0.34    0.61
  -9   0   3   -0.61    0.48
  -9   0   3   -0.71    0.72
  -9   0   3    0.02    0.41
  -9   0   3    0.73    0.77
  -8   0   3    0.11    0.40
  -8   0   3    0.45    0.54
  -8   0   3   -0.07    0.49
  -8   0   3   -0.59    0.59
  -8   0   3   -0.10    0.63
  -8   0   3    0.15    0.46
   8   0  -3   -0.97    0.33
   8   0  -3    0.06    0.43
  -7   0   3   -0.93    0.45
   7   0  -3    0.42    0.44
  -7   0   3   -0.06    0.46
  -7   0   3    0.32    0.61
  -7   0   3   -0.15    0.60
  -7   0   3   -0.59    0.57
  -7   0   3   -0.18    0.38
  -6   0   3   -0.03    0.44
  -6   0   3   -0.31    0.34
  -6   0   3    0.55    0.54
   6   0  -3    0.13    0.40
  -6   0   3    0.21    0.54
  -6   0   3    0.23    0.45
  -6   0   3    0.31    0.55
  -5   0   3    0.18    0.47
  -5   0   3   -0.16    0.35
  -5   0   3   -0.05    0.45
   5   0  -3    0.18    0.36
  -5   0   3   -0.65    0.44
  -4   0   3    0.09    0.44
  -4   0   3    0.11    0.40
  -4   0   3   -0.11    0.27
  -4   0   3   -0.16    0.40
   4   0  -3   -0.01    0.34
  -3   0   3    0.11    0.34
   3   0  -3   -0.29    0.30
  -3   0   3   -0.01    0.33
  -3   0   3   -0.27    0.35
  -3   0   3   -0.12    0.20
   3   0  -3   -0.03    0.13
   2   0  -3   -0.05    0.16
  -2   0   3    0.20    0.27
  -2   0   3   -0.02    0.25
  -2   0   3   -0.11    0.26
  -2   0   3   -0.12    0.12
   2   0  -3   -0.10    0.30
  -1   0   3   -0.37    0.17
   1   0  -3   -0.28    0.20
   1   0  -3   -0.08    0.26
   1   0  -3   -0.52    0.23
  -1   0   3   -0.44    0.18
   0   0  -3    0.08    0.24
   0   0  -3    0.09    0.23
   0   0  -3   -0.08    0.14
   0   0  -3    0.14    0.24
   0   0  -3   -0.05    0.13
  -1   0  -3    0.02    0.18
  -1   0  -3    0.11    0.24
  -1   0  -3    0.27    0.20
  -1   0  -3    0.07    0.29
  -1   0  -3    0.21    0.26
  -1   0  -3    0.17    0.30
   2   0   3   -0.08    0.17
  -2   0  -3   -0.13    0.27
  -2   0  -3    0.10    0.24
  -2   0  -3   -0.10    0.26
  -2   0  -3    0.25    0.33
  -2   0  -3    0.06    0.29
  -2   0  -3   -0.23    0.34
  -3   0  -3    0.20    0.40
  -3   0  -3    0.10    0.22
  -3   0  -3   -0.30    0.18
  -3   0  -3    0.10    0.32
  -3   0  -3   -0.21    0.19
  -3   0  -3   -0.19    0.32
   3   0   3    0.21    0.23
  -4   0  -3    0.28    0.41
  -4   0  -3    0.18    0.41
   4   0   3    0.26    0.24
  -4   0  -3    0.15    0.43
  -4   0  -3    0.36    0.22
  -4   0  -3    0.32    0.37
  -4   0  -3    0.70    0.35
  -4   0  -3    0.33    0.41
  -5   0  -3    0.35    0.43
  -5   0  -3    0.34    0.49
   5   0   3    0.33    0.29
  -5   0  -3    0.94    0.47
  -5   0  -3    0.75    0.43
  -5   0  -3    0.32    0.52
  -5   0  -3    0.15    0.30
  -5   0  -3    0.43    0.42
  -6   0  -3    0.66    0.54
   6   0   3    0.65    0.36
  -6   0  -3    0.72    0.61
   6   0   3    0.36    0.31
  -6   0  -3    0.48    0.44
  -6   0  -3   -0.19    0.32
  -6   0  -3    0.12    0.48
  -6   0  -3    0.42    0.50
  -6   0  -3    0.27    0.47
  -7   0  -3    0.14    0.52
  -7   0  -3    0.40    0.48
  -7   0  -3   -0.46    0.44
   7   0   3    0.32    0.36
   7   0   3    0.58    0.36
  -7   0  -3    0.23    0.51
  -7   0  -3    0.00    0.34
  -7   0  -3    0.09    0.62
  -7   0  -3    0.34    0.63
   8   0   3   -0.26    0.35
  -8   0  -3    0.37    0.37
   8   0   3    0.04    0.38
  -8   0  -3   -0.25    0.49
  -8   0  -3   -0.08    0.66
  -8   0  -3    0.17    0.59
  -8   0  -3   -0.17    0.53
  -8   0  -3    0.22    0.73
  -8   0  -3    0.68    0.54
  -9   0  -3    0.17    0.41
   9   0   3    0.29    0.43
  -9   0  -3    0.05    0.78
  -9   0  -3   -0.75    0.61
   9   0   3    0.40    0.46
  -9   0  -3    0.54    0.64
  -9   0  -3   -0.21    0.71
 -10   0  -3   -0.12    0.45
 -10   0  -3    0.06    0.91
  10   0   3   -0.15    0.49
 -10   0  -3   -0.25    0.74
 -11   0  -3    0.61    1.00
  11   0   3    0.31    0.56
 -11   0  -3    0.48    0.51
 -11   0  -3   -0.85    0.83
 -11   0  -3    0.13    0.45
  11   0   3   -0.04    0.53
  12   0   3    0.43    0.55
  12   0   3   -0.13    0.52
 -12   0  -3   -0.08    0.45
 -12   0  -3    0.26    0.53
 -13   0  -3   -0.25    0.39
  13   0   3    0.26    0.55
  13   0   3   -0.32    0.67
 -13   0  -3    0.39    0.54
  14   0   3    0.02    0.60
 -14   0  -3    0.11    0.24
 -14   0  -3    0.52    0.54
  14   0   3    0.15    0.53
  15   0   3    0.49    0.52
  15   0   3   -0.14    0.48
  16   0   3    0.21    0.45
  16   0   3    0.15    0.37
  17  -1  -3    1.04    0.42
 -17   1   3    0.66    0.30
  17   1  -3    1.23    0.46
  16  -1  -3    1.45    0.52
 -16  -1   3    1.58    0.42
 -16   1   3    2.79    0.51
 -16   1   3    1.38    0.48
  16   1  -3    1.01    0.54
  15  -1  -3   10.57    0.93
 -15  -1   3   10.51    0.93
  15   1  -3    9.47    0.89
 -15   1   3   12.31    0.98
 -15   1   3   12.65    1.05
 -14  -1   3   10.93    1.05
  14  -1  -3    9.32    0.47
 -14  -1   3   10.07    0.92
  14  -1  -3    9.78    0.98
  14   1  -3   10.73    0.99
 -14   1   3   12.08    1.05
  14   1  -3   10.46    0.82
 -14   1   3    9.04    1.00
 -14   1   3   11.00    0.88
 -13  -1   3   -0.03    0.61
 -13  -1   3    0.38    0.53
  13  -1  -3    0.41    0.38
  13  -1  -3    0.12    0.57
  13   1  -3    1.02    0.51
  13   1  -3    1.20    0.67
 -13   1   3    1.38    0.58
 -12  -1   3   10.76    1.04
  12  -1  -3    8.32    0.96
  12  -1  -3    9.08    0.84
 -12  -1   3    8.77    0.86
 -12   1   3   10.17    0.91
 -12   1   3    9.53    0.99
  12   1  -3   10.08    0.90
  12   1  -3    7.60    0.90
 -11  -1   3    9.59    1.41
  11  -1  -3   13.21    0.89
 -11  -1   3   12.83    1.08
 -11  -1   3   13.68    1.00
  11  -1  -3   12.63    0.99
  11  -1  -3   12.10    1.12
  11   1  -3   12.26    1.11
 -11   1   3   12.82    1.04
  11   1  -3   11.64    0.99
 -11   1   3   11.23    1.70
 -11   1   3   12.48    1.09
 -10  -1   3   44.35    1.62
 -10  -1   3   38.66    2.07
 -10  -1   3   44.50    1.60
  10  -1  -3   43.02    1.51
 -10  -1   3   38.38    2.38
 -10  -1   3   38.26    2.28
 -10   1   3   44.59    2.12
 -10   1   3   44.41    1.59
 -10   1   3   42.94    1.71
 -10   1   3   40.88    2.47
 -10   1   3   40.60    2.39
   9  -1  -3   32.22    1.24
  -9  -1   3   32.39    2.01
  -9  -1   3   31.71    2.00
  -9  -1   3   34.12    1.41
  -9  -1   3   34.19    1.79
  -9  -1   3   32.42    1.32
  -9   1   3   31.75    1.53
  -9   1   3   38.14    1.87
  -9   1   3   32.40    1.28
  -9   1   3   32.00    2.07
  -9   1   3   33.61    1.45
  -9   1   3   31.06    1.95
  -8  -1   3    2.91    0.59
  -8  -1   3    1.73    0.79
  -8  -1   3    3.19    0.53
  -8  -1   3    2.97    0.64
  -8  -1   3    2.55    0.81
  -8  -1   3    2.84    0.72
   8  -1  -3    2.88    0.50
  -8   1   3    2.04    0.80
  -8   1   3    1.86    0.63
  -8   1   3    2.91    0.49
  -8   1   3    3.41    0.93
  -8   1   3    2.43    0.58
  -8   1   3    3.95    0.77
  -8   1   3    3.19    0.62
  -7  -1   3   34.04    1.30
  -7  -1   3   35.12    1.82
  -7  -1   3   37.25    1.50
  -7  -1   3   36.37    1.44
  -7  -1   3   34.71    1.83
  -7  -1   3   35.13    1.72
  -7   1   3   36.62    1.44
  -7   1   3   36.73    1.59
  -7   1   3   33.88    1.23
  -7   1   3   35.28    1.67
  -7   1   3   34.79    1.40
   7   1  -3   35.20    1.06
  -7   1   3   35.69    1.84
  -7   1   3   37.55    1.92
   7   1  -3   35.67    1.48
  -6  -1   3   42.55    1.38
   6  -1  -3   44.75    1.68
  -6  -1   3   40.76    1.48
  -6  -1   3   42.84    1.90
  -6  -1   3   45.36    1.88
  -6  -1   3   45.62    1.80
  -6  -1   3   44.80    1.56
  -6   1   3   42.91    1.35
   6   1  -3   48.18    1.60
  -6   1   3   46.39    1.96
  -6   1   3   47.77    1.81
   6   1  -3   41.50    1.45
  -6   1   3   47.57    2.00
  -6   1   3   45.99    1.53
  -6   1   3   42.11    1.50
   6   1  -3   46.84    1.23
  -5  -1   3   90.94    2.77
   5  -1  -3   90.15    2.51
  -5  -1   3   92.07    2.71
  -5  -1   3   91.94    2.26
  -5  -1   3   93.38    2.52
  -5  -1   3   90.48    2.24
  -5   1   3   91.03    2.81
   5   1  -3   89.25    2.04
   5   1  -3   90.65    2.21
   5   1  -3   90.25    2.34
  -5   1   3   91.02    2.45
  -5   1   3   89.52    2.16
  -5   1   3   93.37    2.77
  -4  -1   3    2.05    0.48
  -4  -1   3    1.95    0.50
  -4  -1   3    1.78    0.39
   4  -1  -3    2.16    0.53
  -4  -1   3    2.11    0.53
  -4   1   3    3.11    0.51
  -4   1   3    4.19    0.63
   4   1  -3    3.48    0.33
  -4   1   3    2.69    0.34
   4   1  -3    3.32    0.45
   4   1  -3    3.28    0.46
  -4   1   3    3.35    0.59
   4   1  -3    3.28    0.36
   3  -1  -3   69.34    1.97
  -3  -1   3   70.61    1.93
  -3  -1   3   70.18    1.79
  -3  -1   3   70.13    1.64
  -3  -1   3   72.08    2.00
   3   1  -3   68.86    1.80
  -3   1   3   67.75    1.39
   3   1  -3   70.04    1.61
  -3   1   3   67.86    1.97
   3   1  -3   68.13    1.51
  -3   1   3   71.91    1.78
  -3   1   3   67.33    2.03
  -2  -1   3    1.82    0.36
  -2  -1   3    1.85    0.29
   2  -1  -3    2.08    0.43
  -2  -1   3    2.10    0.34
  -2  -1   3    2.23    0.35
  -2   1   3    3.76    0.39
   2   1  -3    4.01    0.46
  -2   1   3    4.50    0.51
  -1  -1   3    1.83    0.25
  -1  -1   3    2.47    0.25
   1  -1  -3    1.92    0.35
   1  -1  -3    2.28    0.43
  -1  -1   3    1.77    0.31
  -1  -1   3    2.22    0.25
   1  -1  -3    1.69    0.30
   1  -1  -3    1.80    0.28
   1   1  -3    3.81    0.36
   1   1  -3    4.16    0.41
   0  -1  -3    0.45    0.26
   0  -1  -3    0.04    0.24
   0  -1  -3    0.50    0.28
   0  -1   3    0.01    0.18
   0  -1  -3    0.22    0.27
   0  -1  -3    0.49    0.32
   0  -1  -3   -0.01    0.23
   0   1  -3    1.74    0.34
   0   1  -3    1.45    0.29
   0   1  -3    1.96    0.30
  -1  -1  -3   28.59    1.01
  -1  -1  -3   27.38    0.89
  -1  -1  -3   29.25    1.00
   1  -1   3   29.44    0.81
  -1  -1  -3   28.70    0.90
  -1  -1  -3   29.94    1.04
  -1  -1  -3   28.43    0.99
  -1   1  -3   28.62    0.77
  -1   1  -3   30.11    1.00
  -1   1  -3   29.23    0.97
  -1   1  -3   29.52    0.98
  -1   1  -3   28.36    0.76
  -1   1  -3   29.06    0.89
  -2  -1  -3  198.40    4.33
  -2  -1  -3  187.15    3.85
  -2  -1  -3  192.63    4.07
  -2  -1  -3  189.75    3.69
  -2  -1  -3  198.29    4.44
  -2  -1  -3  192.21    4.01
   2  -1   3  199.37    3.80
  -2   1  -3  193.60    4.25
  -2   1  -3  193.11    4.15
  -2   1  -3  187.13    4.06
  -2   1  -3  193.49    3.93
  -2   1  -3  186.60    3.91
  -2   1  -3  189.61    3.84
  -3  -1  -3   77.65    2.10
  -3  -1  -3   81.07    2.10
  -3  -1  -3   77.23    1.99
  -3  -1  -3   82.08    2.29
  -3  -1  -3   82.33    2.23
   3  -1   3   80.47    1.86
  -3  -1  -3   79.94    1.99
   3   1   3   79.04    1.63
  -3   1  -3   80.61    2.16
  -3   1  -3   80.33    2.15
  -3   1  -3   79.72    1.98
  -3   1  -3   79.24    2.01
  -3   1  -3   79.01    1.96
  -3   1  -3   80.50    2.11
  -3   1  -3   75.12    1.68
  -4  -1  -3    2.66    0.57
  -4  -1  -3    2.69    0.49
  -4  -1  -3    2.50    0.56
  -4  -1  -3    2.24    0.47
  -4  -1  -3    2.40    0.53
  -4  -1  -3    2.54    0.51
   4  -1   3    2.97    0.40
  -4   1  -3    3.40    0.48
  -4   1  -3    1.27    0.34
  -4   1  -3    4.56    0.51
   4   1   3    3.69    0.37
  -4   1  -3    2.82    0.49
  -4   1  -3    3.79    0.53
  -4   1  -3    4.01    0.62
   5  -1   3    0.17    0.35
  -5  -1  -3    1.08    0.47
  -5  -1  -3    0.52    0.45
   5  -1   3    0.64    0.33
  -5  -1  -3    0.29    0.49
  -5  -1  -3   -0.35    0.43
  -5  -1  -3    0.45    0.44
  -5  -1  -3    0.83    0.54
  -5  -1  -3    0.95    0.33
  -5   1  -3    1.45    0.48
  -5   1  -3    1.20    0.50
  -5   1  -3    1.60    0.34
  -5   1  -3    1.58    0.42
   5   1   3    0.76    0.29
  -5   1  -3    1.48    0.47
  -5   1  -3    1.48    0.41
  -5   1  -3    1.31    0.54
  -5   1  -3    1.74    0.55
  -6  -1  -3   27.47    1.30
  -6  -1  -3   23.47    1.01
   6  -1   3   26.54    1.11
  -6  -1  -3   27.68    1.58
  -6  -1  -3   26.00    1.38
  -6  -1  -3   27.05    1.27
   6  -1   3   26.20    1.09
  -6  -1  -3   26.64    1.37
  -6  -1  -3   26.08    1.52
   6   1   3   25.25    1.09
  -6   1  -3   28.39    1.46
  -6   1  -3   26.77    1.00
  -6   1  -3   29.41    1.21
  -6   1  -3   28.57    1.49
  -6   1  -3   28.03    1.40
  -6   1  -3   24.69    1.23
  -6   1  -3   26.55    1.37
   6   1   3   27.17    1.08
  -6   1  -3   25.57    0.87
  -7  -1  -3    8.66    0.93
  -7  -1  -3    9.56    0.90
   7  -1   3    8.71    0.78
  -7  -1  -3    9.74    1.04
  -7  -1  -3    8.85    0.88
   7  -1   3    8.52    0.75
  -7  -1  -3    9.10    1.14
  -7  -1  -3    9.31    0.74
  -7  -1  -3    8.79    1.16
  -7   1  -3    9.12    0.98
  -7   1  -3    9.67    1.00
   7   1   3    8.94    0.79
  -7   1  -3    8.99    1.09
  -7   1  -3    9.31    0.69
   7   1   3   10.14    0.77
  -7   1  -3   11.58    0.99
  -7   1  -3    9.69    1.13
  -8  -1  -3   13.82    1.45
  -8  -1  -3   11.82    0.86
  -8  -1  -3   13.49    1.15
  -8  -1  -3   13.86    1.26
   8  -1   3   12.35    0.92
  -8  -1  -3   11.93    1.07
  -8  -1  -3   15.35    1.28
   8  -1   3   10.77    0.85
  -8  -1  -3   11.34    1.37
  -8   1  -3   13.79    1.21
  -8   1  -3   11.52    1.14
  -8   1  -3   12.23    0.83
  -8   1  -3   13.99    0.83
  -8   1  -3   12.36    1.31
  -8   1  -3   12.72    1.39
   8   1   3   12.95    0.94
  -9  -1  -3   64.14    3.02
  -9  -1  -3   65.28    2.89
  -9  -1  -3   67.42    1.97
   9  -1   3   67.20    2.04
  -9  -1  -3   68.49    2.62
  -9  -1  -3   71.24    2.67
   9   1   3   68.74    2.36
  -9   1  -3   66.05    2.55
  -9   1  -3   70.03    1.97
  -9   1  -3   67.14    2.88
  -9   1  -3   66.68    2.95
   9   1   3   66.27    2.20
   9   1   3   67.92    2.17
  -9   1  -3   70.40    2.63
 -10  -1  -3   53.94    2.38
 -10  -1  -3   46.12    2.58
 -10  -1  -3   49.75    1.71
  10  -1   3   50.64    1.77
 -10   1  -3   51.41    1.72
 -10   1  -3   52.60    2.40
 -10   1  -3   46.16    2.61
  10   1   3   50.44    1.87
  11  -1   3   45.42    1.85
 -11  -1  -3   48.10    1.76
 -11  -1  -3   43.74    2.77
 -11  -1  -3   49.89    1.55
 -11  -1  -3   46.59    1.61
  11  -1   3   49.70    1.68
 -11   1  -3   49.35    2.47
 -11   1  -3   50.94    1.75
 -11   1  -3   50.82    1.78
 -11   1  -3   46.03    2.77
  11   1   3   47.22    1.87
 -11   1  -3   46.55    1.70
  11   1   3   49.99    1.90
  12  -1   3   47.66    1.88
 -12  -1  -3   50.40    1.84
  12  -1   3   49.58    1.97
 -12  -1  -3   49.56    1.45
 -12  -1  -3   47.24    1.62
  12   1   3   48.07    1.88
  12   1   3   47.50    1.86
 -12   1  -3   48.83    1.78
 -12   1  -3   47.93    1.75
 -12   1  -3   48.77    1.71
 -13  -1  -3    0.68    0.56
 -13  -1  -3   -0.29    0.53
  13  -1   3    0.61    0.55
 -13   1  -3    1.38    0.60
  13   1   3    1.67    0.60
 -13   1  -3    1.43    0.52
  13   1   3    0.53    0.62
 -13   1  -3    1.39    0.60
  14  -1   3    4.89    0.73
 -14  -1  -3    4.33    0.70
  14  -1   3    2.82    0.65
 -14   1  -3    2.88    0.49
  14   1   3    4.09    0.79
  14   1   3    3.31    0.66
 -14   1  -3    4.05    0.68
 -14   1  -3    3.31    0.67
  15  -1   3    5.79    0.69
  15  -1   3    7.47    0.73
 -15   1  -3    7.68    0.69
  15   1   3    6.42    0.76
  15   1   3    4.62    0.68
  16  -1   3    3.65    0.55
  16  -1   3    3.05    0.42
  16   1   3    3.30    0.52
  16   1   3    2.99    0.57
  17  -2  -3    0.37    0.35
 -17   2   3    0.26    0.28
  17   2  -3    0.55    0.38
 -16  -2   3    0.08    0.20
  16  -2  -3   -0.01    0.46
 -16   2   3   -0.33    0.40
  16   2  -3    0.53    0.45
 -16   2   3   -0.65    0.37
 -15  -2   3    0.30    0.41
  15  -2  -3    0.50    0.53
  15   2  -3    0.07    0.54
 -15   2   3   -0.31    0.46
 -15   2   3   -0.48    0.54
  15   2  -3   -0.04    0.34
 -14  -2   3    2.54    0.62
 -14  -2   3    3.45    0.65
  14  -2  -3    2.06    0.64
 -14  -2   3    2.56    0.55
 -14   2   3    3.89    0.64
  14   2  -3    2.36    0.54
 -14   2   3    2.98    0.63
  14   2  -3    2.25    0.68
 -13  -2   3   24.60    1.33
  13  -2  -3   20.47    1.37
 -13  -2   3   21.57    1.14
 -13  -2   3   25.11    1.36
 -13   2   3   24.28    1.31
  13   2  -3   23.85    1.44
  13   2  -3   22.95    1.23
 -13   2   3   23.30    1.34
 -12  -2   3    2.58    0.61
 -12  -2   3    2.09    0.62
 -12  -2   3    3.73    0.74
  12  -2  -3    2.44    0.38
  12  -2  -3    2.95    0.61
  12  -2  -3    2.90    0.68
 -12   2   3    2.54    0.62
 -12   2   3    2.28    0.64
 -12   2   3    3.64    0.79
  12   2  -3    3.46    0.68
  12   2  -3    2.75    0.73
  11  -2  -3   12.76    1.05
 -11  -2   3   13.35    1.07
  11  -2  -3   11.82    0.75
 -11  -2   3    9.60    1.47
 -11  -2   3   13.16    0.92
 -11  -2   3   13.99    1.16
  11  -2  -3   13.33    1.23
  11   2  -3   14.02    1.04
 -11   2   3   12.90    1.05
  11   2  -3   13.27    1.20
 -11   2   3   14.12    1.19
 -11   2   3   14.37    2.03
 -11   2   3   15.02    1.08
  10  -2  -3    0.89    0.51
 -10  -2   3    1.17    0.51
 -10  -2   3    0.34    0.81
 -10   2   3    1.39    0.71
 -10   2   3    1.03    0.61
 -10   2   3    1.35    0.50
 -10   2   3    0.76    0.90
 -10   2   3    0.01    0.54
  -9  -2   3    4.84    1.06
  -9  -2   3    6.00    0.94
  -9  -2   3    6.54    0.68
   9  -2  -3    5.92    0.79
  -9  -2   3    5.76    1.12
  -9  -2   3    4.64    0.65
   9  -2  -3    5.35    0.66
  -9   2   3    5.10    0.59
  -9   2   3    5.48    0.77
   9   2  -3    6.14    0.89
  -9   2   3    6.08    0.79
  -9   2   3    5.56    0.91
  -9   2   3    3.31    1.06
  -9   2   3    5.58    1.12
  -9   2   3    6.17    0.96
   8  -2  -3    5.69    0.62
  -8  -2   3    4.98    0.66
  -8  -2   3    3.73    0.55
  -8  -2   3    5.71    1.05
  -8  -2   3    4.99    0.82
  -8  -2   3    4.61    0.94
  -8   2   3    5.16    0.72
  -8   2   3    4.70    1.06
  -8   2   3    5.63    0.82
  -8   2   3    4.70    0.68
  -8   2   3    4.10    0.75
   8   2  -3    4.69    0.56
   8   2  -3    6.28    0.81
  -8   2   3    5.92    1.11
  -8   2   3    4.44    0.53
  -7  -2   3    0.12    0.37
  -7  -2   3    0.25    0.58
  -7  -2   3    0.95    0.62
  -7  -2   3    0.45    0.48
   7  -2  -3    0.60    0.38
  -7  -2   3    0.35    0.56
  -7   2   3    0.75    0.36
  -7   2   3    0.54    0.50
  -7   2   3    0.33    0.50
   7   2  -3    0.71    0.48
  -7   2   3    0.23    0.48
  -7   2   3    0.02    0.69
  -7   2   3    0.28    0.38
  -7   2   3    0.17    0.64
  -6  -2   3    2.97    0.73
  -6  -2   3    2.73    0.47
  -6  -2   3    2.49    0.66
  -6  -2   3    2.17    0.59
  -6  -2   3    3.15    0.70
  -6  -2   3    2.63    0.57
  -6   2   3    2.05    0.42
  -6   2   3    2.28    0.70
   6   2  -3    2.85    0.45
   6   2  -3    1.94    0.46
  -6   2   3    2.26    0.63
   6   2  -3    2.25    0.54
  -6   2   3    2.88    0.62
   6   2  -3    2.09    0.49
  -6   2   3    2.64    0.73
  -6   2   3    2.41    0.51
  -6   2   3    2.02    0.56
  -5  -2   3    3.10    0.55
  -5  -2   3    2.90    0.63
  -5  -2   3    3.69    0.68
  -5  -2   3    3.29    0.46
  -5  -2   3    3.79    0.55
  -5  -2   3    3.20    0.63
   5   2  -3    3.01    0.55
   5   2  -3    3.74    0.47
  -5   2   3    3.64    0.60
   5   2  -3    2.86    0.49
   5   2  -3    2.88    0.46
  -5   2   3    3.58    0.71
   5   2  -3    3.35    0.44
  -5   2   3    2.38    0.47
  -5   2   3    3.40    0.63
  -5   2   3    2.11    0.61
  -5   2   3    3.48    0.47
  -4  -2   3    1.11    0.42
  -4  -2   3    1.07    0.42
  -4  -2   3    1.52    0.47
  -4  -2   3    1.94    0.49
  -4  -2   3    1.25    0.45
   4   2  -3    1.45    0.37
   4   2  -3    0.97    0.29
  -4   2   3    1.16    0.51
  -4   2   3    1.64    0.37
   4   2  -3    1.20    0.36
   4   2  -3    0.93    0.32
   4   2  -3    1.38    0.42
  -4   2   3    0.86    0.48
  -4   2   3    0.74    0.27
  -4   2   3    1.28    0.54
  -4   2   3    1.09    0.40
  -3  -2   3    3.26    0.50
  -3  -2   3    3.56    0.47
  -3  -2   3    3.64    0.46
  -3  -2   3    3.24    0.48
  -3   2   3    2.69    0.57
  -3   2   3    3.84    0.43
   3   2  -3    3.67    0.39
   3   2  -3    2.74    0.44
   3   2  -3    3.09    0.44
  -3   2   3    3.32    0.30
   3   2  -3    3.77    0.51
   3   2  -3    2.92    0.34
  -3   2   3    2.75    0.54
  -3   2   3    3.47    0.21
  -3   2   3    3.86    0.66
  -3   2   3    3.32    0.42
  -2  -2   3   21.33    0.80
  -2  -2   3   21.45    0.90
   2  -2  -3   19.61    0.99
  -2  -2   3   21.28    0.83
  -2  -2   3   21.58    0.88
   2   2  -3   19.32    0.72
  -2   2   3   20.87    1.08
   2   2  -3   20.92    0.87
   2   2  -3   20.54    0.89
   2   2  -3   20.05    0.89
  -2   2   3   21.05    0.74
  -2   2   3   20.64    0.84
   2   2  -3   20.56    0.80
  -2   2   3   20.07    0.76
  -1  -2   3   88.64    1.98
  -1  -2   3   89.32    2.14
   1  -2  -3   88.60    2.45
   1  -2  -3   89.43    2.39
  -1  -2   3   86.90    1.96
   1  -2  -3   87.80    2.12
  -1  -2   3   88.84    2.19
  -1   2   3   91.83    2.04
   1   2  -3   89.78    2.12
   1   2  -3   86.41    1.94
   1   2  -3   87.26    2.07
   1   2  -3   87.17    2.19
  -1   2   3   86.40    1.91
   1   2  -3   88.15    2.02
  -1   2   3   91.00    2.27
   0  -2  -3   13.76    0.81
   0  -2  -3   13.19    0.72
   0  -2   3   12.32    0.56
   0  -2   3   13.07    0.59
   0  -2  -3   12.01    0.81
   0  -2  -3   12.26    0.56
   0  -2   3   12.56    0.59
   0   2  -3   13.18    0.75
   0   2  -3   14.04    0.59
   0   2   3   12.91    0.73
   0   2  -3   13.31    0.69
   0   2   3   12.29    0.67
   0   2  -3   13.05    0.76
   0   2  -3   12.34    0.56
   0   2  -3   13.22    0.70
  -1  -2  -3   97.51    2.33
  -1  -2  -3   98.29    2.63
   1  -2   3   96.03    2.11
  -1  -2  -3   95.60    2.57
  -1  -2  -3   98.92    2.39
  -1  -2  -3   94.17    2.09
  -1  -2  -3   98.62    2.32
  -1   2  -3   96.73    2.14
  -1   2  -3   97.07    2.11
  -1   2  -3   95.48    2.26
   1   2   3   95.01    2.17
  -1   2  -3   97.90    2.34
  -1   2  -3   97.07    2.37
  -1   2  -3   95.58    2.32
  -1   2  -3   94.45    2.08
  -1   2  -3   97.90    2.32
   2  -2   3    2.06    0.32
  -2  -2  -3    2.27    0.49
  -2  -2  -3    1.73    0.34
  -2  -2  -3    3.17    0.55
  -2  -2  -3    2.00    0.48
  -2  -2  -3    1.69    0.42
  -2  -2  -3    1.97    0.41
  -2   2  -3    2.44    0.39
  -2   2  -3    2.50    0.47
  -2   2  -3    2.06    0.32
  -2   2  -3    2.46    0.38
   2   2   3    1.98    0.28
  -2   2  -3    2.16    0.46
  -2   2  -3    2.46    0.36
  -2   2  -3    2.81    0.41
  -2   2  -3    2.02    0.42
  -3  -2  -3    5.70    0.55
  -3  -2  -3    5.54    0.69
  -3  -2  -3    5.17    0.64
  -3  -2  -3    6.24    0.67
  -3  -2  -3    4.90    0.66
  -3  -2  -3    6.50    0.70
   3  -2   3    5.33    0.49
  -3   2  -3    4.79    0.56
  -3   2  -3    6.36    0.62
  -3   2  -3    6.45    0.65
  -3   2  -3    4.58    0.45
  -3   2  -3    5.60    0.65
  -3   2  -3    6.35    0.54
   3   2   3    5.51    0.29
  -3   2  -3    6.10    0.68
  -3   2  -3    4.98    0.50
  -4  -2  -3    1.70    0.52
   4  -2   3    1.82    0.39
   4  -2   3    2.06    0.39
  -4  -2  -3    1.59    0.56
  -4  -2  -3    1.37    0.51
  -4  -2  -3    1.40    0.46
  -4  -2  -3    1.83    0.44
  -4  -2  -3    2.69    0.50
   4   2   3    2.04    0.29
  -4   2  -3    1.67    0.41
  -4   2  -3    2.53    0.56
  -4   2  -3    1.52    0.50
  -4   2  -3    1.62    0.52
  -4   2  -3    1.04    0.33
  -4   2  -3    1.18    0.43
  -4   2  -3    2.01    0.42
  -4   2  -3    1.52    0.38
  -4   2  -3    1.19    0.48
  -5  -2  -3   48.54    1.81
  -5  -2  -3   49.38    1.77
   5  -2   3   47.50    1.45
  -5  -2  -3   49.16    2.01
  -5  -2  -3   49.99    1.72
  -5  -2  -3   51.61    2.01
   5  -2   3   48.16    1.48
  -5  -2  -3   50.21    1.72
  -5  -2  -3   46.69    1.33
  -5   2  -3   46.47    1.44
   5   2   3   49.09    1.39
  -5   2  -3   48.01    1.73
  -5   2  -3   45.19    1.79
  -5   2  -3   45.71    1.29
  -5   2  -3   50.34    1.65
  -5   2  -3   45.27    1.83
  -5   2  -3   50.23    1.85
  -5   2  -3   49.68    1.66
   6  -2   3    7.18    0.67
  -6  -2  -3    8.30    0.87
  -6  -2  -3    6.16    0.56
  -6  -2  -3    7.95    0.86
  -6  -2  -3    6.07    0.79
  -6  -2  -3    6.04    0.94
   6  -2   3    7.60    0.69
  -6  -2  -3    6.10    0.80
  -6  -2  -3    6.84    0.97
  -6   2  -3    6.26    0.79
   6   2   3    7.93    0.65
  -6   2  -3    6.35    0.79
  -6   2  -3    7.21    0.93
  -6   2  -3    6.16    0.80
  -6   2  -3    7.31    0.78
  -6   2  -3    6.45    0.64
  -6   2  -3    6.97    0.93
  -6   2  -3    5.66    0.62
  -6   2  -3    6.70    0.57
  -7  -2  -3    7.49    0.95
  -7  -2  -3    9.06    1.00
   7  -2   3    8.25    0.72
  -7  -2  -3    7.87    0.67
  -7  -2  -3    7.79    1.12
  -7  -2  -3    7.17    1.16
  -7  -2  -3    9.67    0.97
   7   2   3    7.52    0.89
  -7   2  -3    7.89    0.69
  -7   2  -3    6.75    0.90
  -7   2  -3    8.57    0.87
   7   2   3    7.58    0.72
  -7   2  -3    7.44    0.69
  -7   2  -3    8.32    1.06
  -7   2  -3    7.40    1.05
  -7   2  -3    9.02    0.99
   7   2   3    7.16    0.75
  -7   2  -3    8.42    0.70
  -8  -2  -3   27.97    1.63
  -8  -2  -3   26.72    1.95
  -8  -2  -3   28.26    1.96
  -8  -2  -3   28.41    1.20
   8  -2   3   25.91    1.16
  -8  -2  -3   31.33    1.75
   8   2   3   23.89    1.48
   8   2   3   28.34    1.34
  -8   2  -3   27.76    1.20
  -8   2  -3   30.20    1.84
   8   2   3   29.01    1.54
  -8   2  -3   29.14    1.73
   8   2   3   27.48    1.28
  -8   2  -3   29.06    1.90
  -8   2  -3   29.27    1.19
  -8   2  -3   28.88    1.67
  -9  -2  -3   25.91    2.01
   9  -2   3   23.43    1.12
  -9  -2  -3   26.32    1.78
  -9  -2  -3   22.19    1.92
  -9  -2  -3   24.28    1.18
  -9  -2  -3   24.01    1.69
  -9   2  -3   26.66    1.73
  -9   2  -3   25.30    1.78
   9   2   3   25.81    1.34
  -9   2  -3   26.60    1.20
  -9   2  -3   26.06    1.17
   9   2   3   24.38    1.57
  -9   2  -3   27.01    1.99
   9   2   3   22.11    1.32
  -9   2  -3   22.87    1.88
 -10  -2  -3   -0.14    0.76
 -10  -2  -3    0.26    0.51
 -10  -2  -3    2.34    0.96
 -10   2  -3   -0.05    0.52
 -10   2  -3   -0.05    0.82
  10   2   3    0.98    0.63
  10   2   3    0.86    0.53
  10   2   3   -0.38    0.70
 -10   2  -3    0.50    1.03
 -10   2  -3    0.65    0.47
 -11  -2  -3   36.05    1.00
 -11  -2  -3   36.08    1.43
 -11  -2  -3   37.73    1.56
  11  -2   3   36.16    1.65
 -11   2  -3   35.31    1.54
 -11   2  -3   35.80    2.23
 -11   2  -3   36.97    1.53
 -11   2  -3   38.81    1.62
  11   2   3   35.62    1.65
  11   2   3   38.77    1.70
 -12  -2  -3    1.30    0.59
 -12  -2  -3    0.82    0.56
  12  -2   3    1.38    0.62
  12  -2   3    0.51    0.59
 -12   2  -3    1.57    0.58
  12   2   3    1.40    0.68
 -12   2  -3    1.72    0.57
 -12   2  -3    0.90    0.55
  12   2   3    1.03    0.58
 -13  -2  -3    2.01    0.60
 -13  -2  -3    2.32    0.63
  13  -2   3    2.33    0.59
  13  -2   3    1.72    0.59
 -13   2  -3    3.01    0.61
 -13   2  -3    2.53    0.66
  13   2   3    1.97    0.68
  13   2   3    1.20    0.61
 -13   2  -3    2.53    0.62
  14  -2   3    1.22    0.54
 -14  -2  -3    1.02    0.54
  14  -2   3    1.68    0.54
 -14  -2  -3    1.24    0.52
  14   2   3    1.36    0.58
 -14   2  -3    1.85    0.58
 -14   2  -3    1.79    0.50
 -15  -2  -3    2.30    0.46
  15  -2   3    1.49    0.41
  15   2   3    2.57    0.62
 -15   2  -3    2.49    0.53
  15   2   3    2.10    0.61
  16   2   3    3.51    0.57
 -16   2  -3    3.15    0.45
 -16  -3   3   10.57    0.73
  16  -3  -3    8.11    0.74
  16   3  -3    9.60    0.76
 -16   3   3    9.30    0.75
 -16   3   3    7.17    0.65
 -15  -3   3    2.74    0.49
  15  -3  -3    3.20    0.58
 -15  -3   3    2.00    0.28
 -15   3   3    1.69    0.55
  15   3  -3    2.61    0.59
  15   3  -3    2.54    0.44
 -15   3   3    3.38    0.55
 -14  -3   3    0.87    0.49
 -14  -3   3    0.71    0.44
  14  -3  -3    0.93    0.55
 -14   3   3    1.23    0.54
  14   3  -3    1.00    0.60
  14   3  -3    1.06    0.48
 -13  -3   3    5.76    0.67
 -13  -3   3    5.90    0.77
 -13  -3   3    6.01    0.75
  13  -3  -3    6.31    0.82
  13   3  -3    8.11    0.85
 -13   3   3    5.32    0.80
 -13   3   3    6.69    0.85
 -13   3   3    5.24    0.74
  13   3  -3    8.08    0.90
 -12  -3   3    3.12    0.64
 -12  -3   3    1.77    0.61
  12  -3  -3    3.21    0.69
 -12  -3   3    2.31    0.59
  12  -3  -3    1.96    0.55
  12   3  -3    1.27    0.68
 -12   3   3    2.64    0.78
 -12   3   3    1.81    0.63
  12   3  -3    2.88    0.66
  11  -3  -3    6.92    0.84
 -11  -3   3    6.46    0.79
  11  -3  -3    5.96    0.74
 -11  -3   3    6.02    0.72
 -11  -3   3    6.25    0.74
 -11   3   3    5.86    0.93
  11   3  -3    6.77    0.88
 -11   3   3    7.19    0.83
  11   3  -3    6.29    0.84
 -10  -3   3    0.84    0.59
  10  -3  -3   -0.54    0.55
 -10  -3   3   -0.11    0.49
 -10  -3   3   -0.11    0.44
  10  -3  -3    0.13    0.48
 -10  -3   3    0.98    0.85
 -10   3   3    1.12    0.64
  10   3  -3    0.54    0.67
  10   3  -3    0.91    0.65
 -10   3   3   -0.14    0.95
 -10   3   3   -0.23    0.53
 -10   3   3    0.57    0.52
  -9  -3   3    0.34    0.72
  -9  -3   3    0.80    0.66
  -9  -3   3   -0.78    0.71
   9  -3  -3   -0.11    0.43
   9  -3  -3   -0.15    0.50
  -9  -3   3    0.20    0.44
   9   3  -3    0.62    0.63
  -9   3   3    1.24    0.98
  -9   3   3    1.12    0.54
  -9   3   3   -0.12    0.65
  -9   3   3    1.40    0.59
   9   3  -3    1.39    0.50
  -8  -3   3   19.94    1.39
  -8  -3   3   17.47    1.59
   8  -3  -3   16.58    1.07
  -8  -3   3   17.55    1.65
  -8  -3   3   17.60    0.99
   8  -3  -3   17.69    0.99
  -8   3   3   16.40    1.65
   8   3  -3   18.18    1.01
   8   3  -3   16.94    1.14
  -8   3   3   17.81    1.70
   8   3  -3   18.80    1.36
  -8   3   3   17.66    1.39
  -8   3   3   17.45    1.15
  -8   3   3   16.77    1.08
  -7  -3   3    1.25    0.68
  -7  -3   3    1.41    0.59
   7  -3  -3    2.19    0.49
  -7  -3   3    2.60    0.49
  -7  -3   3    2.23    0.47
  -7  -3   3    1.85    0.71
  -7   3   3    2.04    0.50
   7   3  -3    2.33    0.66
  -7   3   3    2.54    0.83
  -7   3   3    3.17    0.75
   7   3  -3    2.93    0.52
  -7   3   3    2.82    0.86
  -7   3   3    1.87    0.56
  -6  -3   3   82.19    2.84
  -6  -3   3   85.25    2.56
  -6  -3   3   81.56    2.92
  -6  -3   3   85.14    2.05
   6  -3  -3   78.25    2.08
  -6  -3   3   84.79    2.10
  -6   3   3   83.45    2.25
  -6   3   3   80.62    3.02
  -6   3   3   83.81    2.96
   6   3  -3   78.66    2.48
   6   3  -3   82.04    2.17
  -6   3   3   82.22    2.55
  -6   3   3   85.02    2.75
   6   3  -3   77.08    2.46
  -5  -3   3    4.16    0.70
  -5  -3   3    5.39    0.75
   5  -3  -3    5.73    0.60
  -5  -3   3    5.02    0.53
  -5  -3   3    3.75    0.66
  -5  -3   3    4.75    0.60
  -5   3   3    6.55    0.91
  -5   3   3    5.24    0.57
   5   3  -3    4.94    0.71
  -5   3   3    5.66    0.65
  -5   3   3    4.73    0.83
   5   3  -3    5.58    0.74
  -5   3   3    6.32    0.66
   5   3  -3    4.75    0.59
   5   3  -3    5.84    0.61
  -5   3   3    6.13    0.91
   5   3  -3    6.23    0.60
  -4  -3   3   19.81    1.10
  -4  -3   3   21.19    0.94
  -4  -3   3   20.05    1.15
  -4  -3   3   21.49    1.17
   4   3  -3   18.20    0.88
   4   3  -3   22.00    1.14
   4   3  -3   19.12    0.88
  -4   3   3   19.20    1.30
  -4   3   3   18.03    1.21
  -4   3   3   20.79    0.98
   4   3  -3   19.18    0.97
   4   3  -3   21.75    1.14
  -4   3   3   20.01    1.26
  -4   3   3   20.60    1.05
   4   3  -3   19.47    1.00
  -4   3   3   19.37    0.85
  -3  -3   3   11.62    0.75
  -3  -3   3   11.75    0.80
  -3  -3   3   12.27    0.89
  -3  -3   3   13.05    0.88
  -3  -3   3   12.92    0.78
  -3   3   3   12.26    0.69
  -3   3   3   13.69    1.09
   3   3  -3   13.39    0.82
   3   3  -3   11.61    0.68
   3   3  -3   12.75    0.75
  -3   3   3   12.33    0.66
   3   3  -3   13.47    0.72
  -3   3   3   12.97    1.05
  -3   3   3   11.95    0.80
  -3   3   3   12.95    1.02
  -3   3   3   11.61    0.55
   3   3  -3   13.85    0.90
   3   3  -3   12.45    0.85
  -2  -3   3    0.10    0.28
   2  -3  -3    0.39    0.36
  -2  -3   3   -0.10    0.31
  -2  -3   3    0.72    0.34
  -2  -3   3    0.24    0.36
  -2  -3   3    0.36    0.35
  -2   3   3    1.50    0.37
   2   3  -3    1.75    0.40
  -2   3   3    1.99    0.54
  -2   3   3    1.44    0.29
   2   3  -3    1.44    0.33
   2   3  -3    1.26    0.41
   2   3  -3    1.40    0.41
  -2   3   3    1.34    0.43
   2   3  -3    1.09    0.30
  -2   3   3    1.54    0.54
   2   3  -3    1.53    0.41
   1  -3  -3    5.74    0.62
   1  -3  -3    6.94    0.78
  -1  -3   3    5.22    0.46
  -1  -3   3    6.19    0.53
  -1  -3   3    5.91    0.56
  -1  -3   3    5.75    0.60
   1  -3  -3    6.31    0.77
  -1  -3   3    5.78    0.51
  -1   3   3    5.83    0.40
  -1   3   3    6.21    0.68
   1   3  -3    5.93    0.51
   1   3  -3    5.66    0.58
   1   3  -3    7.73    0.72
   1   3  -3    5.96    0.53
   1   3  -3    5.88    0.57
  -1   3   3    7.24    0.64
   1   3  -3    5.47    0.61
   0  -3   3   29.82    1.13
   0  -3   3   30.43    0.90
   0  -3  -3   28.34    1.33
   0  -3  -3   29.99    1.11
   0  -3  -3   29.70    1.38
   0  -3   3   27.92    0.97
   0  -3  -3   29.74    1.19
   0  -3   3   30.87    1.17
   0  -3   3   29.47    0.99
   0   3  -3   32.53    1.23
   0   3  -3   32.03    1.26
   0   3   3   31.58    1.19
   0   3  -3   32.72    1.25
   0   3  -3   32.41    1.04
   0   3  -3   31.07    1.02
   0   3   3   33.31    1.22
   0   3  -3   33.02    1.13
  -1  -3  -3   23.94    1.11
   1  -3   3   22.29    0.96
   1  -3   3   21.64    0.82
  -1  -3  -3   21.74    1.04
   1  -3   3   22.64    0.86
  -1  -3  -3   22.40    1.20
  -1  -3  -3   21.24    0.74
  -1  -3  -3   21.56    1.16
  -1   3  -3   20.21    0.96
  -1   3  -3   21.96    0.92
  -1   3  -3   21.19    0.86
  -1   3  -3   22.92    1.12
  -1   3  -3   20.29    0.73
  -1   3  -3   21.63    1.03
  -1   3  -3   21.87    1.05
   1   3   3   21.71    0.91
  -1   3  -3   20.37    0.86
   1   3   3   21.23    1.03
  -2  -3  -3   39.35    1.48
  -2  -3  -3   39.31    1.65
   2  -3   3   39.63    1.18
  -2  -3  -3   39.43    1.15
   2  -3   3   38.13    1.15
  -2  -3  -3   40.20    1.62
  -2  -3  -3   39.17    1.44
  -2   3  -3   39.39    1.51
  -2   3  -3   37.04    1.43
  -2   3  -3   39.05    1.23
   2   3   3   38.33    1.17
   2   3   3   38.97    1.46
  -2   3  -3   39.10    1.25
  -2   3  -3   36.83    1.21
  -2   3  -3   39.00    1.11
  -2   3  -3   38.27    1.36
  -2   3  -3   41.38    1.45
  -2   3  -3   38.95    1.40
  -3  -3  -3    3.53    0.62
   3  -3   3    3.26    0.45
  -3  -3  -3    2.41    0.61
   3  -3   3    4.02    0.45
  -3  -3  -3    2.99    0.44
  -3  -3  -3    3.37    0.59
  -3  -3  -3    2.73    0.62
  -3   3  -3    3.65    0.63
  -3   3  -3    3.43    0.57
   3   3   3    4.00    0.35
   3   3   3    3.78    0.63
  -3   3  -3    4.78    0.51
  -3   3  -3    3.66    0.58
  -3   3  -3    3.29    0.47
  -3   3  -3    3.81    0.44
  -3   3  -3    3.71    0.59
  -3   3  -3    3.71    0.51
  -3   3  -3    3.85    0.65
  -4  -3  -3   26.04    1.49
   4  -3   3   24.38    0.96
  -4  -3  -3   27.68    1.33
  -4  -3  -3   26.13    1.46
  -4  -3  -3   26.54    1.11
  -4  -3  -3   26.68    1.35
  -4   3  -3   25.13    1.22
  -4   3  -3   25.77    1.33
  -4   3  -3   26.53    1.37
  -4   3  -3   26.41    1.05
   4   3   3   26.48    1.36
   4   3   3   26.44    0.89
  -4   3  -3   24.62    1.36
  -4   3  -3   25.45    1.10
  -4   3  -3   25.69    1.31
  -4   3  -3   25.10    1.10
  -5  -3  -3    9.31    0.94
  -5  -3  -3    9.04    1.15
  -5  -3  -3    9.18    0.64
  -5  -3  -3    7.95    1.00
  -5  -3  -3    8.17    0.95
  -5  -3  -3   10.42    0.89
   5  -3   3    9.29    0.68
  -5   3  -3   12.40    0.93
  -5   3  -3   10.26    0.84
  -5   3  -3    7.09    0.86
  -5   3  -3   13.43    0.86
  -5   3  -3   11.87    1.03
  -5   3  -3   12.39    1.12
  -5   3  -3    9.92    0.82
   5   3   3   11.49    0.67
  -5   3  -3    8.04    0.98
   5   3   3    9.43    0.95
  -5   3  -3   10.89    0.78
  -6  -3  -3    0.30    0.35
  -6  -3  -3    0.27    0.60
   6  -3   3    0.31    0.36
  -6  -3  -3    0.41    0.57
  -6  -3  -3   -0.07    0.59
  -6  -3  -3    0.28    0.48
  -6   3  -3    1.28    0.64
  -6   3  -3    1.78    0.74
   6   3   3    1.77    0.42
  -6   3  -3    1.51    0.51
  -6   3  -3    2.04    0.75
  -6   3  -3    1.28    0.47
   6   3   3    1.37    0.59
   6   3   3    1.94    0.61
  -6   3  -3    1.43    0.65
  -6   3  -3    1.65    0.55
  -6   3  -3    1.05    0.47
  -7  -3  -3    2.01    0.48
  -7  -3  -3    1.04    0.81
  -7  -3  -3    2.14    0.82
  -7  -3  -3    2.63    0.76
  -7  -3  -3    2.30    0.68
   7  -3   3    2.54    0.46
   7   3   3    2.70    0.70
  -7   3  -3    3.35    0.90
   7   3   3    2.60    0.65
  -7   3  -3    1.96    0.83
   7   3   3    3.29    0.57
   7   3   3    2.91    0.62
  -7   3  -3    2.28    0.75
  -7   3  -3    2.30    0.52
  -7   3  -3    2.74    0.55
  -7   3  -3    2.64    0.79
  -8  -3  -3    6.72    1.24
  -8  -3  -3    6.52    0.69
  -8  -3  -3    5.42    1.00
  -8  -3  -3    5.99    1.18
  -8  -3  -3    7.18    1.02
  -8   3  -3    7.58    0.76
  -8   3  -3    7.57    1.14
   8   3   3    9.24    0.94
   8   3   3    8.21    0.91
  -8   3  -3    6.15    1.25
  -8   3  -3    6.36    0.70
   8   3   3    6.59    0.95
   8   3   3    8.03    1.04
  -9  -3  -3   36.33    2.08
  -9  -3  -3   32.14    2.26
  -9  -3  -3   36.32    1.45
  -9   3  -3   32.75    2.02
   9   3   3   37.31    1.66
  -9   3  -3   36.81    1.48
   9   3   3   36.81    1.70
   9   3   3   33.05    1.81
  10  -3   3   58.70    2.10
 -10  -3  -3   56.91    2.60
 -10  -3  -3   56.10    1.76
 -10  -3  -3   58.58    1.92
 -10  -3  -3   60.19    2.19
 -10   3  -3   56.58    1.89
 -10   3  -3   55.02    2.70
 -10   3  -3   55.12    1.92
  10   3   3   55.25    2.42
 -10   3  -3   59.17    2.17
  11  -3   3   28.71    1.41
 -11  -3  -3   24.93    1.24
 -11  -3  -3   28.22    1.39
  11   3   3   22.78    1.79
  11   3   3   27.45    1.57
 -11   3  -3   27.26    1.47
 -11   3  -3   24.12    1.33
 -11   3  -3   25.36    1.36
 -11   3  -3   24.67    2.11
 -12  -3  -3    0.69    0.55
 -12  -3  -3    1.31    0.58
  12  -3   3    1.22    0.54
 -12   3  -3    1.22    0.59
 -12   3  -3    1.48    0.64
  12   3   3    1.03    0.67
  12   3   3    1.54    0.62
 -12   3  -3    1.34    0.57
  13  -3   3    2.53    0.55
 -13  -3  -3    3.15    0.62
 -13  -3  -3    2.77    0.63
 -13   3  -3    3.62    0.66
 -13   3  -3    3.77    0.64
  13   3   3    4.11    0.75
  13   3   3    3.19    0.65
  14  -3   3    3.31    0.49
 -14  -3  -3    4.51    0.60
 -14   3  -3    4.08    0.57
 -14   3  -3    3.10    0.61
  14   3   3    4.60    0.69
 -15  -3  -3    0.42    0.38
  15   3   3    0.55    0.51
  15   3   3    1.14    0.55
 -15   3  -3    1.23    0.44
 -15   3  -3    0.70    0.29
  16   3   3    1.96    0.49
  16   3   3    2.39    0.42
 -16   3  -3    2.52    0.39
  16  -4  -3    2.64    0.46
  16   4  -3    2.99    0.43
 -16   4   3    2.28    0.40
 -16   4   3    1.93    0.40
  15  -4  -3    1.17    0.46
 -15  -4   3    0.52    0.40
 -15   4   3   -0.01    0.39
  15   4  -3    0.59    0.34
  15   4  -3   -0.09    0.44
 -15   4   3    0.31    0.45
  14  -4  -3    0.53    0.48
 -14  -4   3   -0.20    0.43
  14   4  -3   -0.04    0.43
 -14   4   3    1.07    0.48
 -14   4   3    0.35    0.48
  14   4  -3    0.60    0.55
 -13  -4   3    5.60    0.67
 -13  -4   3    4.18    0.52
  13  -4  -3    5.14    0.73
 -13   4   3    4.83    0.73
 -13   4   3    4.28    0.75
  13   4  -3    5.00    0.72
  13   4  -3    4.27    0.75
 -13   4   3    4.69    0.68
  12  -4  -3    1.16    0.61
 -12  -4   3    1.56    0.51
 -12  -4   3    1.04    0.53
 -12   4   3    1.30    0.59
  12   4  -3    1.44    0.63
 -12   4   3    1.75    0.74
 -12   4   3    1.76    0.65
  12   4  -3    0.85    0.64
 -11  -4   3    5.38    0.69
  11  -4  -3    5.15    0.77
 -11  -4   3    6.27    0.72
  11  -4  -3    6.18    0.72
  11   4  -3    7.76    0.91
 -11   4   3    5.15    0.79
  11   4  -3    6.01    0.85
  11   4  -3    5.86    1.10
 -11   4   3    6.15    0.94
  10  -4  -3    0.50    0.49
  10  -4  -3    0.94    0.61
 -10  -4   3    0.83    0.55
  10  -4  -3    1.11    0.49
  10  -4  -3    1.08    0.62
 -10  -4   3    0.87    0.54
 -10   4   3    0.02    0.62
  10   4  -3    1.38    0.78
 -10   4   3    1.33    0.59
  -9  -4   3   -0.09    0.53
   9  -4  -3    0.43    0.56
  -9  -4   3    0.07    0.47
  -9  -4   3    0.59    0.59
  -9  -4   3    0.97    0.88
   9  -4  -3    0.60    0.52
   9  -4  -3    0.00    0.48
  -9   4   3    0.81    0.52
   9   4  -3   -0.31    0.48
   9   4  -3   -0.07    0.68
  -9   4   3    0.62    0.48
  -9   4   3    0.96    1.07
  -9   4   3   -0.04    0.59
  -8  -4   3    0.92    0.80
  -8  -4   3    1.03    0.76
   8  -4  -3    1.48    0.55
   8   4  -3    1.62    0.53
  -8   4   3    2.40    0.65
  -8   4   3    0.72    0.94
  -8   4   3    0.34    0.46
   8   4  -3    1.42    0.58
   8   4  -3    1.18    0.70
  -7  -4   3    1.68    0.76
  -7  -4   3    1.34    0.74
   7  -4  -3    3.01    0.57
   7  -4  -3    2.91    0.65
   7   4  -3    2.76    0.79
   7   4  -3    3.03    0.61
   7   4  -3    2.16    0.53
  -7   4   3    1.99    0.80
  -7   4   3    2.42    0.65
  -7   4   3    1.09    0.87
  -7   4   3    1.57    0.48
  -7   4   3    2.34    0.94
  -6  -4   3    0.70    0.58
  -6  -4   3    0.96    0.61
   6  -4  -3    0.27    0.48
   6  -4  -3    0.72    0.41
   6   4  -3    0.45    0.56
  -6   4   3    1.99    0.65
  -6   4   3    0.17    0.65
  -6   4   3    0.72    0.76
  -6   4   3    0.25    0.76
   6   4  -3    0.79    0.43
   6   4  -3    0.38    0.55
   6   4  -3    0.38    0.43
  -6   4   3    0.63    0.40
  -5  -4   3   17.52    1.31
   5  -4  -3   16.87    0.92
  -5  -4   3   16.79    1.28
  -5   4   3   17.25    1.20
   5   4  -3   16.84    0.97
  -5   4   3   17.09    0.94
   5   4  -3   17.36    1.22
  -5   4   3   18.83    1.42
   5   4  -3   17.21    1.29
  -5   4   3   19.14    1.50
   5   4  -3   16.79    1.00
  -5   4   3   16.98    1.48
  -4  -4   3   14.93    1.12
  -4  -4   3   14.31    1.13
   4  -4  -3   11.23    0.77
  -4   4   3   13.55    1.23
   4   4  -3   12.10    0.83
   4   4  -3   11.53    0.92
   4   4  -3   12.60    1.07
  -4   4   3   12.47    1.02
  -4   4   3   12.76    0.78
  -4   4   3   14.10    1.30
   4   4  -3   14.37    1.00
   4   4  -3   13.51    1.06
  -4   4   3   12.96    1.24
  -3  -4   3    1.85    0.52
  -3  -4   3    2.78    0.59
  -3   4   3    2.98    0.81
  -3   4   3    2.54    0.42
   3   4  -3    2.76    0.54
  -3   4   3    2.69    0.73
   3   4  -3    2.55    0.45
   3   4  -3    3.14    0.60
   3   4  -3    1.72    0.40
   3   4  -3    2.56    0.61
  -3   4   3    2.87    0.46
   3   4  -3    2.65    0.56
  -3   4   3    2.25    0.66
  -3   4   3    3.06    0.61
   2  -4  -3    5.02    0.79
  -2  -4   3    3.38    0.62
  -2  -4   3    3.68    0.62
  -2   4   3    4.41    0.83
   2   4  -3    3.72    0.58
   2   4  -3    4.46    0.69
   2   4  -3    3.98    0.64
  -2   4   3    3.53    0.41
  -2   4   3    3.79    0.71
   2   4  -3    5.30    0.59
   2   4  -3    5.21    0.58
  -2   4   3    4.16    0.66
   2   4  -3    2.77    0.58
  -2   4   3    4.02    0.58
   1  -4  -3   23.34    1.40
  -1  -4   3   20.61    0.83
  -1  -4   3   22.11    1.14
   1  -4  -3   22.06    1.31
  -1  -4   3   23.85    1.22
   1   4  -3   22.69    1.20
   1   4  -3   24.05    1.02
   1   4  -3   22.43    1.21
  -1   4   3   22.55    1.25
  -1   4   3   22.88    0.74
  -1   4   3   22.51    1.22
   1   4  -3   22.82    1.23
   1   4  -3   23.77    1.00
  -1   4   3   22.88    1.13
   1   4  -3   24.03    1.12
   0  -4   3   20.02    1.06
   0  -4  -3   20.84    1.30
   0  -4   3   19.80    0.78
   0  -4   3   20.26    1.10
   0  -4  -3   18.03    1.22
   0  -4  -3   20.28    1.19
   0   4  -3   20.45    0.94
   0   4   3   21.42    1.11
   0   4   3   20.29    0.98
   0   4  -3   21.09    1.14
   0   4  -3   21.60    1.18
   0   4  -3   20.93    0.93
   0   4   3   20.02    1.10
   0   4   3   21.23    0.66
   0   4  -3   20.68    1.03
   0   4  -3   20.60    1.17
   1  -4   3    9.04    0.58
  -1  -4  -3    9.00    1.02
  -1  -4  -3   10.66    0.93
  -1  -4  -3    9.71    0.95
   1  -4   3    8.22    0.78
  -1   4  -3   10.81    0.97
   1   4   3    8.66    0.46
   1   4   3    9.40    0.81
  -1   4  -3   10.76    1.01
  -1   4  -3   10.57    0.93
   1   4   3    9.92    0.88
  -1   4  -3    9.46    0.86
   1   4   3    9.88    0.79
  -1   4  -3   10.11    0.78
  -1   4  -3   10.50    0.71
  -1   4  -3   10.89    0.73
  -2  -4  -3    8.90    1.04
  -2  -4  -3    8.20    0.96
   2  -4   3   10.13    0.58
  -2  -4  -3   10.42    0.94
  -2   4  -3   11.92    1.00
  -2   4  -3   10.73    0.77
   2   4   3   10.79    0.96
  -2   4  -3   11.52    1.01
   2   4   3   11.11    0.93
  -2   4  -3    9.90    0.89
   2   4   3   10.47    0.52
  -2   4  -3    9.37    0.75
  -2   4  -3    9.55    0.89
  -2   4  -3    9.61    0.74
  -2   4  -3   11.34    1.01
  -3  -4  -3    4.10    0.76
  -3  -4  -3    2.77    0.59
  -3  -4  -3    3.71    0.78
  -3   4  -3    2.92    0.60
   3   4   3    3.09    0.62
  -3   4  -3    4.53    0.77
   3   4   3    4.14    0.74
  -3   4  -3    4.51    0.71
  -3   4  -3    3.77    0.48
  -3   4  -3    3.77    0.56
  -3   4  -3    2.95    0.52
   3   4   3    3.66    0.42
  -3   4  -3    2.82    0.68
  -3   4  -3    4.16    0.71
  -4  -4  -3    4.48    0.84
  -4  -4  -3    3.80    0.79
  -4  -4  -3    2.51    0.59
   4   4   3    3.56    0.71
   4   4   3    3.17    0.68
  -4   4  -3    3.69    0.77
  -4   4  -3    2.62    0.52
  -4   4  -3    4.40    0.54
  -4   4  -3    3.81    0.67
  -4   4  -3    3.17    0.73
   4   4   3    3.84    0.48
  -4   4  -3    3.63    0.61
  -4   4  -3    4.04    0.81
  -4   4  -3    3.35    0.73
  -5  -4  -3    9.90    1.05
  -5  -4  -3   10.14    1.25
  -5  -4  -3    7.53    1.08
  -5   4  -3    7.85    0.94
   5   4   3    8.59    1.05
  -5   4  -3    8.12    0.74
   5   4   3    9.35    0.69
  -5   4  -3    7.73    0.80
  -5   4  -3    6.14    1.00
   5   4   3    8.37    0.93
  -5   4  -3    8.65    0.91
  -6  -4  -3   16.61    1.54
  -6  -4  -3   17.17    1.40
  -6  -4  -3   16.51    1.60
  -6   4  -3   18.02    1.13
  -6   4  -3   18.47    1.47
  -6   4  -3   18.03    1.03
   6   4   3   17.45    1.30
   6   4   3   17.36    1.42
  -6   4  -3   16.07    1.40
  -6   4  -3   18.20    1.28
  -7  -4  -3    1.63    0.75
  -7  -4  -3    2.31    0.91
  -7  -4  -3   -0.26    0.74
  -7   4  -3    1.83    0.56
   7   4   3    1.38    0.65
  -7   4  -3    0.80    0.51
  -7   4  -3    0.96    0.78
   7   4   3    1.83    0.54
  -7   4  -3    1.49    0.79
   7   4   3    1.58    0.72
   7   4   3    1.35    0.61
  -8  -4  -3    1.69    0.95
  -8  -4  -3    2.58    0.86
   8   4   3    3.48    0.71
  -8   4  -3    2.82    0.96
   8   4   3    3.69    0.76
   8   4   3    3.01    0.82
  -8   4  -3    2.53    0.61
  -8   4  -3    3.68    0.65
   9  -4   3   50.50    1.82
  -9  -4  -3   50.30    1.83
  -9  -4  -3   48.31    1.70
  -9  -4  -3   45.94    1.62
  -9  -4  -3   47.63    2.01
  -9  -4  -3   48.54    2.45
  -9   4  -3   48.76    1.77
   9   4   3   45.00    2.17
  -9   4  -3   49.24    1.80
  -9   4  -3   52.95    1.87
   9   4   3   50.21    2.07
  -9   4  -3   49.94    2.56
 -10  -4  -3   31.99    1.72
  10  -4   3   33.87    1.45
 -10  -4  -3   31.60    1.43
 -10  -4  -3   32.79    1.38
 -10   4  -3   29.55    2.20
 -10   4  -3   34.64    1.51
 -10   4  -3   32.58    1.48
 -10   4  -3   35.11    1.74
  10   4   3   33.73    1.77
 -11  -4  -3   -0.01    0.64
 -11  -4  -3    0.65    0.54
  11  -4   3    0.57    0.48
 -11  -4  -3    0.73    0.59
 -11   4  -3   -0.05    0.58
  11   4   3    0.61    0.82
 -11   4  -3    0.49    0.59
 -11   4  -3   -0.48    0.51
  11   4   3    0.43    0.70
 -12  -4  -3    1.51    0.55
  12  -4   3    1.18    0.45
 -12   4  -3    1.35    0.56
 -12   4  -3    1.76    0.63
  12   4   3    2.09    0.66
 -12   4  -3    1.28    0.60
  12   4   3    2.29    0.77
 -13  -4  -3    0.41    0.50
  13  -4   3    0.41    0.32
  13   4   3    0.15    0.52
 -13   4  -3    1.03    0.52
 -13   4  -3    0.38    0.50
 -13   4  -3   -0.31    0.54
 -14  -4  -3   -0.65    0.40
 -14   4  -3    0.78    0.45
  14   4   3   -0.56    0.48
 -14   4  -3    0.45    0.41
 -15  -4  -3    0.44    0.37
 -15   4  -3    0.65    0.38
  15   4   3    0.27    0.46
 -15   4  -3    0.16    0.22
  15   4   3    0.25    0.42
  15  -5  -3   -0.19    0.39
 -15  -5   3    0.48    0.34
  15   5  -3    1.45    0.40
 -15   5   3    0.00    0.36
 -15   5   3    0.34    0.36
  15   5  -3    0.74    0.26
 -14  -5   3    2.05    0.47
  14  -5  -3    1.31    0.50
 -14   5   3    2.15    0.48
  14   5  -3    1.16    0.49
  14   5  -3    2.00    0.46
  13  -5  -3    7.56    0.81
 -13  -5   3    7.80    0.69
  13   5  -3    6.81    0.75
  13   5  -3    7.54    0.80
 -13   5   3    6.68    0.68
 -13   5   3    7.23    0.77
  12  -5  -3   42.26    1.67
 -12  -5   3   43.16    1.47
  12  -5  -3   40.66    1.55
  12   5  -3   45.02    1.76
  12   5  -3   41.90    1.70
 -12   5   3   42.05    1.65
 -12   5   3   43.80    1.57
 -12   5   3   38.89    1.72
 -11  -5   3    0.26    0.40
 -11  -5   3    0.50    0.51
  11  -5  -3    0.15    0.45
  11  -5  -3    0.05    0.50
 -11   5   3    0.46    0.52
  11   5  -3    1.58    0.64
 -11   5   3    1.84    0.78
  11   5  -3    0.80    0.65
 -11   5   3    1.74    0.65
 -10  -5   3    8.06    0.72
  10  -5  -3    7.50    0.94
 -10  -5   3    7.59    0.77
  10  -5  -3    7.10    0.83
  10  -5  -3    7.51    0.81
  10  -5  -3    8.05    0.77
 -10   5   3   10.66    0.99
  10   5  -3    7.60    1.19
 -10   5   3   10.44    1.11
  -9  -5   3    4.64    0.63
   9  -5  -3    4.04    0.63
   9  -5  -3    4.74    0.81
  -9  -5   3    4.02    0.78
  -9  -5   3    3.87    0.65
   9  -5  -3    4.47    0.63
   9  -5  -3    3.40    0.69
   9  -5  -3    4.02    0.69
   9   5  -3    4.37    0.76
  -9   5   3    5.71    0.89
  -9   5   3    5.81    0.77
   9   5  -3    4.84    1.00
   9   5  -3    5.72    0.75
   8  -5  -3    9.52    0.92
  -8  -5   3    9.69    0.88
  -8  -5   3    7.24    1.25
   8  -5  -3   11.51    1.09
   8  -5  -3    9.59    0.80
  -8  -5   3   10.30    0.86
   8  -5  -3    9.25    0.84
   8  -5  -3   11.95    1.02
  -8  -5   3   10.31    1.02
  -8   5   3    8.06    0.97
   8   5  -3   11.90    1.04
  -8   5   3    7.73    0.81
   8   5  -3   10.23    1.25
   8   5  -3    9.17    0.99
  -7  -5   3    9.48    1.31
   7  -5  -3   12.54    1.12
  -7   5   3   10.53    1.52
  -7   5   3    7.21    0.84
   7   5  -3   11.67    0.99
   7   5  -3   12.72    1.11
   7   5  -3   11.00    1.31
  -7   5   3    9.41    1.05
  -7   5   3   10.78    0.87
   6  -5  -3   29.45    1.51
  -6  -5   3   31.67    1.93
  -6  -5   3   29.55    1.95
  -6   5   3   33.09    1.81
   6   5  -3   31.99    1.44
  -6   5   3   30.32    1.31
   6   5  -3   30.40    1.81
  -6   5   3   29.97    1.44
  -6   5   3   31.49    2.10
   6   5  -3   32.54    1.50
   6   5  -3   26.88    1.85
  -5  -5   3   25.60    1.68
   5  -5  -3   25.79    1.35
  -5  -5   3   26.43    1.68
  -5   5   3   27.08    1.78
   5   5  -3   27.37    1.60
  -5   5   3   25.18    1.61
  -5   5   3   25.96    1.29
   5   5  -3   25.22    1.70
  -5   5   3   24.82    1.15
  -5   5   3   23.54    1.93
   5   5  -3   28.19    1.34
  -5   5   3   27.98    1.95
   5   5  -3   26.55    1.30
  -4  -5   3   21.98    1.47
  -4  -5   3   20.17    1.42
   4  -5  -3   19.69    1.17
  -4   5   3   21.58    1.69
  -4   5   3   21.46    1.11
  -4   5   3   20.61    1.40
  -4   5   3   20.54    1.01
   4   5  -3   21.49    1.52
  -4   5   3   19.57    1.54
   4   5  -3   21.93    1.37
  -4   5   3   21.06    1.69
   4   5  -3   20.76    1.18
   4   5  -3   21.13    1.49
   4   5  -3   20.28    1.12
  -3  -5   3    0.76    0.50
   3  -5  -3    0.84    0.47
  -3  -5   3    0.46    0.46
   3   5  -3    1.36    0.47
   3   5  -3    2.53    0.53
  -3   5   3    1.83    0.83
  -3   5   3    1.59    0.42
  -3   5   3    2.08    0.65
  -3   5   3    1.86    0.72
   3   5  -3    1.84    0.59
   3   5  -3    1.89    0.66
  -3   5   3    2.26    0.82
   3   5  -3    1.36    0.52
   3   5  -3    2.50    0.52
   3   5  -3    2.80    0.75
  -3   5   3    1.75    0.42
  -2  -5   3    3.00    0.70
   2  -5  -3    3.45    0.76
  -2  -5   3    3.26    0.67
   2  -5  -3    3.87    0.66
  -2   5   3    3.79    0.72
   2   5  -3    3.06    0.56
   2   5  -3    3.95    0.60
  -2   5   3    4.24    0.68
  -2   5   3    3.84    0.80
   2   5  -3    3.42    0.76
   2   5  -3    3.39    0.67
  -2   5   3    3.20    0.48
   2   5  -3    2.92    0.59
   2   5  -3    2.98    0.54
   2   5  -3    2.77    0.73
  -2   5   3    4.19    0.94
  -1  -5   3    0.15    0.44
   1  -5  -3    0.64    0.52
   1  -5  -3   -0.05    0.39
  -1  -5   3    0.78    0.46
   1  -5  -3   -0.08    0.52
   1   5  -3    1.05    0.58
   1   5  -3    1.19    0.56
   1   5  -3    1.68    0.58
   1   5  -3    1.56    0.46
  -1   5   3    0.73    0.48
  -1   5   3    1.77    0.64
  -1   5   3    1.69    0.37
   1   5  -3    1.93    0.46
  -1   5   3    0.95    0.51
   1   5  -3    1.33    0.47
   1   5  -3    1.27    0.49
   0  -5  -3   53.37    2.35
   0  -5   3   53.75    2.07
   0  -5  -3   54.60    2.31
   0   5  -3   52.56    1.69
   0   5   3   50.21    2.06
   0   5  -3   51.47    1.81
   0   5   3   54.09    1.53
   0   5  -3   50.11    2.05
   0   5   3   51.93    1.96
   0   5  -3   50.89    2.06
   0   5   3   53.31    2.01
   0   5  -3   52.33    2.07
   0   5  -3   53.07    1.75
  -1  -5  -3   12.53    1.26
  -1  -5  -3   12.40    1.20
  -1   5  -3   13.23    1.18
  -1   5  -3   12.01    1.07
  -1   5  -3   11.29    0.93
   1   5   3   12.42    0.69
   1   5   3   12.18    0.94
   1   5   3   12.17    1.06
  -1   5  -3   13.29    1.18
   1   5   3   11.09    1.02
  -1   5  -3   11.23    0.85
  -1   5  -3   11.33    0.71
  -1   5  -3   11.52    0.86
   1   5   3    9.29    0.98
   2  -5   3    8.87    0.84
  -2  -5  -3    7.05    1.04
  -2  -5  -3    8.28    0.99
  -2  -5  -3    9.38    1.18
  -2   5  -3    9.54    0.90
   2   5   3    9.02    1.02
   2   5   3    9.02    0.64
  -2   5  -3    9.36    0.82
  -2   5  -3    8.90    1.09
  -2   5  -3    7.57    0.93
  -2   5  -3    9.74    1.07
  -2   5  -3    8.68    0.65
   2   5   3    6.67    0.81
  -3  -5  -3    3.32    0.84
   3  -5   3    3.52    0.61
  -3  -5  -3    2.59    0.71
  -3  -5  -3    2.55    0.74
  -3   5  -3    1.94    0.69
  -3   5  -3    2.65    0.47
  -3   5  -3    2.33    0.54
   3   5   3    2.44    0.65
  -3   5  -3    3.39    0.73
  -3   5  -3    2.30    0.71
  -3   5  -3    3.18    0.58
   3   5   3    2.72    0.72
   3   5   3    2.85    0.47
  -4  -5  -3    0.57    0.62
  -4  -5  -3    1.31    0.70
  -4  -5  -3    0.17    0.61
   4  -5   3    0.83    0.50
  -4   5  -3    2.63    0.70
  -4   5  -3    2.16    0.73
   4   5   3    1.91    0.46
  -4   5  -3    2.20    0.57
  -4   5  -3    2.04    0.47
   4   5   3    1.44    0.75
  -4   5  -3    2.11    0.74
   4   5   3    2.10    0.69
  -5  -5  -3    6.64    1.14
  -5  -5  -3    8.14    1.09
  -5  -5  -3    7.22    1.11
  -5   5  -3    9.66    1.31
  -5   5  -3    8.07    1.00
   5   5   3    9.08    1.08
  -5   5  -3    6.80    0.83
   5   5   3    7.49    1.11
  -5   5  -3    6.90    1.04
   5   5   3    7.74    0.78
  -5   5  -3    7.05    0.74
  -6  -5  -3   33.98    2.18
  -6  -5  -3   32.75    1.94
  -6   5  -3   31.74    1.44
  -6   5  -3   33.45    2.00
  -6   5  -3   31.89    1.52
   6   5   3   35.42    1.85
  -7  -5  -3    1.24    0.47
  -7  -5  -3   -0.37    0.52
   7  -5   3    0.33    0.44
  -7  -5  -3   -0.23    0.55
  -7  -5  -3    0.41    0.83
  -7  -5  -3    0.20    0.76
  -7  -5  -3    0.77    0.57
   7   5   3    1.86    0.77
  -7   5  -3    2.39    0.63
   7   5   3    1.55    0.60
  -7   5  -3    1.49    0.60
  -7   5  -3    1.97    0.91
   7   5   3    3.31    0.75
   8  -5   3    3.89    0.76
  -8  -5  -3    2.94    0.61
   8  -5   3    3.31    0.59
  -8  -5  -3    2.43    0.69
  -8  -5  -3    1.64    0.65
  -8  -5  -3    3.85    1.02
  -8  -5  -3    3.46    0.62
   8   5   3    4.56    1.02
  -8   5  -3    3.83    0.71
   8   5   3    5.52    0.94
  -8   5  -3    4.53    1.13
  -8   5  -3    5.55    0.83
  -8   5  -3    5.52    0.77
  -9  -5  -3    1.15    0.65
  -9  -5  -3    1.94    0.56
   9  -5   3    1.40    0.47
  -9  -5  -3    0.60    0.96
  -9  -5  -3    1.30    0.55
  -9  -5  -3    1.19    0.68
  -9   5  -3    1.75    0.60
  -9   5  -3    0.70    1.00
  -9   5  -3    2.28    0.69
   9   5   3    1.43    0.89
   9   5   3    1.67    0.75
 -10  -5  -3   29.52    1.67
 -10  -5  -3   28.30    1.33
 -10  -5  -3   28.06    1.49
  10  -5   3   28.02    1.16
 -10  -5  -3   26.92    1.29
 -10   5  -3   27.10    1.38
 -10   5  -3   28.30    1.57
 -10   5  -3   28.45    1.47
  10   5   3   30.60    1.69
 -11  -5  -3   10.90    0.88
 -11  -5  -3    9.31    0.81
 -11  -5  -3    7.78    0.94
  11  -5   3    9.36    0.65
 -11   5  -3    7.89    0.91
 -11   5  -3    7.83    0.88
 -11   5  -3    9.10    0.83
 -12  -5  -3    0.13    0.52
 -12  -5  -3    0.27    0.46
 -12   5  -3    1.04    0.52
 -12   5  -3   -0.12    0.50
 -12   5  -3    0.03    0.53
  12   5   3    0.45    0.56
 -13  -5  -3    0.15    0.45
 -13  -5  -3   -0.25    0.46
  13   5   3    1.92    0.58
 -13   5  -3    1.25    0.47
 -13   5  -3    1.66    0.50
 -14  -5  -3    2.68    0.47
 -14  -5  -3    3.66    0.47
 -14   5  -3    3.34    0.42
  14   5   3    4.60    0.63
 -14   5  -3    4.40    0.51
 -14  -6   3    1.18    0.35
  14  -6  -3    1.11    0.42
  14  -6  -3    1.05    0.37
  14   6  -3    0.83    0.29
 -14   6   3    1.36    0.37
 -13  -6   3    0.84    0.42
  13  -6  -3    0.57    0.41
  13  -6  -3    0.82    0.46
  13   6  -3    0.98    0.42
  13   6  -3    1.01    0.44
 -13   6   3    0.31    0.40
  12  -6  -3    0.33    0.45
  12  -6  -3   -0.20    0.52
 -12  -6   3    0.39    0.44
  12   6  -3    0.18    0.51
 -12   6   3    0.71    0.46
 -12   6   3    1.11    0.47
  12   6  -3    1.06    0.52
 -11  -6   3    6.52    0.70
  11  -6  -3    7.32    0.83
  11  -6  -3    6.83    0.75
  11  -6  -3    6.73    0.73
 -11   6   3    8.54    0.84
  11   6  -3    7.40    0.86
  11   6  -3    7.31    0.84
 -11   6   3    8.02    0.76
  10  -6  -3    7.70    0.80
  10  -6  -3    8.00    0.89
 -10  -6   3    8.62    0.78
  10  -6  -3    5.67    0.76
  10  -6  -3    6.95    0.86
 -10   6   3    6.70    0.84
 -10   6   3    8.14    0.78
 -10   6   3    9.92    1.10
   9  -6  -3    8.60    0.96
   9  -6  -3    5.59    0.75
  -9  -6   3    5.90    0.49
  -9  -6   3    7.09    0.88
   9  -6  -3    6.07    0.70
   9  -6  -3    7.78    0.89
  -9  -6   3    5.29    0.68
   9   6  -3    6.57    1.09
  -9   6   3    5.46    0.91
   9   6  -3    4.82    0.76
  -9   6   3    6.80    0.85
   8  -6  -3    0.90    0.59
  -8  -6   3    0.25    0.49
   8  -6  -3    0.69    0.57
  -8  -6   3    1.54    0.65
  -8  -6   3    0.80    0.39
   8  -6  -3    0.50    0.46
   8  -6  -3    0.26    0.62
  -8   6   3    0.94    0.74
   8   6  -3    0.63    0.55
  -8   6   3    0.64    0.54
   8   6  -3   -0.34    0.78
   8   6  -3    0.53    0.51
  -7  -6   3    2.97    0.53
   7  -6  -3    2.28    0.64
   7  -6  -3    2.29    0.51
   7  -6  -3    3.06    0.77
   7  -6  -3    2.60    0.67
  -7  -6   3    2.60    0.59
  -7   6   3    2.83    0.85
  -7   6   3    2.74    0.58
   7   6  -3    3.18    0.65
   7   6  -3    2.29    0.66
   7   6  -3    3.75    1.01
   6  -6  -3    1.41    0.59
  -6  -6   3    2.06    0.53
  -6  -6   3    1.51    0.55
   6  -6  -3    1.41    0.64
   6  -6  -3    0.74    0.42
   6  -6  -3    1.83    0.63
   6   6  -3    1.39    0.55
   6   6  -3    1.67    0.60
  -6   6   3    1.01    0.49
  -6   6   3    1.17    0.93
   6   6  -3    0.95    0.80
   5  -6  -3   25.56    1.42
  -5  -6   3   26.50    1.15
   5  -6  -3   22.38    1.27
   5  -6  -3   23.44    1.35
   5  -6  -3   23.82    1.07
   5   6  -3   26.52    1.36
  -5   6   3   24.94    1.21
  -5   6   3   23.59    2.06
   5   6  -3   24.94    1.37
  -5   6   3   27.46    1.76
   5   6  -3   24.88    1.73
  -5   6   3   22.07    1.36
   4  -6  -3    2.20    0.63
  -4   6   3    2.52    0.51
  -4   6   3    2.61    0.60
   4   6  -3    2.95    0.62
   4   6  -3    3.02    0.66
   4   6  -3    4.30    0.86
  -4   6   3    2.57    0.85
  -4   6   3    4.10    1.04
   3  -6  -3    0.75    0.51
   3   6  -3    1.10    0.51
  -3   6   3    0.41    0.39
  -3   6   3   -0.60    0.69
   3   6  -3    0.67    0.79
   3   6  -3    1.01    0.51
   3   6  -3    0.10    0.55
  -3   6   3    0.38    0.87
   2  -6  -3    1.36    0.52
   2   6  -3    1.11    0.52
  -2   6   3    1.79    0.74
   2   6  -3    1.28    0.57
  -2   6   3    0.52    0.73
   2   6  -3    2.01    0.55
   2   6  -3    2.24    0.70
   2   6  -3    1.07    0.79
   2   6  -3    1.04    0.48
  -2   6   3    0.80    0.39
   1  -6  -3    0.55    0.48
   1  -6  -3    0.68    0.61
   1   6  -3    0.21    0.42
   1   6  -3    0.46    0.68
   1   6  -3    0.43    0.41
   1   6  -3    0.92    0.73
   1   6  -3   -0.23    0.51
  -1   6   3    0.25    0.33
  -1   6   3    1.57    0.87
  -1   6   3    0.65    0.61
  -1   6   3    1.27    0.59
   1   6  -3    0.99    0.49
   1   6  -3    0.80    0.57
  -1   6   3    0.26    0.61
   0  -6  -3    4.49    1.02
   0  -6  -3    4.68    0.71
   0  -6  -3    4.52    1.01
   0   6  -3    5.21    0.75
   0   6  -3    4.08    0.66
   0   6  -3    5.05    0.93
   0   6  -3    6.27    1.01
   0   6  -3    5.51    1.00
   0   6  -3    4.65    0.69
   0   6   3    5.66    0.69
   0   6   3    5.84    0.96
   0   6  -3    5.57    0.86
   0   6   3    3.89    0.86
   1  -6   3   14.61    1.07
  -1  -6  -3   16.24    1.08
  -1  -6  -3   13.75    1.49
  -1   6  -3   17.94    1.13
  -1   6  -3   17.32    1.10
  -1   6  -3   16.43    1.38
   1   6   3   15.34    0.94
   1   6   3   15.87    1.44
  -1   6  -3   16.65    1.47
   1   6   3   15.21    1.39
  -1   6  -3   16.95    1.49
   2  -6   3    3.84    0.67
  -2  -6  -3    4.99    0.71
  -2  -6  -3    4.92    1.02
  -2   6  -3    4.76    0.59
  -2   6  -3    3.58    0.64
   2   6   3    4.69    0.97
   2   6   3    4.49    0.82
   2   6   3    4.75    0.63
  -2   6  -3    5.93    1.05
   3  -6   3    0.93    0.52
  -3  -6  -3    0.26    0.64
  -3  -6  -3    1.24    0.52
  -3   6  -3    0.40    0.50
  -3   6  -3    1.11    0.75
   3   6   3    0.54    0.37
   3   6   3    0.80    0.72
   3   6   3   -0.30    0.53
  -3   6  -3    0.55    0.37
  -4  -6  -3    2.89    0.89
  -4  -6  -3    3.47    0.64
   4  -6   3    5.11    0.79
   4  -6   3    5.28    0.62
   4   6   3    5.18    0.69
  -4   6  -3    4.11    0.75
   4   6   3    5.53    1.12
  -4   6  -3    4.43    1.02
  -4   6  -3    3.76    0.60
   4   6   3    5.75    1.01
  -5  -6  -3    0.13    0.75
  -5  -6  -3    0.61    0.52
   5  -6   3    0.55    0.61
   5  -6   3    0.61    0.63
  -5  -6  -3    1.15    0.41
   5  -6   3    0.83    0.42
   5  -6   3   -0.15    0.57
  -5  -6  -3    1.10    0.55
  -5   6  -3    0.72    0.56
   5   6   3    0.20    0.69
  -5   6  -3    0.26    0.45
  -5   6  -3    0.38    0.77
  -6  -6  -3    9.90    0.76
   6  -6   3   10.68    0.99
   6  -6   3    8.65    0.94
  -6  -6  -3   11.15    0.95
  -6  -6  -3    9.60    1.42
   6  -6   3    9.42    0.75
  -6  -6  -3   11.61    1.05
  -6   6  -3    8.62    0.96
  -6   6  -3   10.59    1.38
   6   6   3    8.85    1.22
  -6   6  -3   10.28    1.01
  -7  -6  -3    1.41    0.50
  -7  -6  -3    0.71    0.57
  -7  -6  -3    0.15    0.92
  -7  -6  -3    0.37    0.58
   7  -6   3    1.86    0.46
   7  -6   3    0.22    0.64
  -7  -6  -3    0.82    0.60
   7   6   3   -0.11    0.74
   7   6   3    2.12    0.74
  -7   6  -3    0.39    0.57
  -7   6  -3    0.72    0.58
  -7   6  -3    0.46    0.93
  -8  -6  -3   18.89    1.17
  -8  -6  -3   18.38    1.11
  -8  -6  -3   16.60    1.36
   8  -6   3   18.47    0.86
   8  -6   3   18.76    1.24
  -8  -6  -3   18.92    1.28
  -8   6  -3   18.80    1.14
  -8   6  -3   22.53    1.37
   8   6   3   18.81    1.51
   8   6   3   17.54    1.65
   9  -6   3   13.84    0.63
  -9  -6  -3   16.18    1.08
   9  -6   3   16.10    1.16
  -9  -6  -3   14.39    1.06
  -9  -6  -3   14.93    1.35
  -9  -6  -3   15.78    1.26
   9   6   3   15.58    1.34
  -9   6  -3   16.74    1.21
  -9   6  -3   16.19    1.22
 -10  -6  -3    6.35    0.71
 -10  -6  -3    6.76    0.74
 -10  -6  -3    4.97    0.84
 -10  -6  -3    6.61    0.88
  10   6   3    5.97    0.91
 -10   6  -3    7.18    0.77
 -10   6  -3    7.10    0.95
 -10   6  -3    6.40    0.79
 -11  -6  -3    0.63    0.64
 -11  -6  -3    1.40    0.52
 -11  -6  -3    1.09    0.52
 -11   6  -3    1.01    0.52
 -11   6  -3    1.48    0.48
 -11   6  -3    0.64    0.56
 -12  -6  -3    0.66    0.46
 -12  -6  -3    1.30    0.47
 -12   6  -3    1.79    0.45
  12   6   3    1.53    0.57
 -12   6  -3    1.22    0.49
 -13  -6  -3    0.39    0.38
 -13  -6  -3    0.81    0.39
 -13   6  -3    0.79    0.37
  13   6   3    0.67    0.45
 -13   6  -3    0.11    0.34
 -12  -7   3    3.77    0.44
  12  -7  -3    5.04    0.58
  12  -7  -3    3.61    0.46
  12   7  -3    3.65    0.50
  11  -7  -3    0.63    0.42
  11  -7  -3    0.58    0.43
 -11  -7   3    0.62    0.42
  11  -7  -3    0.01    0.50
  11   7  -3    0.07    0.44
  10  -7  -3    1.80    0.55
  10  -7  -3    1.71    0.49
  10  -7  -3    1.78    0.60
 -10  -7   3    1.62    0.49
 -10   7   3    3.20    0.62
  10   7  -3    2.68    0.62
  -9  -7   3    6.01    0.67
   9  -7  -3    6.84    0.84
   9  -7  -3    6.17    0.75
   9  -7  -3    4.90    0.66
   9  -7  -3    6.68    0.87
  -9   7   3    5.95    0.98
  -9   7   3    7.90    0.88
   8  -7  -3    2.88    0.57
   8  -7  -3    1.47    0.62
   8  -7  -3    2.14    0.64
  -8  -7   3    2.36    0.56
   8  -7  -3    1.99    0.72
  -8   7   3    1.93    0.59
   8   7  -3    1.13    0.57
  -8   7   3    2.55    0.81
   7  -7  -3   11.13    0.89
   7  -7  -3   12.69    1.07
   7  -7  -3   10.37    1.09
   7  -7  -3   10.98    0.99
  -7   7   3    7.76    1.05
   7   7  -3    9.03    1.25
   7   7  -3    7.28    0.89
  -7   7   3    7.09    0.81
   7   7  -3    8.68    0.90
   6  -7  -3    0.27    0.52
   6  -7  -3    0.85    0.59
   6  -7  -3    0.45    0.42
   6  -7  -3   -0.42    0.61
  -6   7   3    0.55    0.48
   6   7  -3    0.67    0.56
   6   7  -3    0.84    0.52
   6   7  -3    0.50    0.80
  -6   7   3    0.40    0.76
   5  -7  -3    4.52    0.78
   5  -7  -3    3.57    0.66
   5  -7  -3    2.90    0.76
   5  -7  -3    4.64    0.58
  -5  -7   3    5.05    0.75
   5   7  -3    4.02    0.72
  -5   7   3    2.58    1.10
   5   7  -3    4.37    0.99
   5   7  -3    3.63    0.66
   5   7  -3    3.67    0.70
   4  -7  -3    1.58    0.69
  -4  -7   3    0.91    0.57
   4  -7  -3    1.27    0.61
   4  -7  -3    0.74    0.52
   4   7  -3    0.57    0.51
   4   7  -3    0.62    0.56
  -4   7   3    0.68    0.86
   4   7  -3    0.32    0.74
   4   7  -3    0.86    0.55
   3  -7  -3    5.51    0.89
  -3  -7   3    5.10    0.72
   3  -7  -3    6.24    0.80
   3  -7  -3    6.44    0.84
   3  -7  -3    4.82    0.56
   3  -7  -3    5.24    0.77
  -3  -7   3    5.49    0.47
   3   7  -3    6.82    1.08
   3   7  -3    4.75    1.27
   3   7  -3    5.94    0.82
   3   7  -3    6.70    0.81
  -3   7   3    7.70    1.27
   3   7  -3    6.47    0.85
   2  -7  -3    1.24    0.59
   2  -7  -3    0.98    0.59
   2  -7  -3    1.09    0.51
  -2  -7   3    1.02    0.55
   2  -7  -3    0.96    0.60
  -2  -7   3    0.84    0.38
   2  -7  -3    1.03    0.39
   2   7  -3    1.33    0.78
   2   7  -3    1.61    0.57
  -2   7   3    2.14    0.98
   2   7  -3    1.64    0.61
   2   7  -3    0.56    0.94
   2   7  -3    1.21    0.52
   1  -7  -3    0.82    0.51
   1  -7  -3    0.83    0.56
   1  -7  -3    0.82    0.55
  -1  -7   3    0.57    0.36
   1  -7  -3    0.63    0.36
   1  -7  -3    0.51    0.58
  -1  -7   3    0.64    0.50
   1   7  -3    0.74    0.53
   1   7  -3    1.08    0.90
  -1   7   3    0.35    0.86
   1   7  -3    0.96    0.51
   0  -7   3    1.76    0.60
   0  -7   3    0.93    0.49
   0  -7  -3    0.57    0.57
   0  -7  -3    1.86    0.62
   0  -7  -3    1.79    0.39
   0  -7  -3    1.45    0.57
   0  -7  -3    1.44    0.56
   0  -7   3    1.35    0.38
   0   7   3    2.45    0.95
   0   7  -3    1.54    0.58
   0   7  -3    2.27    0.89
   0   7  -3    2.34    0.62
  -1  -7  -3    0.20    0.33
   1  -7   3    0.35    0.34
  -1  -7  -3    0.51    0.51
   1  -7   3    0.96    0.51
  -1  -7  -3   -0.34    0.48
  -1  -7  -3    0.51    0.56
  -1  -7  -3    0.00    0.54
   1  -7   3    0.95    0.54
   1   7   3   -0.33    0.74
  -1   7  -3    0.80    0.53
  -1   7  -3    0.64    0.51
  -1   7  -3    0.91    0.85
   2  -7   3   15.53    1.16
  -2  -7  -3   16.27    0.87
   2  -7   3   16.61    0.70
   2  -7   3   14.96    1.12
  -2  -7  -3   16.70    1.21
  -2  -7  -3   15.12    1.12
  -2  -7  -3   15.77    1.06
  -2   7  -3   13.95    1.52
  -2   7  -3   14.92    1.16
  -2   7  -3   13.62    1.16
   2   7   3   17.36    1.77
  -3  -7  -3   15.35    0.92
  -3  -7  -3   15.12    1.16
  -3  -7  -3   15.61    1.08
   3  -7   3   15.87    1.17
   3  -7   3   16.57    1.21
   3  -7   3   16.01    0.66
  -3   7  -3   14.24    1.16
  -3   7  -3   16.05    1.26
   3   7   3   15.70    1.12
  -3   7  -3   16.21    1.71
   3   7   3   15.16    1.62
   4  -7   3    0.82    0.27
  -4  -7  -3    1.25    0.56
  -4  -7  -3    1.31    0.53
   4  -7   3    0.30    0.58
  -4  -7  -3    1.61    0.46
   4  -7   3    1.16    0.63
   4   7   3    1.37    0.94
  -4   7  -3    0.11    0.87
  -4   7  -3    0.04    0.52
  -4   7  -3    0.85    0.48
   4   7   3    0.75    0.79
   5  -7   3    0.55    0.59
  -5  -7  -3    1.21    0.56
   5  -7   3    0.68    0.60
  -5  -7  -3    1.26    0.47
  -5  -7  -3    0.58    0.53
  -5   7  -3    0.52    0.52
   5   7   3    0.55    0.80
  -5   7  -3    0.36    0.53
   6  -7   3    6.04    0.84
   6  -7   3    5.36    0.83
  -6  -7  -3    6.04    0.78
  -6  -7  -3    6.78    0.89
  -6  -7  -3    5.38    0.64
  -6   7  -3    5.82    0.80
   6   7   3    6.89    1.02
  -6   7  -3    6.33    0.88
   6   7   3    7.61    1.26
   7  -7   3    0.50    0.58
   7  -7   3    1.37    0.67
  -7  -7  -3   -0.50    0.53
  -7  -7  -3   -0.21    0.45
  -7  -7  -3    0.16    0.57
  -7   7  -3    0.88    0.53
   7   7   3    1.93    0.78
  -7   7  -3    0.98    0.63
   7   7   3    0.52    0.90
  -8  -7  -3    0.17    0.59
   8  -7   3   -0.04    0.59
  -8  -7  -3    0.24    0.59
  -8  -7  -3   -0.49    0.48
  -8   7  -3   -0.11    0.55
   8   7   3   -0.02    0.66
  -9  -7  -3    0.24    0.61
  -9  -7  -3    0.68    0.49
  -9  -7  -3    0.60    0.61
  -9  -7  -3    0.84    0.48
   9  -7   3    0.13    0.55
  -9   7  -3    0.32    0.55
  -9   7  -3    0.94    0.64
 -10  -7  -3    3.01    0.64
 -10  -7  -3    3.60    0.53
 -10  -7  -3    2.55    0.67
 -10  -7  -3    3.14    0.55
 -10   7  -3    2.90    0.62
 -10   7  -3    4.17    0.66
 -11  -7  -3    0.00    0.40
 -11  -7  -3    0.39    0.38
 -11   7  -3    0.50    0.43
 -12  -7  -3    0.51    0.36
 -12  -7  -3    0.89    0.32
 -12   7  -3    0.43    0.33
  12   7   3   -0.06    0.40
  11  -8  -3    1.69    0.29
  11  -8  -3    2.27    0.41
  11   8  -3    1.28    0.35
  10  -8  -3    0.92    0.33
  10  -8  -3    0.64    0.43
  10  -8  -3    0.28    0.36
  10   8  -3    0.91    0.44
   9  -8  -3    1.22    0.50
   9  -8  -3    0.60    0.44
   9  -8  -3    1.32    0.53
   9  -8  -3    0.91    0.38
   9   8  -3    0.88    0.49
   8  -8  -3    5.09    0.77
   8  -8  -3    6.08    0.73
   8  -8  -3    5.11    0.57
   8  -8  -3    4.11    0.66
   8   8  -3    3.10    0.60
   7  -8  -3    1.00    0.54
   7  -8  -3   -0.49    0.37
   7  -8  -3    0.51    0.58
   7  -8  -3    0.49    0.56
   7   8  -3   -0.36    0.44
   6  -8  -3    0.15    0.40
   6  -8  -3    0.64    0.58
   6  -8  -3   -0.20    0.49
   6  -8  -3    0.17    0.62
   6   8  -3    0.89    0.54
   5  -8  -3    0.80    0.61
  -5  -8   3    2.48    0.67
   5  -8  -3    2.40    0.58
   5  -8  -3    1.97    0.74
   5  -8  -3    2.73    0.49
   5   8  -3    1.52    0.60
   5   8  -3    1.41    0.55
  -5   8   3    1.87    0.85
   5   8  -3    1.88    0.61
   4  -8  -3    0.62    0.64
   4  -8  -3    0.56    0.60
   4  -8  -3    1.44    0.71
   4  -8  -3    1.03    0.54
  -4  -8   3    0.72    0.55
   4  -8  -3    1.20    0.40
  -4   8   3    1.25    0.86
   4   8  -3    1.23    0.57
   4   8  -3    0.52    0.49
   4   8  -3    0.72    0.51
   3  -8  -3    0.13    0.61
   3  -8  -3    0.60    0.37
   3  -8  -3    0.24    0.50
  -3  -8   3    0.23    0.56
   3  -8  -3    0.08    0.62
   3  -8  -3   -0.02    0.55
   3   8  -3   -0.67    0.52
   3   8  -3    0.29    0.45
   3   8  -3   -0.03    0.48
   2  -8  -3    0.87    0.60
  -2  -8   3    0.74    0.55
   2  -8  -3    1.14    0.61
   2  -8  -3    0.59    0.37
   2  -8  -3    0.75    0.55
   2  -8  -3    1.33    0.64
   2   8  -3    0.26    0.55
   2   8  -3    0.52    0.48
   2   8  -3    0.39    0.50
   1  -8  -3    1.30    0.65
  -1  -8   3    1.54    0.58
   1  -8  -3    1.29    0.60
   1  -8  -3    1.02    0.57
   1  -8  -3    1.27    0.40
   1  -8  -3    1.37    0.60
   1   8  -3    1.97    0.59
   1   8  -3    0.95    0.57
   1   8  -3    1.32    0.56
   0  -8  -3    4.78    0.73
   0  -8   3    3.72    0.67
   0  -8  -3    4.29    0.72
   0  -8  -3    5.94    0.89
   0  -8  -3    4.80    0.55
   0  -8  -3    5.00    0.76
   0   8  -3    3.27    0.71
   0   8  -3    5.09    0.77
   0   8  -3    3.05    0.68
  -1  -8  -3    8.83    0.86
   1  -8   3    8.85    0.84
  -1  -8  -3    9.19    0.76
  -1  -8  -3    9.96    0.97
  -1  -8  -3    8.51    0.89
  -1   8  -3    8.36    0.95
  -1   8  -3    6.91    0.84
  -2  -8  -3   -0.16    0.50
  -2  -8  -3    0.59    0.53
   2  -8   3    0.67    0.58
  -2  -8  -3    0.44    0.42
   2  -8   3   -0.28    0.48
  -2   8  -3    0.21    0.49
   2   8   3    0.09    0.43
  -2   8  -3    0.66    0.53
  -3  -8  -3   29.89    1.39
   3  -8   3   28.34    1.37
   3  -8   3   31.85    1.58
  -3  -8  -3   29.15    1.47
  -3  -8  -3   29.34    1.17
  -3   8  -3   29.04    1.51
   3   8   3   32.87    1.51
  -3   8  -3   30.08    1.62
   4  -8   3    3.30    0.67
  -4  -8  -3    2.57    0.60
  -4  -8  -3    3.05    0.53
   4  -8   3    3.38    0.73
  -4  -8  -3    2.74    0.67
  -4   8  -3    2.26    0.65
  -4   8  -3    1.71    0.62
   5  -8   3    0.13    0.52
  -5  -8  -3    0.37    0.48
  -5  -8  -3    1.03    0.59
   5  -8   3   -0.41    0.58
  -5  -8  -3   -0.07    0.43
   5   8   3    0.30    0.69
  -5   8  -3    0.06    0.52
  -5   8  -3   -0.44    0.46
   6  -8   3    0.98    0.56
  -6  -8  -3    0.40    0.53
   6  -8   3    1.19    0.60
  -6  -8  -3    1.08    0.60
  -6  -8  -3    1.04    0.46
  -6   8  -3    1.10    0.54
  -7  -8  -3   -0.31    0.49
  -7  -8  -3    0.36    0.45
   7  -8   3    0.66    0.53
  -7  -8  -3    0.40    0.55
  -7   8  -3    0.04    0.51
  -8  -8  -3    0.33    0.52
  -8  -8  -3    1.35    0.59
  -8  -8  -3    0.66    0.43
   8  -8   3    0.25    0.43
  -8   8  -3   -0.48    0.52
  -9  -8  -3    0.66    0.53
  -9  -8  -3    0.70    0.48
  -9  -8  -3    0.60    0.41
  -9   8  -3    0.46    0.46
 -10  -8  -3    1.16    0.37
 -10  -8  -3    0.65    0.49
 -10   8  -3    0.60    0.37
   8  -9  -3    2.64    0.33
   8  -9  -3    2.45    0.43
   8  -9  -3    3.16    0.51
   8   9  -3    2.57    0.47
   7  -9  -3    2.55    0.37
   7  -9  -3    2.43    0.48
   7  -9  -3    2.55    0.55
   7   9  -3    3.09    0.55
   6  -9  -3    1.39    0.35
   6  -9  -3    1.30    0.49
   6  -9  -3    1.96    0.59
   6  -9  -3    0.83    0.52
   6   9  -3    0.70    0.43
  -5  -9   3    1.35    0.53
   5  -9  -3    0.83    0.57
   5  -9  -3    0.93    0.52
   5  -9  -3    1.70    0.38
   5  -9  -3    1.17    0.53
   5   9  -3   -0.29    0.43
   5   9  -3    0.09    0.41
   4  -9  -3    0.72    0.34
   4  -9  -3    0.41    0.54
   4  -9  -3    0.76    0.58
  -4  -9   3    0.02    0.49
   4  -9  -3   -0.16    0.50
   4   9  -3    0.00    0.42
   4   9  -3    0.55    0.46
   3  -9  -3    1.03    0.53
  -3  -9   3    1.22    0.53
   3  -9  -3    0.56    0.34
   3  -9  -3    0.32    0.51
   3  -9  -3    0.29    0.58
   3  -9  -3    0.70    0.55
   3   9  -3    0.43    0.50
   3   9  -3    0.07    0.42
  -2  -9   3    2.83    0.61
   2  -9  -3    1.82    0.58
   2  -9  -3    3.04    0.66
   2  -9  -3    2.07    0.59
   2  -9  -3    1.64    0.43
   2   9  -3    1.60    0.51
   2   9  -3    2.28    0.57
   1  -9  -3   10.38    0.93
  -1  -9   3    8.16    0.79
   1  -9  -3   10.35    0.90
   1  -9  -3   10.26    0.70
   1  -9  -3   10.53    0.91
   1   9  -3    7.72    0.84
   1   9  -3   10.03    0.86
  -1   9   3   10.08    0.97
   0  -9   3    3.40    0.62
   0  -9  -3    4.65    0.70
   0  -9  -3    3.50    0.50
   0  -9  -3    3.00    0.67
   0  -9  -3    4.00    0.69
   0   9  -3    3.87    0.66
   0   9   3    4.33    0.71
   0   9  -3    3.78    0.71
  -1  -9  -3    1.13    0.53
  -1  -9  -3    1.04    0.41
   1  -9   3    1.39    0.51
  -1  -9  -3    1.38    0.58
  -1   9  -3    0.36    0.52
  -1   9  -3   -0.06    0.50
   1   9   3    1.28    0.51
   2  -9   3    3.80    0.62
  -2  -9  -3    3.28    0.60
  -2  -9  -3    2.88    0.65
  -2  -9  -3    2.91    0.45
  -2   9  -3    1.16    0.62
  -2   9  -3    1.31    0.55
   2   9   3    1.36    0.49
  -3  -9  -3   28.31    1.34
  -3  -9  -3   24.82    0.97
   3  -9   3   23.59    1.13
  -3  -9  -3   25.18    1.16
   3   9   3   23.01    1.25
  -3   9  -3   23.53    1.40
  -3   9  -3   21.88    1.27
  -4  -9  -3    5.56    0.77
  -4  -9  -3    4.29    0.59
   4  -9   3    6.11    0.70
  -4  -9  -3    5.43    0.54
  -4   9  -3    3.87    0.72
  -4   9  -3    3.67    0.67
   5  -9   3    3.30    0.56
  -5  -9  -3    3.27    0.66
  -5  -9  -3    3.40    0.47
  -5  -9  -3    2.28    0.53
  -5   9  -3    3.70    0.63
  -6  -9  -3   12.25    0.99
   6  -9   3    9.08    0.74
  -6  -9  -3    9.91    0.71
  -6  -9  -3   10.41    0.80
  -6   9  -3   11.01    0.88
  -7  -9  -3    4.37    0.58
  -7  -9  -3    4.89    0.46
   7  -9   3    3.98    0.48
  -7  -9  -3    5.07    0.70
  -7   9  -3    4.19    0.57
  -7   9  -3    4.42    0.53
  -8  -9  -3    1.15    0.39
  -8  -9  -3    0.89    0.46
  -8  -9  -3    1.24    0.32
  -8   9  -3    0.06    0.32
   4 -10  -3    1.87    0.48
   4 -10  -3    0.86    0.29
  -4 -10   3    0.86    0.36
   3 -10  -3    0.65    0.30
   3 -10  -3    0.62    0.33
  -3 -10   3    0.36    0.40
  -3 -10   3    0.09    0.38
   3 -10  -3    1.02    0.46
   3  10  -3    0.38    0.32
   2 -10  -3    2.54    0.50
   2 -10  -3    2.58    0.36
   2 -10  -3    2.78    0.43
  -2 -10   3    2.35    0.42
  -2 -10   3    2.43    0.48
   2  10  -3    1.77    0.38
  -2  10   3    1.70    0.42
  -1 -10   3    5.18    0.57
  -1 -10   3    4.40    0.54
   1 -10  -3    4.78    0.63
   1 -10  -3    5.27    0.55
   1 -10  -3    5.48    0.43
   1  10  -3    4.27    0.49
  -1  10   3    4.67    0.50
   0 -10   3    5.65    0.56
   0 -10  -3    6.55    0.68
   0 -10   3    5.59    0.58
   0 -10  -3    5.81    0.57
   0 -10  -3    5.72    0.45
   0  10  -3    5.45    0.59
   0  10   3    5.29    0.52
  -1 -10  -3    0.79    0.31
  -1 -10  -3    1.09    0.37
  -1 -10  -3    0.93    0.48
   1 -10   3    0.49    0.40
   1 -10   3    0.31    0.35
  -1  10  -3    1.24    0.41
  -2 -10  -3    0.28    0.34
   2 -10   3    0.91    0.37
  -2 -10  -3    0.64    0.43
   2 -10   3    0.61    0.39
  -2 -10  -3    0.24    0.29
  -2  10  -3    0.14    0.36
   3 -10   3    5.58    0.53
  -3 -10  -3    5.25    0.61
  -3 -10  -3    5.45    0.40
  -3 -10  -3    4.87    0.51
   3 -10   3    4.21    0.47
  -3  10  -3    4.22    0.51
  -4 -10  -3    5.37    0.58
  -4 -10  -3    5.13    0.42
   4 -10   3    5.07    0.47
  -4 -10  -3    3.84    0.44
  -4  10  -3    5.29    0.51
 -17   0   4    7.37    0.50
  17   0  -4    9.29    0.70
  16   0  -4    6.77    0.74
 -16   0   4    5.33    0.63
  15   0  -4    0.42    0.58
 -15   0   4    1.28    0.61
  14   0  -4    0.16    0.57
  14   0  -4    0.14    0.26
 -14   0   4    0.36    0.52
 -14   0   4    0.72    0.60
 -14   0   4    0.89    0.69
  13   0  -4    2.60    0.72
  13   0  -4    2.77    0.56
 -13   0   4    1.90    0.62
 -12   0   4   21.76    1.28
  12   0  -4   21.70    1.04
  12   0  -4   21.92    1.19
  12   0  -4   20.70    1.37
 -12   0   4   21.59    1.31
  11   0  -4   89.52    2.39
  11   0  -4   85.56    2.68
 -11   0   4   90.17    2.49
 -11   0   4   87.67    2.61
 -10   0   4   37.32    2.45
 -10   0   4   40.84    1.55
  10   0  -4   40.34    1.79
 -10   0   4   37.43    2.31
 -10   0   4   39.80    1.65
 -10   0   4   38.50    2.03
   9   0  -4   19.56    1.04
  -9   0   4   19.11    1.23
   9   0  -4   20.85    1.22
  -9   0   4   19.02    1.64
  -9   0   4   19.31    1.66
  -9   0   4   20.80    1.26
  -9   0   4   20.64    1.51
  -9   0   4   19.57    1.10
   8   0  -4    3.06    0.70
  -8   0   4    2.51    0.83
  -8   0   4    2.69    0.55
  -8   0   4    2.24    0.80
  -8   0   4    2.24    0.83
  -8   0   4    2.51    0.63
  -8   0   4    3.19    0.69
   8   0  -4    2.36    0.52
  -7   0   4    9.95    1.09
  -7   0   4    8.03    0.82
  -7   0   4    8.80    0.86
  -7   0   4    7.81    1.00
  -7   0   4    6.94    0.99
   7   0  -4   10.31    1.02
  -7   0   4    9.34    0.82
  -6   0   4   72.07    2.45
   6   0  -4   68.37    2.21
  -6   0   4   63.95    1.91
  -6   0   4   71.06    2.47
  -6   0   4   71.53    2.29
  -6   0   4   71.80    1.97
  -6   0   4   70.06    1.81
   5   0  -4  174.65    4.10
  -5   0   4  173.29    3.52
  -5   0   4  181.52    4.44
  -5   0   4  175.65    4.54
  -5   0   4  175.04    4.00
  -5   0   4  178.97    3.72
  -4   0   4   29.47    1.18
   4   0  -4   28.41    1.21
  -4   0   4   30.62    1.31
  -4   0   4   30.02    1.34
  -4   0   4   30.68    0.93
  -3   0   4   38.56    0.97
   3   0  -4   39.63    1.35
   3   0  -4   38.52    0.95
  -3   0   4   38.34    1.38
  -3   0   4   39.34    1.35
  -3   0   4   39.58    1.31
   2   0  -4    5.43    0.43
  -2   0   4    5.25    0.53
  -2   0   4    3.81    0.48
   2   0  -4    5.40    0.59
  -2   0   4    5.02    0.47
  -2   0   4    4.43    0.24
   1   0  -4  187.17    3.82
  -1   0   4  178.43    3.92
   1   0  -4  184.14    3.69
  -1   0   4  176.64    3.83
   0   0  -4   56.87    1.42
   0   0  -4   56.73    1.50
   0   0  -4   56.64    1.30
   0   0   4   56.00    1.33
   0   0  -4   56.16    1.48
   0   0  -4   52.86    1.44
  -1   0  -4  286.44    5.60
  -1   0  -4  292.17    6.03
  -1   0  -4  275.96    5.53
  -1   0  -4  288.84    5.64
  -1   0  -4  294.34    5.74
  -1   0  -4  284.04    5.88
   2   0   4   69.03    1.49
  -2   0  -4   71.69    1.73
  -2   0  -4   71.01    1.76
  -2   0  -4   74.67    1.93
  -2   0  -4   74.06    1.81
  -2   0  -4   72.48    1.85
  -2   0  -4   72.23    1.97
  -2   0  -4   73.64    1.85
  -3   0  -4    4.94    0.55
  -3   0  -4    5.98    0.68
  -3   0  -4    5.05    0.47
  -3   0  -4    5.24    0.57
  -3   0  -4    5.76    0.54
  -3   0  -4    4.43    0.59
   3   0   4    5.53    0.43
  -3   0  -4    4.53    0.52
   4   0   4    5.86    0.51
  -4   0  -4    5.47    0.60
  -4   0  -4    5.65    0.45
  -4   0  -4    5.24    0.61
  -4   0  -4    5.59    0.65
  -4   0  -4    5.39    0.68
  -4   0  -4    5.69    0.65
  -4   0  -4    6.40    0.72
   5   0   4   69.38    1.83
  -5   0  -4   68.91    2.32
  -5   0  -4   70.86    2.15
  -5   0  -4   71.39    2.30
  -5   0  -4   69.23    1.99
  -5   0  -4   67.92    1.72
  -5   0  -4   73.50    2.20
  -5   0  -4   68.15    2.19
  -6   0  -4    8.91    0.68
  -6   0  -4    7.54    0.82
  -6   0  -4    9.86    0.88
  -6   0  -4   10.71    1.02
  -6   0  -4    9.22    0.89
  -6   0  -4   10.53    1.09
   6   0   4   10.81    0.73
   6   0   4    9.00    0.76
  -6   0  -4    9.35    1.01
   7   0   4  103.18    2.64
  -7   0  -4   95.46    3.09
  -7   0  -4   94.76    2.45
   7   0   4  100.82    2.62
  -7   0  -4  105.73    3.43
  -7   0  -4  104.17    3.08
  -7   0  -4  104.70    3.35
  -7   0  -4  109.24    2.91
  -7   0  -4  100.52    2.92
  -8   0  -4   51.21    2.04
   8   0   4   47.78    1.70
  -8   0  -4   48.42    2.38
  -8   0  -4   51.39    2.38
  -8   0  -4   50.50    2.21
  -8   0  -4   51.20    1.94
  -8   0  -4   49.15    2.14
  -8   0  -4   49.93    1.64
   8   0   4   50.69    1.75
  -9   0  -4   64.80    2.58
  -9   0  -4   63.28    2.93
   9   0   4   67.88    2.15
  -9   0  -4   63.98    2.67
  -9   0  -4   64.92    2.89
  -9   0  -4   66.75    1.99
   9   0   4   64.76    2.16
 -10   0  -4   54.23    1.85
 -10   0  -4   54.48    2.78
  10   0   4   56.95    2.00
 -10   0  -4   54.43    2.50
 -11   0  -4   78.33    3.21
 -11   0  -4   85.97    2.44
  11   0   4   85.94    2.56
  11   0   4   81.97    2.54
 -11   0  -4   86.30    2.25
  12   0   4   38.19    1.68
  12   0   4   37.56    1.64
 -12   0  -4   37.12    1.26
 -12   0  -4   38.43    1.60
 -13   0  -4    0.99    0.26
  13   0   4    1.87    0.60
 -13   0  -4    1.24    0.58
  14   0   4    1.16    0.55
 -14   0  -4    0.18    0.54
  15   0   4    1.13    0.55
  15   0   4    0.76    0.52
  16   0   4    0.30    0.38
  17  -1  -4    0.61    0.41
 -17   1   4    0.36    0.30
  17   1  -4    0.54    0.40
  16  -1  -4    1.18    0.51
 -16  -1   4    0.14    0.40
 -16   1   4    0.14    0.41
  16   1  -4   -0.09    0.44
 -16   1   4   -0.40    0.42
  15  -1  -4    0.07    0.55
 -15  -1   4    0.33    0.53
  15   1  -4    0.69    0.53
 -15   1   4    0.36    0.52
 -15   1   4    0.90    0.55
  14  -1  -4    2.36    0.65
 -14  -1   4    2.63    0.72
 -14  -1   4    3.05    0.65
  14   1  -4    2.59    0.73
  14   1  -4    1.69    0.41
 -14   1   4    3.41    0.68
 -14   1   4    1.46    0.58
 -13  -1   4   22.55    1.39
  13  -1  -4   20.20    1.41
 -13  -1   4   23.38    1.31
  13  -1  -4   22.20    1.16
 -13   1   4   23.92    1.37
  13   1  -4   23.32    1.45
 -13   1   4   22.24    1.28
  13   1  -4   22.83    1.10
  12  -1  -4   13.86    1.19
  12  -1  -4   11.74    0.93
  12  -1  -4   13.37    0.74
 -12  -1   4   13.60    1.14
 -12   1   4   14.35    1.17
 -12   1   4   13.51    1.10
  12   1  -4   12.89    1.19
  12   1  -4   13.98    0.94
 -11  -1   4    2.40    0.66
  11  -1  -4    2.42    0.60
 -11  -1   4    2.15    0.61
  11  -1  -4    2.90    0.72
  11  -1  -4    2.20    0.59
 -11  -1   4    2.76    1.02
 -11   1   4    2.64    0.75
 -11   1   4    2.95    1.23
  11   1  -4    3.27    0.73
  11   1  -4    2.64    0.57
 -11   1   4    2.40    0.61
  10  -1  -4   -0.10    0.42
 -10  -1   4    0.20    0.79
 -10  -1   4    0.77    0.51
  10  -1  -4   -0.03    0.57
 -10  -1   4    0.30    0.56
 -10   1   4    0.13    0.60
 -10   1   4    0.54    0.54
 -10   1   4    0.01    0.46
 -10   1   4    0.63    0.88
 -10   1   4   -0.23    0.55
   9  -1  -4   16.16    1.13
   9  -1  -4   16.12    0.93
  -9  -1   4   18.68    1.08
  -9  -1   4   16.71    1.40
  -9  -1   4   15.06    1.56
  -9  -1   4   15.65    1.14
  -9  -1   4   15.25    1.54
  -9   1   4   13.21    1.50
   9   1  -4   17.14    1.14
  -9   1   4   16.87    1.04
  -9   1   4   15.05    1.35
  -9   1   4   17.73    1.45
  -9   1   4   16.44    1.55
  -9   1   4   15.86    1.17
  -9   1   4   18.04    1.22
  -8  -1   4    0.50    0.68
  -8  -1   4    1.21    0.57
  -8  -1   4    1.32    0.51
  -8  -1   4    1.56    0.64
  -8  -1   4    0.54    0.65
  -8  -1   4    0.87    0.66
   8  -1  -4    1.16    0.43
  -8   1   4    1.28    0.46
  -8   1   4    0.75    0.54
  -8   1   4    0.94    0.64
  -8   1   4    1.76    0.81
  -8   1   4    1.72    0.59
  -8   1   4    0.99    0.56
  -8   1   4    0.92    0.74
  -7  -1   4    0.88    0.60
  -7  -1   4   -0.45    0.51
  -7  -1   4    0.48    0.51
  -7  -1   4    0.32    0.42
   7  -1  -4    0.91    0.54
  -7  -1   4   -0.13    0.57
   7  -1  -4   -0.08    0.41
  -7  -1   4    0.13    0.60
  -7   1   4    0.50    0.65
  -7   1   4   -0.01    0.50
   7   1  -4    0.24    0.36
  -7   1   4    0.21    0.39
  -7   1   4    0.70    0.61
  -7   1   4    0.33    0.50
   7   1  -4   -0.03    0.44
  -7   1   4   -0.41    0.59
  -6  -1   4    8.43    0.99
  -6  -1   4    7.69    0.64
  -6  -1   4    8.67    0.95
  -6  -1   4    8.94    0.78
  -6  -1   4    8.47    0.98
  -6  -1   4   10.29    0.85
   6  -1  -4    9.07    0.93
  -6   1   4    8.11    0.71
  -6   1   4    8.51    0.80
  -6   1   4   11.11    1.16
  -6   1   4   10.05    0.79
  -6   1   4    9.29    0.93
   6   1  -4    9.00    0.76
   6   1  -4    9.72    0.88
  -6   1   4    9.24    1.06
  -5  -1   4    1.69    0.47
  -5  -1   4    2.53    0.50
  -5  -1   4    1.61    0.55
  -5  -1   4    2.05    0.58
  -5  -1   4    1.88    0.39
   5  -1  -4    1.77    0.57
  -5  -1   4    1.95    0.57
  -5   1   4    2.00    0.39
   5   1  -4    2.49    0.50
  -5   1   4    2.09    0.56
  -5   1   4    2.48    0.42
  -5   1   4    2.50    0.66
   5   1  -4    1.84    0.41
  -5   1   4    3.01    0.66
  -4  -1   4   10.54    0.79
  -4  -1   4    9.89    0.65
  -4  -1   4   10.34    0.85
  -4  -1   4    9.84    0.81
   4  -1  -4    9.29    0.85
   4   1  -4    8.67    0.66
   4   1  -4    9.50    0.74
  -4   1   4    8.19    0.71
  -4   1   4    9.09    0.86
  -4   1   4    9.57    0.48
   4   1  -4    8.95    0.54
  -4   1   4    9.70    0.85
   3  -1  -4    6.42    0.72
  -3  -1   4    5.34    0.56
  -3  -1   4    5.47    0.48
  -3  -1   4    5.43    0.54
  -3  -1   4    4.38    0.52
   3   1  -4    4.37    0.42
  -3   1   4    5.28    0.63
  -3   1   4    4.72    0.51
  -3   1   4    4.25    0.55
   3   1  -4    4.86    0.48
  -3   1   4    4.70    0.27
   3   1  -4    5.61    0.63
  -2  -1   4  168.82    3.35
  -2  -1   4  167.45    3.52
  -2  -1   4  169.91    3.77
   2  -1  -4  169.35    3.27
   2  -1  -4  174.25    3.80
  -2  -1   4  167.12    3.68
  -2   1   4  166.81    3.98
  -2   1   4  169.28    3.89
   2   1  -4  168.89    3.67
  -2   1   4  165.56    3.48
   2   1  -4  165.62    3.35
  -1  -1   4  111.96    2.52
   1  -1  -4  120.64    2.61
   1  -1  -4  121.22    2.57
  -1  -1   4  123.62    2.58
   1  -1  -4  123.29    2.55
   1  -1  -4  126.34    2.85
  -1  -1   4  121.92    2.45
   1   1  -4  119.49    2.76
   1   1  -4  122.60    2.62
   1   1  -4  116.98    2.60
  -1   1   4  118.09    2.91
   1   1  -4  117.76    2.52
   0  -1  -4   49.35    1.43
   0  -1  -4   50.13    1.47
   0  -1  -4   50.63    1.37
   0  -1   4   50.24    1.20
   0  -1  -4   51.83    1.42
   0  -1  -4   50.89    1.37
   0  -1  -4   51.27    1.48
   0   1  -4   48.65    1.32
   0   1  -4   49.30    1.45
   0   1  -4   52.20    1.39
   0   1  -4   51.54    1.41
  -1  -1  -4    0.71    0.30
  -1  -1  -4    0.61    0.30
  -1  -1  -4    1.03    0.36
  -1  -1  -4    0.42    0.33
   1  -1   4    0.90    0.26
  -1  -1  -4    0.78    0.32
  -1  -1  -4    0.83    0.33
  -1  -1  -4    0.16    0.33
  -1   1  -4    0.86    0.39
  -1   1  -4    0.85    0.32
  -1   1  -4    0.64    0.37
  -1   1  -4    0.60    0.31
  -1   1  -4    0.70    0.34
  -2  -1  -4    0.71    0.25
  -2  -1  -4    1.23    0.42
  -2  -1  -4    0.62    0.24
  -2  -1  -4    1.48    0.33
  -2  -1  -4    1.23    0.39
  -2  -1  -4    1.55    0.37
   2  -1   4    1.75    0.32
  -2  -1  -4    1.78    0.40
  -2   1  -4    1.86    0.41
  -2   1  -4    1.53    0.38
  -2   1  -4    1.53    0.39
  -2   1  -4    1.79    0.28
  -2   1  -4    1.86    0.29
  -2   1  -4    1.47    0.42
  -2   1  -4    1.46    0.44
  -3  -1  -4   31.41    1.26
  -3  -1  -4   31.26    1.17
   3  -1   4   31.13    1.03
  -3  -1  -4   31.89    1.21
  -3  -1  -4   30.46    0.83
  -3  -1  -4   30.73    1.28
  -3  -1  -4   32.43    1.31
  -3  -1  -4   32.54    1.30
  -3   1  -4   32.32    1.10
  -3   1  -4   33.26    1.14
   3   1   4   32.03    0.76
  -3   1  -4   33.55    1.26
  -3   1  -4   33.65    1.16
  -3   1  -4   33.40    1.15
  -3   1  -4   31.72    1.30
  -3   1  -4   31.61    1.16
  -4  -1  -4   29.35    1.26
  -4  -1  -4   30.31    1.25
  -4  -1  -4   30.94    1.34
  -4  -1  -4   28.97    1.35
  -4  -1  -4   28.54    0.94
  -4  -1  -4   32.04    1.33
   4  -1   4   31.30    1.08
  -4  -1  -4   31.04    1.40
  -4   1  -4   31.62    1.14
  -4   1  -4   30.91    1.15
  -4   1  -4   30.27    1.28
  -4   1  -4   31.00    1.28
  -4   1  -4   32.00    1.26
  -4   1  -4   31.11    1.41
   4   1   4   30.60    0.92
  -4   1  -4   31.76    1.28
  -5  -1  -4    0.56    0.46
  -5  -1  -4    0.63    0.48
  -5  -1  -4    0.90    0.50
   5  -1   4    0.54    0.41
  -5  -1  -4   -0.18    0.48
  -5  -1  -4    0.58    0.32
   5  -1   4    0.86    0.35
  -5  -1  -4    0.60    0.50
  -5  -1  -4    0.33    0.50
  -5   1  -4    0.78    0.40
  -5   1  -4    1.24    0.52
  -5   1  -4    0.52    0.32
  -5   1  -4    0.69    0.38
  -5   1  -4    0.45    0.49
  -5   1  -4    0.62    0.46
  -5   1  -4    1.00    0.56
   5   1   4    0.51    0.30
  -5   1  -4    0.46    0.44
  -6  -1  -4    2.95    0.70
  -6  -1  -4    1.80    0.68
   6  -1   4    1.26    0.41
  -6  -1  -4    1.61    0.59
  -6  -1  -4    1.90    0.43
   6  -1   4    2.05    0.44
  -6  -1  -4    2.07    0.61
  -6  -1  -4    0.98    0.56
  -6  -1  -4    1.02    0.62
  -6   1  -4    1.97    0.61
  -6   1  -4    2.70    0.64
  -6   1  -4    1.52    0.39
  -6   1  -4    1.48    0.63
   6   1   4    1.35    0.39
  -6   1  -4    2.41    0.67
   6   1   4    1.12    0.42
  -6   1  -4    1.67    0.55
  -6   1  -4    2.17    0.54
   7  -1   4   14.41    0.93
  -7  -1  -4   16.26    1.33
  -7  -1  -4   14.13    1.38
   7  -1   4   14.77    0.96
  -7  -1  -4   14.64    1.16
  -7  -1  -4   17.09    1.31
  -7  -1  -4   13.15    1.11
  -7  -1  -4   15.08    1.38
  -7  -1  -4   14.69    0.92
  -7   1  -4   13.87    0.88
  -7   1  -4   14.51    1.28
   7   1   4   16.45    0.99
   7   1   4   14.80    0.90
  -7   1  -4   14.54    0.89
  -7   1  -4   15.11    1.14
  -7   1  -4   16.32    1.37
  -7   1  -4   14.77    1.29
  -7   1  -4   15.96    1.30
  -7   1  -4   15.53    1.20
  -8  -1  -4    5.26    1.07
   8  -1   4    5.83    0.70
  -8  -1  -4    5.04    0.83
  -8  -1  -4    5.25    0.94
  -8  -1  -4    6.57    1.10
   8  -1   4    7.01    0.77
  -8  -1  -4    5.15    0.63
  -8  -1  -4    5.85    0.87
  -8  -1  -4    6.10    1.01
  -8   1  -4    7.15    1.02
  -8   1  -4    5.64    1.06
  -8   1  -4    5.26    0.61
   8   1   4    5.84    0.72
  -8   1  -4    5.09    1.04
  -8   1  -4    5.76    0.85
  -8   1  -4    6.85    1.00
   8   1   4    5.53    0.71
  -9  -1  -4    2.02    0.85
  -9  -1  -4    3.05    0.91
  -9  -1  -4    1.15    0.88
  -9  -1  -4    2.00    0.81
  -9  -1  -4    2.24    0.93
  -9  -1  -4    3.28    0.81
  -9  -1  -4    2.36    0.55
   9  -1   4    1.53    0.57
  -9   1  -4    1.45    0.92
   9   1   4    2.50    0.63
  -9   1  -4    2.40    0.79
  -9   1  -4    2.24    0.78
   9   1   4    2.87    0.62
  -9   1  -4    1.47    0.53
 -10  -1  -4    6.51    1.33
  10  -1   4    7.30    0.82
 -10  -1  -4    7.41    1.11
 -10  -1  -4    8.07    0.83
  10   1   4    7.64    0.93
  10   1   4    8.33    0.94
 -10   1  -4    6.53    1.12
 -10   1  -4    7.92    0.81
 -11  -1  -4    3.51    0.69
 -11  -1  -4    3.58    1.02
  11  -1   4    3.67    0.69
 -11  -1  -4    2.93    0.62
 -11  -1  -4    2.37    0.38
  11   1   4    3.57    0.70
  11   1   4    2.77    0.74
 -11   1  -4    2.53    0.58
 -11   1  -4    4.09    1.09
 -11   1  -4    2.78    0.64
 -11   1  -4    2.52    0.66
 -12  -1  -4    1.20    0.53
 -12  -1  -4    0.85    0.56
 -12   1  -4    0.27    0.44
  12   1   4    0.54    0.64
 -12   1  -4    1.31    0.58
 -12   1  -4    0.82    0.56
  12   1   4    0.42    0.56
 -13  -1  -4    0.19    0.49
  13  -1   4    0.67    0.61
 -13  -1  -4   -0.16    0.52
  13   1   4    0.44    0.59
 -13   1  -4   -0.17    0.53
  13   1   4    0.02    0.53
 -13   1  -4    0.33    0.39
 -13   1  -4    0.72    0.58
  14  -1   4    1.31    0.61
 -14  -1  -4    1.05    0.55
 -14   1  -4    0.90    0.56
  14   1   4   -0.07    0.51
 -14   1  -4    0.76    0.54
  15  -1   4    1.76    0.53
  15   1   4    1.40    0.54
 -15   1  -4    2.17    0.50
  16  -1   4    0.36    0.32
  16   1   4    0.23    0.40
  16   1   4   -0.13    0.45
 -16  -2   4    1.47    0.33
  16  -2  -4    2.70    0.54
 -16   2   4    2.76    0.49
 -16   2   4    1.75    0.47
  16   2  -4    1.85    0.51
 -15  -2   4    1.05    0.48
  15  -2  -4    1.49    0.58
  15   2  -4    1.96    0.59
 -15   2   4    0.61    0.59
 -15   2   4    0.73    0.51
 -14  -2   4    4.86    0.73
 -14  -2   4    5.10    0.62
 -14  -2   4    4.34    0.72
  14  -2  -4    5.11    0.76
 -14   2   4    4.15    0.68
  14   2  -4    5.98    0.81
  14   2  -4    4.67    0.56
 -14   2   4    5.57    0.74
  13  -2  -4    1.36    0.66
 -13  -2   4    1.87    0.61
  13  -2  -4    0.94    0.50
 -13  -2   4    0.97    0.51
 -13  -2   4    1.47    0.65
 -13   2   4    2.53    0.62
  13   2  -4    3.23    0.77
  13   2  -4    2.45    0.55
 -13   2   4    2.41    0.72
 -12  -2   4    0.72    0.50
 -12  -2   4    0.84    0.55
 -12  -2   4   -0.49    0.58
  12  -2  -4    1.30    0.63
  12  -2  -4    0.51    0.50
 -12   2   4    1.13    0.56
 -12   2   4   -0.40    0.65
  12   2  -4    0.51    0.62
  12   2  -4    0.53    0.48
 -12   2   4    1.88    0.60
 -11  -2   4    0.23    0.63
  11  -2  -4    1.24    0.53
 -11  -2   4    0.77    0.56
  11  -2  -4    0.28    0.58
 -11  -2   4    0.18    0.51
 -11   2   4    1.09    0.67
  11   2  -4    0.23    0.49
  11   2  -4    0.69    0.64
 -11   2   4    0.56    0.52
 -10  -2   4   15.78    1.07
  10  -2  -4   13.66    1.00
 -10  -2   4   14.74    1.67
 -10  -2   4   15.41    1.11
  10  -2  -4   14.24    1.16
 -10   2   4   13.86    0.99
 -10   2   4   10.42    1.46
 -10   2   4   13.85    1.22
   9  -2  -4   33.53    1.50
  -9  -2   4   34.20    1.44
  -9  -2   4   32.36    2.02
  -9  -2   4   30.35    2.12
  -9  -2   4   33.73    1.39
   9  -2  -4   31.33    1.30
  -9  -2   4   30.99    1.83
   9   2  -4   34.44    1.50
  -9   2   4   33.29    1.31
  -9   2   4   35.71    1.61
  -9   2   4   33.84    1.57
  -9   2   4   29.22    2.01
  -9   2   4   35.53    1.87
  -9   2   4   32.40    1.82
  -9   2   4   32.98    2.21
  -8  -2   4    2.15    0.50
  -8  -2   4    1.26    0.57
  -8  -2   4    2.02    0.69
   8  -2  -4    1.89    0.56
  -8  -2   4    1.47    0.75
  -8  -2   4    1.82    0.78
   8  -2  -4    1.95    0.48
  -8   2   4    3.81    0.80
  -8   2   4    3.07    0.73
   8   2  -4    2.65    0.62
  -8   2   4    2.55    0.91
  -8   2   4    2.87    0.67
   8   2  -4    4.39    0.69
  -8   2   4    2.92    0.60
  -8   2   4    3.70    0.53
  -8   2   4    3.37    0.99
  -7  -2   4    2.26    0.71
  -7  -2   4    1.91    0.65
  -7  -2   4    1.94    0.68
   7  -2  -4    3.11    0.52
  -7  -2   4    2.90    0.64
  -7  -2   4    2.08    0.50
  -7  -2   4    2.53    0.76
   7   2  -4    3.02    0.61
  -7   2   4    2.97    0.73
  -7   2   4    3.58    0.69
   7   2  -4    2.86    0.60
  -7   2   4    2.99    0.86
  -7   2   4    3.67    0.52
  -7   2   4    3.56    0.61
  -7   2   4    2.23    0.65
  -7   2   4    2.48    0.79
  -6  -2   4   84.21    2.11
  -6  -2   4   81.78    2.83
  -6  -2   4   84.69    2.63
  -6  -2   4   87.99    2.39
  -6  -2   4   82.44    2.76
   6  -2  -4   78.72    2.13
  -6  -2   4   82.74    2.25
  -6   2   4   80.62    2.05
  -6   2   4   84.78    2.57
   6   2  -4   81.52    2.34
  -6   2   4   85.12    2.87
  -6   2   4   83.60    2.66
   6   2  -4   84.00    2.43
  -6   2   4   82.42    2.24
  -6   2   4   79.53    2.91
  -5  -2   4    4.08    0.68
  -5  -2   4    5.03    0.52
  -5  -2   4    3.90    0.60
  -5  -2   4    4.95    0.71
  -5  -2   4    5.32    0.67
  -5  -2   4    4.60    0.73
  -5   2   4    4.96    0.50
   5   2  -4    5.31    0.63
  -5   2   4    4.91    0.50
  -5   2   4    5.25    0.71
   5   2  -4    6.41    0.55
   5   2  -4    5.23    0.58
   5   2  -4    6.13    0.66
  -5   2   4    4.28    0.77
  -5   2   4    5.03    0.80
  -4  -2   4   20.89    1.08
  -4  -2   4   21.87    1.08
   4  -2  -4   21.99    1.23
  -4  -2   4   20.96    1.11
  -4  -2   4   21.24    0.98
  -4  -2   4   21.34    0.96
  -4   2   4   21.07    0.69
   4   2  -4   20.97    0.81
   4   2  -4   22.39    1.03
  -4   2   4   21.77    1.01
  -4   2   4   21.56    1.25
  -4   2   4   21.47    0.87
   4   2  -4   22.03    1.03
  -4   2   4   20.71    1.21
  -3  -2   4   16.54    0.87
  -3  -2   4   16.75    0.85
  -3  -2   4   16.01    0.79
   3  -2  -4   16.38    1.05
  -3  -2   4   15.28    0.84
  -3  -2   4   14.03    0.80
   3   2  -4   16.50    0.86
  -3   2   4   17.16    1.03
  -3   2   4   17.06    1.06
   3   2  -4   17.23    0.86
  -3   2   4   17.17    0.60
  -3   2   4   16.73    0.77
  -3   2   4   17.69    0.84
   3   2  -4   16.21    0.93
  -2  -2   4    5.48    0.51
  -2  -2   4    5.74    0.50
   2  -2  -4    4.84    0.61
  -2  -2   4    5.45    0.52
  -2  -2   4    5.30    0.52
   2  -2  -4    5.39    0.50
   2  -2  -4    6.51    0.76
   2   2  -4    6.00    0.43
   2   2  -4    5.74    0.50
   2   2  -4    5.83    0.62
  -2   2   4    5.73    0.50
  -2   2   4    6.83    0.50
   2   2  -4    6.06    0.54
   2   2  -4    6.72    0.60
  -2   2   4    5.49    0.69
   1  -2  -4   11.53    0.70
   1  -2  -4   11.79    0.79
  -1  -2   4   10.76    0.64
  -1  -2   4   12.18    0.54
   1  -2  -4   12.18    0.84
  -1  -2   4   11.03    0.60
   1  -2  -4   11.35    0.83
  -1  -2   4   11.89    0.55
   1   2  -4   12.27    0.79
  -1   2   4   13.61    0.68
   1   2  -4   12.55    0.77
   1   2  -4   11.43    0.64
   1   2  -4   13.08    0.74
   0  -2  -4    8.01    0.69
   0  -2  -4    8.64    0.64
   0  -2  -4    8.22    0.70
   0  -2  -4    8.86    0.69
   0  -2   4    8.29    0.41
   0  -2   4    7.80    0.53
   0  -2  -4    7.94    0.65
   0  -2  -4    8.08    0.56
   0  -2  -4    7.57    0.71
   0   2  -4    9.83    0.44
   0   2  -4    9.55    0.72
   0   2  -4    9.29    0.58
   0   2  -4    9.02    0.71
   0   2  -4    9.44    0.69
   0   2  -4    8.75    0.65
   0   2  -4    8.48    0.44
  -1  -2  -4    1.07    0.30
  -1  -2  -4    1.00    0.40
  -1  -2  -4    0.89    0.37
  -1  -2  -4    0.38    0.38
   1  -2   4    1.01    0.30
  -1  -2  -4    0.97    0.39
  -1  -2  -4    0.60    0.39
  -1   2  -4    1.01    0.39
  -1   2  -4    2.07    0.35
  -1   2  -4    1.88    0.43
  -1   2  -4    2.08    0.40
  -1   2  -4    1.97    0.27
  -1   2  -4    1.94    0.41
  -2  -2  -4    0.44    0.39
  -2  -2  -4    0.17    0.28
  -2  -2  -4   -0.29    0.34
  -2  -2  -4    0.24    0.38
  -2  -2  -4    0.40    0.34
  -2  -2  -4    0.83    0.46
   2  -2   4    0.16    0.27
  -2   2  -4    1.40    0.34
  -2   2  -4    1.21    0.25
  -2   2  -4    1.59    0.34
  -2   2  -4    0.90    0.42
  -2   2  -4    1.01    0.41
   2   2   4    1.48    0.29
  -2   2  -4    1.47    0.38
  -2   2  -4    1.36    0.44
  -2   2  -4    1.59    0.33
   3  -2   4   20.04    0.88
  -3  -2  -4   20.22    1.11
  -3  -2  -4   17.86    1.06
   3  -2   4   18.54    0.84
  -3  -2  -4   19.68    1.11
  -3  -2  -4   20.98    1.15
  -3  -2  -4   20.48    1.08
  -3  -2  -4   18.80    0.92
  -3   2  -4   19.28    0.88
  -3   2  -4   19.37    1.12
  -3   2  -4   21.01    1.07
  -3   2  -4   18.99    0.91
  -3   2  -4   20.40    0.94
  -3   2  -4   18.93    0.91
  -3   2  -4   19.73    1.00
  -4  -2  -4   50.71    1.64
  -4  -2  -4   46.97    1.29
  -4  -2  -4   50.07    1.96
  -4  -2  -4   51.23    1.76
  -4  -2  -4   52.14    1.84
  -4  -2  -4   50.46    1.91
  -4  -2  -4   49.57    1.77
   4  -2   4   51.20    1.50
   4  -2   4   48.72    1.49
  -4   2  -4   50.49    1.74
  -4   2  -4   50.24    1.69
  -4   2  -4   49.93    1.72
  -4   2  -4   48.46    1.82
  -4   2  -4   49.94    1.69
   4   2   4   49.28    1.24
  -4   2  -4   47.30    1.30
  -4   2  -4   50.31    1.50
  -4   2  -4   48.34    1.57
  -5  -2  -4    9.29    0.90
  -5  -2  -4    7.66    0.95
  -5  -2  -4    8.16    0.96
  -5  -2  -4    7.55    0.63
   5  -2   4    8.44    0.73
  -5  -2  -4    9.18    0.95
  -5  -2  -4    6.99    0.82
   5  -2   4    8.48    0.74
  -5  -2  -4   10.01    0.91
  -5   2  -4    8.67    0.60
   5   2   4    9.00    0.61
  -5   2  -4    9.31    0.84
  -5   2  -4    9.84    0.79
  -5   2  -4    8.60    0.60
  -5   2  -4    9.32    0.89
  -5   2  -4    8.93    0.89
  -5   2  -4    9.01    0.86
  -5   2  -4    8.70    0.84
  -5   2  -4    6.82    0.82
  -6  -2  -4   38.02    1.68
  -6  -2  -4   37.78    1.75
   6  -2   4   38.33    1.42
   6  -2   4   38.65    1.39
  -6  -2  -4   37.23    1.88
  -6  -2  -4   37.13    1.63
  -6  -2  -4   38.82    1.28
  -6  -2  -4   38.41    1.94
  -6  -2  -4   38.93    1.70
  -6   2  -4   38.26    1.23
  -6   2  -4   37.07    1.79
   6   2   4   39.35    1.34
  -6   2  -4   35.13    1.32
  -6   2  -4   38.47    1.62
  -6   2  -4   38.96    1.73
  -6   2  -4   40.94    1.85
  -6   2  -4   37.94    1.64
  -6   2  -4   38.77    1.63
  -7  -2  -4    1.48    0.73
  -7  -2  -4    0.88    0.59
  -7  -2  -4    1.44    0.44
  -7  -2  -4    1.95    0.61
  -7  -2  -4    1.48    0.77
  -7  -2  -4    1.43    0.65
   7  -2   4    0.95    0.45
  -7  -2  -4    2.43    0.68
  -7   2  -4    3.07    0.72
   7   2   4    2.31    0.53
  -7   2  -4    2.19    0.66
  -7   2  -4    2.08    0.53
  -7   2  -4    2.05    0.44
  -7   2  -4    1.97    0.81
  -7   2  -4    2.45    0.75
   7   2   4    2.68    0.57
  -8  -2  -4    9.82    1.12
   8  -2   4   11.10    0.90
  -8  -2  -4   10.52    1.12
  -8  -2  -4    9.14    1.28
  -8  -2  -4    9.11    1.32
  -8  -2  -4    9.08    0.79
  -8  -2  -4   10.41    1.20
   8   2   4   11.80    0.96
  -8   2  -4   10.69    0.85
  -8   2  -4   10.14    0.86
  -8   2  -4   12.34    1.27
  -8   2  -4   10.14    1.14
   8   2   4    8.35    1.01
   8   2   4    9.38    0.94
  -9  -2  -4   71.09    2.10
  -9  -2  -4   70.61    2.79
   9  -2   4   68.46    2.05
  -9  -2  -4   67.26    3.09
  -9  -2  -4   69.39    2.81
  -9   2  -4   68.10    2.82
  -9   2  -4   68.84    2.05
   9   2   4   68.42    2.55
   9   2   4   67.98    2.31
  -9   2  -4   68.52    2.73
   9   2   4   61.16    2.51
  -9   2  -4   68.74    2.03
 -10  -2  -4   48.84    2.76
 -10  -2  -4   53.87    1.85
 -10  -2  -4   53.62    2.51
 -10  -2  -4   49.10    1.66
  10  -2   4   54.87    1.73
 -10   2  -4   50.78    1.80
 -10   2  -4   51.65    1.82
  10   2   4   53.25    2.06
  10   2   4   53.57    2.33
 -10   2  -4   52.91    1.83
  10   2   4   54.90    2.09
 -10   2  -4   57.03    1.95
 -10   2  -4   52.34    2.51
 -11  -2  -4   55.31    1.89
 -11  -2  -4   51.04    2.62
  11  -2   4   55.21    2.11
 -11  -2  -4   53.54    1.72
 -11   2  -4   54.37    1.88
 -11   2  -4   52.73    1.86
  11   2   4   53.39    2.01
 -11   2  -4   53.47    1.87
  11   2   4   53.86    2.06
 -11   2  -4   48.95    2.56
  12  -2   4   18.53    1.30
 -12  -2  -4   15.27    1.07
 -12  -2  -4   19.50    1.24
  12   2   4   17.22    1.24
 -12   2  -4   17.93    1.10
 -12   2  -4   16.95    1.16
 -12   2  -4   17.31    1.21
  12   2   4   17.15    1.31
 -13  -2  -4    0.18    0.50
 -13  -2  -4    0.20    0.51
  13  -2   4    0.24    0.55
 -13   2  -4    0.72    0.46
 -13   2  -4    1.09    0.57
  13   2   4    0.12    0.60
  13   2   4    1.58    0.60
 -13   2  -4    0.68    0.55
 -14  -2  -4    0.55    0.47
  14  -2   4    0.99    0.52
 -14   2  -4    0.82    0.34
  14   2   4    1.37    0.56
 -14   2  -4    0.50    0.52
 -15  -2  -4    3.35    0.49
  15  -2   4    3.73    0.50
  15   2   4    4.45    0.65
 -15   2  -4    4.36    0.57
  15   2   4    4.25    0.65
  16  -2   4    6.63    0.34
  16   2   4    8.16    0.64
 -16   2  -4    8.46    0.63
  16   2   4   10.60    0.75
  16  -3  -4    2.36    0.48
 -16   3   4    1.66    0.43
 -16   3   4    2.98    0.47
  16   3  -4    2.33    0.47
 -15  -3   4   -0.04    0.30
  15  -3  -4    0.44    0.47
 -15  -3   4   -0.04    0.42
 -15   3   4    0.08    0.43
  15   3  -4    0.09    0.29
  15   3  -4    0.02    0.48
 -14  -3   4    0.58    0.48
 -14  -3   4    0.28    0.46
  14  -3  -4    0.14    0.51
 -14   3   4    0.52    0.59
  14   3  -4    0.46    0.60
 -14   3   4    0.63    0.51
  14   3  -4    0.26    0.40
 -13  -3   4   -0.19    0.46
  13  -3  -4   -0.26    0.54
 -13  -3   4    0.26    0.52
 -13  -3   4    0.44    0.54
 -13   3   4   -0.18    0.65
 -13   3   4    0.52    0.57
  13   3  -4    0.38    0.46
  13   3  -4    0.81    0.64
  12  -3  -4   17.32    1.12
 -12  -3   4   17.23    1.10
  12  -3  -4   17.91    1.29
 -12  -3   4   17.87    1.17
 -12  -3   4   18.92    1.19
 -12   3   4   17.94    1.38
 -12   3   4   17.32    1.22
  12   3  -4   20.22    1.39
  12   3  -4   17.63    1.13
 -11  -3   4   32.06    1.42
 -11  -3   4   29.83    1.44
 -11  -3   4   27.96    1.28
  11  -3  -4   28.23    1.37
  11  -3  -4   29.88    1.56
 -11   3   4   29.38    1.45
  11   3  -4   30.99    1.57
 -11   3   4   29.76    1.69
  11   3  -4   30.47    1.41
 -10  -3   4    1.00    0.87
  10  -3  -4    0.24    0.45
 -10  -3   4   -0.20    0.58
  10  -3  -4    0.22    0.55
  10  -3  -4    0.14    0.48
  10  -3  -4    0.12    0.57
 -10  -3   4   -0.60    0.46
  10  -3  -4    0.00    0.50
 -10  -3   4    0.39    0.50
  10   3  -4   -0.53    0.59
  10   3  -4    0.12    0.48
 -10   3   4   -0.56    0.92
  10   3  -4    0.61    0.52
 -10   3   4    0.41    0.60
 -10   3   4    0.53    0.52
   9  -3  -4   15.51    1.05
  -9  -3   4   16.54    1.67
  -9  -3   4   17.55    1.06
  -9  -3   4   15.92    1.46
   9  -3  -4   15.86    1.14
  -9   3   4   17.07    1.18
   9   3  -4   15.23    1.16
   9   3  -4   16.60    1.41
  -9   3   4   17.50    1.25
  -9   3   4   18.50    1.98
  -8  -3   4   18.59    1.41
  -8  -3   4   16.00    1.49
  -8  -3   4   16.86    1.64
   8  -3  -4   16.19    0.98
   8  -3  -4   17.46    1.11
  -8  -3   4   18.05    1.04
  -8  -3   4   18.19    1.07
  -8   3   4   18.20    1.19
  -8   3   4   15.30    1.39
   8   3  -4   16.06    1.14
   8   3  -4   16.88    0.94
   8   3  -4   15.99    1.31
  -8   3   4   16.63    1.11
  -8   3   4   14.84    1.65
  -8   3   4   18.32    1.82
  -7  -3   4   38.40    1.44
   7  -3  -4   35.91    1.56
  -7  -3   4   37.00    1.94
   7  -3  -4   38.42    1.38
  -7  -3   4   38.20    1.37
  -7  -3   4   38.70    2.06
  -7  -3   4   38.85    1.87
   7   3  -4   38.72    1.75
   7   3  -4   38.60    1.60
   7   3  -4   38.59    1.32
  -7   3   4   40.58    1.92
  -7   3   4   37.75    2.17
  -7   3   4   36.39    2.07
  -7   3   4   36.13    1.47
  -6  -3   4   10.43    1.07
   6  -3  -4   11.58    0.82
  -6  -3   4   11.24    1.10
  -6  -3   4   11.41    1.10
  -6  -3   4   11.86    0.93
  -6  -3   4   12.34    0.86
   6   3  -4   13.15    0.96
   6   3  -4   12.25    1.06
   6   3  -4   10.94    0.77
  -6   3   4   13.39    1.39
  -6   3   4   10.44    0.82
  -6   3   4   13.28    1.39
  -6   3   4   10.61    1.09
  -5  -3   4    3.45    0.50
  -5  -3   4    2.34    0.58
  -5  -3   4    2.09    0.62
  -5  -3   4    3.79    0.59
  -5  -3   4    3.47    0.67
   5  -3  -4    3.09    0.50
   5   3  -4    2.01    0.56
  -5   3   4    2.79    0.48
   5   3  -4    3.14    0.56
  -5   3   4    2.23    0.73
  -5   3   4    3.15    0.59
   5   3  -4    2.56    0.58
  -5   3   4    2.53    0.69
   5   3  -4    3.02    0.47
  -5   3   4    3.21    0.74
  -4  -3   4    0.43    0.37
  -4  -3   4    0.59    0.47
  -4  -3   4    0.58    0.36
  -4  -3   4    0.15    0.38
  -4  -3   4    0.30    0.45
  -4  -3   4    1.02    0.48
   4   3  -4    0.11    0.40
  -4   3   4    0.02    0.51
  -4   3   4    0.16    0.53
   4   3  -4    0.38    0.40
  -4   3   4    0.60    0.39
  -4   3   4    0.47    0.51
  -4   3   4    0.57    0.41
   4   3  -4    0.36    0.35
   4   3  -4    0.67    0.33
  -4   3   4    0.62    0.27
  -3  -3   4    0.12    0.40
  -3  -3   4    0.41    0.38
  -3  -3   4   -0.08    0.34
  -3  -3   4    0.12    0.39
  -3  -3   4    0.35    0.36
  -3   3   4    0.44    0.31
  -3   3   4    0.61    0.37
  -3   3   4    0.21    0.49
   3   3  -4   -0.02    0.34
   3   3  -4    0.48    0.31
   3   3  -4   -0.07    0.25
   3   3  -4    0.31    0.37
   3   3  -4    0.32    0.39
  -3   3   4    0.26    0.26
   3   3  -4   -0.03    0.29
  -3   3   4    0.17    0.50
  -3   3   4   -0.19    0.48
  -2  -3   4    1.38    0.42
  -2  -3   4    1.82    0.39
   2  -3  -4    1.72    0.51
  -2  -3   4    1.58    0.42
  -2  -3   4    1.39    0.38
  -2  -3   4    1.55    0.39
  -2   3   4    1.62    0.35
   2   3  -4    1.45    0.44
  -2   3   4    1.73    0.59
   2   3  -4    1.65    0.45
   2   3  -4    1.58    0.34
   2   3  -4    1.47    0.36
  -2   3   4    1.80    0.54
  -2   3   4    1.97    0.45
   2   3  -4    1.13    0.33
  -2   3   4    1.76    0.37
   2   3  -4    1.81    0.46
   1  -3  -4    0.98    0.48
  -1  -3   4    1.08    0.35
  -1  -3   4    1.09    0.39
  -1  -3   4    1.15    0.37
   1  -3  -4    0.87    0.33
  -1  -3   4    0.91    0.31
  -1  -3   4    1.25    0.32
   1  -3  -4    1.17    0.41
   1  -3  -4    1.11    0.46
  -1   3   4    0.98    0.35
   1   3  -4    0.85    0.39
  -1   3   4    1.30    0.47
  -1   3   4    1.33    0.30
   1   3  -4    0.86    0.38
   1   3  -4    0.56    0.41
   1   3  -4    1.17    0.39
   1   3  -4    1.18    0.33
   1   3  -4    1.12    0.30
   0  -3  -4   -0.05    0.33
   0  -3   4    0.43    0.36
   0  -3   4    0.52    0.28
   0  -3   4    0.51    0.26
   0  -3  -4    0.15    0.37
   0  -3  -4    0.36    0.34
   0  -3  -4    0.40    0.23
   0  -3  -4    0.20    0.39
   0  -3   4    0.79    0.33
   0   3   4    0.85    0.37
   0   3   4    0.14    0.29
   0   3  -4    0.86    0.31
   0   3  -4    0.30    0.35
   0   3  -4    0.50    0.38
   0   3  -4    0.35    0.25
   0   3  -4    0.44    0.41
   0   3  -4    0.72    0.37
   1  -3   4   61.26    1.66
  -1  -3  -4   64.25    2.21
  -1  -3  -4   64.28    1.98
  -1  -3  -4   64.90    2.16
  -1  -3  -4   61.48    1.87
   1  -3   4   62.02    1.67
  -1  -3  -4   64.51    1.63
  -1   3  -4   63.34    1.77
  -1   3  -4   63.30    1.67
  -1   3  -4   63.34    1.63
  -1   3  -4   64.11    1.82
  -1   3  -4   64.90    1.96
  -1   3  -4   63.72    2.00
   1   3   4   61.33    1.76
  -1   3  -4   63.66    1.63
   1   3   4   66.38    1.97
  -1   3  -4   63.98    1.94
  -2  -3  -4    8.82    0.83
  -2  -3  -4    8.98    0.93
  -2  -3  -4    8.06    0.89
  -2  -3  -4    7.05    0.73
   2  -3   4    7.42    0.63
  -2  -3  -4    8.04    0.60
   2  -3   4    7.72    0.63
  -2   3  -4    6.82    0.74
  -2   3  -4    9.14    0.87
  -2   3  -4    8.29    0.59
  -2   3  -4    8.22    0.68
   2   3   4    7.59    0.79
  -2   3  -4    8.20    0.81
  -2   3  -4    7.49    0.60
   2   3   4    8.35    0.57
  -2   3  -4    8.12    0.58
  -3  -3  -4   12.54    0.97
  -3  -3  -4   12.24    1.04
  -3  -3  -4   11.80    0.98
  -3  -3  -4   10.65    0.72
   3  -3   4   11.66    0.73
  -3  -3  -4   11.52    1.00
   3  -3   4   10.79    0.71
  -3   3  -4   11.55    0.93
   3   3   4   11.51    0.43
  -3   3  -4   11.76    0.79
  -3   3  -4   11.00    1.00
  -3   3  -4   11.97    0.72
  -3   3  -4   10.99    0.94
   3   3   4   10.38    0.98
  -3   3  -4   11.99    0.73
  -4  -3  -4    0.90    0.53
  -4  -3  -4    0.70    0.54
  -4  -3  -4    1.19    0.59
   4  -3   4    0.55    0.34
  -4  -3  -4    0.55    0.28
  -4  -3  -4    0.81    0.41
   4  -3   4    0.54    0.37
  -4  -3  -4    0.61    0.49
  -4   3  -4    0.71    0.37
   4   3   4    0.51    0.23
   4   3   4    0.59    0.47
  -4   3  -4    0.80    0.42
  -4   3  -4    0.32    0.33
  -4   3  -4    0.79    0.49
  -4   3  -4    0.69    0.37
  -4   3  -4    0.18    0.52
  -4   3  -4    1.24    0.59
  -5  -3  -4   20.61    0.87
  -5  -3  -4   22.42    1.48
  -5  -3  -4   22.14    1.20
   5  -3   4   18.18    0.95
  -5  -3  -4   20.34    1.35
  -5  -3  -4   19.43    1.28
  -5  -3  -4   19.67    1.49
  -5   3  -4   20.49    1.09
  -5   3  -4   19.87    1.19
  -5   3  -4   17.78    0.96
  -5   3  -4   19.95    1.35
   5   3   4   19.80    0.86
   5   3   4   20.32    1.32
  -5   3  -4   20.01    1.37
  -5   3  -4   21.07    1.02
  -6  -3  -4   13.70    1.24
  -6  -3  -4   11.12    1.26
   6  -3   4   12.88    0.85
  -6  -3  -4   12.85    0.80
  -6  -3  -4   10.99    1.29
  -6  -3  -4   13.90    1.12
  -6  -3  -4   12.45    1.11
  -6   3  -4   11.77    0.89
  -6   3  -4   14.32    1.19
  -6   3  -4   12.76    0.84
  -6   3  -4   12.89    1.05
  -6   3  -4   13.40    1.23
   6   3   4   12.62    0.81
  -6   3  -4    9.90    1.09
   6   3   4    9.92    1.05
  -7  -3  -4   19.38    1.41
  -7  -3  -4   20.12    1.80
  -7  -3  -4   19.90    1.02
   7  -3   4   19.18    1.02
  -7  -3  -4   23.04    1.58
  -7  -3  -4   19.26    1.62
   7   3   4   18.11    1.43
  -7   3  -4   21.46    1.61
   7   3   4   20.48    1.11
  -7   3  -4   22.97    1.43
  -7   3  -4   17.20    1.00
  -7   3  -4   20.50    1.11
  -8  -3  -4    2.66    1.07
  -8  -3  -4    3.50    0.90
   8  -3   4    4.72    0.63
  -8  -3  -4    3.59    0.60
  -8  -3  -4    3.31    1.03
  -8  -3  -4    3.75    0.89
   8   3   4    3.61    0.74
  -8   3  -4    4.32    0.69
   8   3   4    3.60    0.70
  -8   3  -4    3.36    0.99
   8   3   4    2.85    0.78
   8   3   4    2.89    0.78
  -9  -3  -4    8.23    0.81
  -9  -3  -4    6.53    1.12
  -9  -3  -4    6.81    1.30
  -9  -3  -4    7.57    0.79
   9   3   4    8.30    0.99
  -9   3  -4    8.01    0.91
   9   3   4    8.28    1.13
   9   3   4    9.09    0.99
  -9   3  -4    6.64    0.82
  -9   3  -4    7.84    1.23
 -10  -3  -4   13.60    1.05
  10  -3   4   12.96    1.13
 -10  -3  -4   12.55    1.12
 -10  -3  -4   13.18    1.03
 -10  -3  -4   13.14    0.99
 -10  -3  -4   10.81    1.33
 -10  -3  -4   12.58    1.08
 -10   3  -4   12.90    1.03
 -10   3  -4   13.27    1.55
 -10   3  -4   13.38    1.09
 -10   3  -4   10.68    0.96
  10   3   4   11.12    1.33
  11  -3   4    4.77    0.77
 -11  -3  -4    4.84    0.77
 -11  -3  -4    4.34    0.69
 -11  -3  -4    4.35    0.71
  11   3   4    6.02    0.96
 -11   3  -4    5.78    0.78
 -11   3  -4    4.33    0.73
  11   3   4    4.33    1.06
 -11   3  -4    5.08    0.74
 -12  -3  -4    8.95    0.87
 -12  -3  -4   10.06    0.85
  12  -3   4   10.09    0.94
 -12   3  -4    9.77    0.90
  12   3   4   10.81    1.09
  12   3   4    9.82    0.97
 -12   3  -4   10.48    0.96
 -13  -3  -4    0.96    0.56
 -13  -3  -4    1.55    0.54
  13  -3   4    1.29    0.51
 -13   3  -4    1.80    0.59
  13   3   4    2.38    0.70
 -13   3  -4    1.89    0.52
  13   3   4    2.12    0.62
  14  -3   4    0.15    0.38
 -14  -3  -4    0.32    0.45
  14   3   4   -0.04    0.51
 -14   3  -4   -0.08    0.33
 -14   3  -4   -0.34    0.43
 -15  -3  -4    4.03    0.49
  15  -3   4    3.19    0.32
 -15   3  -4    4.35    0.52
  15   3   4    4.60    0.64
  15  -4  -4    3.61    0.57
 -15  -4   4    4.53    0.51
 -15   4   4    3.85    0.52
  15   4  -4    3.20    0.34
  15   4  -4    2.69    0.51
 -14  -4   4    0.50    0.45
 -14  -4   4    0.11    0.25
  14  -4  -4    0.17    0.47
  14   4  -4   -0.48    0.36
 -14   4   4    0.05    0.46
  14   4  -4   -0.17    0.52
 -13  -4   4    1.21    0.51
 -13  -4   4    0.92    0.50
  13  -4  -4    1.00    0.55
  13   4  -4    1.11    0.53
 -13   4   4    1.28    0.60
  13   4  -4    1.50    0.65
 -13   4   4    1.63    0.55
 -12  -4   4    4.26    0.66
 -12  -4   4    3.89    0.64
  12  -4  -4    2.89    0.62
  12  -4  -4    4.30    0.75
  12   4  -4    3.33    0.76
 -12   4   4    5.54    0.94
  12   4  -4    3.49    0.68
 -12   4   4    3.80    0.72
  11  -4  -4    0.37    0.49
 -11  -4   4    0.25    0.54
 -11  -4   4    0.03    0.51
  11  -4  -4    0.21    0.62
  11  -4  -4    0.33    0.57
  11  -4  -4    0.26    0.43
  11   4  -4    0.96    0.65
  11   4  -4   -0.23    0.50
 -11   4   4    1.38    0.76
 -11   4   4    0.21    0.57
 -10  -4   4    0.78    0.57
  10  -4  -4    1.06    0.57
 -10  -4   4   -0.17    0.50
  10  -4  -4    0.84    0.52
  10  -4  -4    1.07    0.62
  10  -4  -4    0.15    0.41
  10  -4  -4    0.93    0.56
  10   4  -4    1.28    0.67
  10   4  -4    0.93    0.56
  10   4  -4    0.95    0.58
  10   4  -4    1.76    0.80
 -10   4   4    1.17    0.72
 -10   4   4    0.84    0.57
   9  -4  -4    3.66    0.69
   9  -4  -4    4.55    0.60
   9  -4  -4    4.21    0.68
  -9  -4   4    3.18    1.08
   9  -4  -4    4.28    0.75
  -9  -4   4    5.43    0.82
  -9  -4   4    4.12    0.66
   9  -4  -4    4.08    0.73
   9   4  -4    4.44    0.72
   9   4  -4    4.73    0.81
  -9   4   4    4.67    0.80
   9   4  -4    3.73    0.93
  -9   4   4    3.19    1.21
  -8  -4   4   22.63    1.85
   8  -4  -4   23.46    1.32
   8  -4  -4   21.74    1.16
  -8   4   4   21.04    1.25
   8   4  -4   23.41    1.35
   8   4  -4   24.15    1.16
  -8   4   4   21.38    1.95
  -8   4   4   22.39    1.41
   8   4  -4   22.73    1.61
   7  -4  -4   21.33    1.25
  -7  -4   4   22.97    1.69
  -7  -4   4   21.10    1.78
   7  -4  -4   20.84    1.11
   7   4  -4   21.51    1.31
  -7   4   4   20.63    1.16
   7   4  -4   21.08    1.12
  -7   4   4   21.08    1.79
  -7   4   4   20.61    1.66
   7   4  -4   22.13    1.49
  -7   4   4   18.80    1.80
  -6  -4   4    8.23    1.10
  -6  -4   4    8.95    1.11
   6  -4  -4   10.50    0.84
   6  -4  -4    9.99    0.94
   6   4  -4    9.40    1.08
   6   4  -4    8.91    0.79
  -6   4   4    8.85    1.25
  -6   4   4   10.39    1.35
   6   4  -4    9.28    1.09
  -6   4   4    9.21    0.81
   6   4  -4   10.76    0.98
  -6   4   4   12.57    1.31
   5  -4  -4   10.04    0.79
  -5  -4   4    9.02    1.06
  -5  -4   4    8.18    0.98
  -5  -4   4    9.99    0.79
   5  -4  -4    9.44    0.90
   5   4  -4   10.69    1.04
   5   4  -4    9.07    0.87
  -5   4   4   10.10    1.27
  -5   4   4   10.16    1.24
   5   4  -4   11.16    0.99
   5   4  -4    9.55    0.80
  -5   4   4   10.66    0.79
  -5   4   4   10.56    1.31
   5   4  -4   10.15    1.08
  -5   4   4   11.28    1.01
  -4  -4   4    8.21    0.94
  -4  -4   4    9.70    0.95
  -4  -4   4   10.19    0.79
   4  -4  -4    9.35    0.75
  -4   4   4   10.44    0.96
  -4   4   4    9.99    1.18
   4   4  -4   10.75    0.98
  -4   4   4   10.05    1.13
  -4   4   4   12.35    1.38
   4   4  -4    8.78    0.95
   4   4  -4    9.05    0.92
  -4   4   4   10.36    0.68
   4   4  -4    9.50    0.77
  -3  -4   4   43.01    1.74
   3  -4  -4   40.18    1.37
  -3  -4   4   41.92    1.70
  -3  -4   4   44.35    1.36
   3   4  -4   40.24    1.73
   3   4  -4   41.01    1.69
  -3   4   4   40.74    1.90
  -3   4   4   43.73    2.07
   3   4  -4   40.59    1.59
  -3   4   4   41.27    1.96
  -3   4   4   40.15    1.63
  -3   4   4   41.71    1.22
   3   4  -4   42.00    1.41
   2  -4  -4   17.72    1.24
  -2  -4   4   18.36    0.90
   2   4  -4   17.18    0.87
  -2   4   4   18.61    1.26
   2   4  -4   17.79    1.18
   2   4  -4   18.95    1.16
  -2   4   4   17.09    0.98
   2   4  -4   18.84    1.18
   2   4  -4   18.76    1.06
  -2   4   4   18.19    1.38
  -2   4   4   19.00    1.13
   2   4  -4   17.07    0.90
   1  -4  -4    2.35    0.63
  -1  -4   4    2.51    0.49
   1  -4  -4    2.24    0.61
   1   4  -4    2.86    0.63
   1   4  -4    3.06    0.55
   1   4  -4    3.41    0.63
  -1   4   4    3.32    0.55
   1   4  -4    3.20    0.48
   1   4  -4    2.86    0.60
  -1   4   4    2.63    0.57
  -1   4   4    3.52    0.68
   1   4  -4    3.09    0.48
   0  -4  -4    0.69    0.51
   0  -4  -4    0.93    0.49
   0  -4   4    0.62    0.38
   0  -4  -4    1.63    0.54
   0   4  -4    1.28    0.50
   0   4   4    1.34    0.42
   0   4   4    1.49    0.50
   0   4  -4    1.11    0.35
   0   4  -4    1.46    0.40
   0   4   4    0.95    0.42
   0   4  -4    1.21    0.55
   0   4  -4    0.93    0.48
   0   4  -4    1.59    0.47
   1  -4   4   10.29    0.72
  -1  -4  -4   10.58    1.02
  -1  -4  -4    8.82    1.03
  -1  -4  -4   10.70    0.90
  -1   4  -4   12.92    0.77
   1   4   4   13.68    0.85
  -1   4  -4   14.51    1.09
   1   4   4   11.64    0.97
  -1   4  -4   13.32    0.91
  -1   4  -4   14.26    1.05
  -1   4  -4   12.54    1.02
   1   4   4   12.22    0.93
  -1   4  -4   12.14    0.76
  -2  -4  -4   20.47    1.23
  -2  -4  -4   21.60    1.35
  -2  -4  -4   19.35    1.34
   2  -4   4   21.13    0.90
  -2   4  -4   19.36    1.24
  -2   4  -4   19.71    0.88
   2   4   4   19.55    1.20
   2   4   4   20.78    1.27
  -2   4  -4   20.15    1.05
  -2   4  -4   20.43    0.99
  -2   4  -4   20.40    1.27
  -2   4  -4   17.99    1.22
  -2   4  -4   20.93    0.97
  -3  -4  -4   25.00    1.51
  -3  -4  -4   25.24    1.40
  -3  -4  -4   24.74    1.56
   3  -4   4   27.29    1.04
   3   4   4   26.61    1.42
  -3   4  -4   26.49    1.49
  -3   4  -4   26.66    1.17
  -3   4  -4   23.64    1.36
  -3   4  -4   26.59    1.17
  -3   4  -4   26.01    1.48
   3   4   4   23.72    1.44
  -3   4  -4   26.77    1.06
   3   4   4   24.93    0.86
  -4  -4  -4   29.33    1.57
  -4  -4  -4   29.64    1.76
   4  -4   4   29.01    1.10
  -4  -4  -4   29.01    1.70
  -4   4  -4   28.95    1.68
   4   4   4   27.16    1.58
  -4   4  -4   27.69    1.48
   4   4   4   28.28    1.53
   4   4   4   29.53    1.05
  -4   4  -4   27.88    1.23
  -4   4  -4   28.83    1.18
  -4   4  -4   27.72    1.58
  -5  -4  -4    0.74    0.60
  -5  -4  -4    1.32    0.71
  -5  -4  -4    0.98    0.66
   5  -4   4   -0.13    0.38
  -5   4  -4    1.65    0.71
  -5   4  -4    1.41    0.49
   5   4   4    1.90    0.42
  -5   4  -4    1.67    0.60
   5   4   4    0.78    0.57
  -5   4  -4    1.76    0.69
  -5   4  -4    1.43    0.49
   5   4   4    0.73    0.60
  -6  -4  -4   13.29    1.31
  -6  -4  -4   11.72    1.48
  -6  -4  -4   12.51    1.47
  -6   4  -4   14.12    1.40
   6   4   4   10.41    1.19
  -6   4  -4   14.08    0.98
  -6   4  -4   12.20    0.97
  -6   4  -4   12.40    1.17
   6   4   4   11.95    1.24
  -6   4  -4   11.13    1.20
  -7  -4  -4   12.20    1.50
  -7  -4  -4   13.00    1.34
   7   4   4   14.82    1.33
  -7   4  -4   16.57    1.01
  -7   4  -4   17.37    1.17
  -7   4  -4   14.09    1.48
   7   4   4   14.98    1.08
  -8  -4  -4    2.12    0.86
  -8  -4  -4    1.66    0.59
  -8  -4  -4   -0.21    0.84
  -8  -4  -4    1.82    0.67
   8   4   4    1.66    0.60
  -8   4  -4    1.52    0.64
   8   4   4    1.17    0.78
  -8   4  -4    1.11    0.93
   8   4   4    2.42    0.73
  -8   4  -4    1.58    0.61
  -9  -4  -4    3.56    0.65
  -9  -4  -4    4.86    0.68
  -9  -4  -4    3.34    0.80
  -9  -4  -4    4.01    0.98
  -9  -4  -4    3.71    0.74
   9  -4   4    5.09    0.75
   9  -4   4    4.20    0.78
  -9   4  -4    3.25    1.07
   9   4   4    3.30    0.97
   9   4   4    4.05    0.85
  -9   4  -4    4.37    0.84
  -9   4  -4    2.93    0.69
  -9   4  -4    3.09    0.71
  10  -4   4   10.41    0.96
 -10  -4  -4    9.37    1.04
 -10  -4  -4    7.88    1.27
 -10  -4  -4    8.31    0.90
 -10  -4  -4    8.84    0.81
 -10  -4  -4    8.66    0.80
 -10   4  -4    6.96    0.82
  10   4   4    9.02    1.08
 -10   4  -4    4.44    1.23
 -10   4  -4    7.28    0.90
  10   4   4    6.96    1.13
 -10   4  -4    7.65    0.88
 -11  -4  -4    1.29    0.56
  11  -4   4    1.31    0.53
 -11  -4  -4    1.54    0.73
 -11  -4  -4    1.96    0.62
 -11   4  -4    1.81    0.63
  11   4   4    1.60    0.79
 -11   4  -4    1.23    0.63
 -11   4  -4    1.18    0.57
  11   4   4    0.93    0.91
 -12  -4  -4    0.44    0.55
  12  -4   4    1.19    0.47
 -12  -4  -4    1.07    0.54
 -12   4  -4    1.38    0.55
  12   4   4    2.16    0.72
  12   4   4    1.72    0.62
 -12   4  -4    1.09    0.56
 -12   4  -4    0.86    0.61
 -13  -4  -4    1.72    0.52
 -13  -4  -4    1.04    0.50
  13  -4   4    1.21    0.39
  13   4   4    1.47    0.55
 -13   4  -4    0.94    0.48
 -13   4  -4    1.18    0.52
 -14  -4  -4    3.40    0.52
 -14  -4  -4    3.14    0.53
  14   4   4    3.36    0.59
 -14   4  -4    3.38    0.53
 -14   4  -4    2.22    0.37
 -15  -4  -4    0.22    0.35
 -15  -4  -4   -0.06    0.38
 -15   4  -4    1.21    0.39
  15   4   4    0.33    0.45
 -15  -5   4    0.36    0.35
  15  -5  -4    0.60    0.36
 -15   5   4    0.30    0.34
  14  -5  -4    0.40    0.45
  14  -5  -4    0.63    0.41
 -14  -5   4    0.18    0.38
 -14   5   4    0.55    0.44
  14   5  -4    0.55    0.33
  14   5  -4    0.51    0.45
 -13  -5   4    0.41    0.44
  13  -5  -4    0.81    0.54
  13  -5  -4    1.22    0.47
  13   5  -4    1.01    0.56
 -13   5   4    1.00    0.49
  13   5  -4    1.14    0.47
 -13   5   4    0.77    0.48
 -12  -5   4    2.12    0.42
 -12  -5   4    2.92    0.56
  12  -5  -4    2.63    0.65
  12  -5  -4    2.75    0.56
  12   5  -4    2.62    0.69
  12   5  -4    3.68    0.66
 -12   5   4    2.90    0.85
 -12   5   4    3.12    0.68
 -12   5   4    2.82    0.60
  11  -5  -4    6.31    0.89
 -11  -5   4    4.35    0.59
  11  -5  -4    5.52    0.77
  11  -5  -4    5.72    0.68
 -11  -5   4    4.02    0.65
  11  -5  -4    5.19    0.70
  11   5  -4    5.05    0.83
  11   5  -4    6.12    0.79
 -11   5   4    5.76    0.98
 -11   5   4    4.14    0.69
 -11   5   4    6.21    0.81
  10  -5  -4    7.64    0.78
  10  -5  -4    9.72    1.01
  10  -5  -4    6.80    0.81
  10  -5  -4    8.88    0.84
  10  -5  -4    8.47    0.76
 -10  -5   4    7.84    0.79
 -10  -5   4    7.77    0.75
  10   5  -4   11.18    1.02
 -10   5   4    8.36    1.02
  10   5  -4    6.08    0.83
 -10   5   4    8.89    0.92
  10   5  -4    9.35    1.21
   9  -5  -4    0.92    0.49
   9  -5  -4    0.32    0.61
   9  -5  -4    0.77    0.57
   9  -5  -4    1.02    0.46
  -9  -5   4    0.34    0.51
   9  -5  -4    0.84    0.56
  -9  -5   4    0.64    0.54
  -9   5   4    0.73    0.69
   9   5  -4    0.25    0.56
   9   5  -4    0.10    0.75
  -9   5   4    0.95    0.55
  -8  -5   4    0.96    0.56
   8  -5  -4    0.94    0.57
  -8  -5   4    1.07    0.61
   8  -5  -4    0.17    0.40
   8  -5  -4    1.21    0.57
   8  -5  -4    0.64    0.60
   8  -5  -4    0.31    0.49
   8   5  -4    0.93    0.81
  -8   5   4    1.92    0.71
  -8   5   4    0.79    0.52
   8   5  -4    0.20    0.47
   8   5  -4   -0.30    0.51
   7  -5  -4    1.98    0.67
  -7  -5   4    1.92    0.62
  -7  -5   4    1.50    0.62
   7  -5  -4    0.59    0.58
   7  -5  -4    2.47    0.47
   7  -5  -4    1.92    0.63
  -7   5   4    1.51    0.51
   7   5  -4    1.88    0.55
   7   5  -4    1.78    0.61
  -7   5   4    1.07    0.51
   7   5  -4    2.00    0.82
  -7   5   4    1.20    1.05
   6  -5  -4    4.19    0.75
   6   5  -4    3.39    0.63
   6   5  -4    3.95    0.73
  -6   5   4    4.18    1.16
  -6   5   4    2.63    0.58
   6   5  -4    3.21    0.87
   5  -5  -4    7.48    0.83
   5  -5  -4    7.61    0.79
   5   5  -4    6.50    0.96
  -5   5   4    6.47    0.73
  -5   5   4    6.41    1.17
   5   5  -4    6.30    0.76
  -5   5   4    8.12    1.05
  -5   5   4    8.10    1.34
  -5   5   4    8.38    1.26
   5   5  -4    6.71    0.81
   5   5  -4    8.07    1.18
   4  -5  -4    2.05    0.58
   4  -5  -4    2.07    0.54
   4   5  -4    0.79    0.55
  -4   5   4    1.80    0.68
   4   5  -4    0.32    0.62
   4   5  -4    1.90    0.54
  -4   5   4    1.23    0.42
  -4   5   4    2.29    0.89
  -4   5   4    1.57    0.76
   4   5  -4    0.97    0.59
  -4   5   4    0.41    0.73
   4   5  -4    1.14    0.47
   3  -5  -4    9.70    0.81
   3  -5  -4    8.78    0.88
   3   5  -4    8.72    0.98
  -3   5   4    9.42    0.74
  -3   5   4   10.70    1.11
  -3   5   4   11.08    1.36
   3   5  -4    8.82    0.88
   3   5  -4    7.80    1.04
   3   5  -4   11.06    1.19
   3   5  -4   10.07    0.84
  -3   5   4   12.89    1.36
   3   5  -4    9.29    0.97
  -3   5   4    9.72    1.30
   2  -5  -4    9.93    1.21
   2  -5  -4    9.37    0.84
   2   5  -4    9.30    0.87
   2   5  -4    9.99    1.11
   2   5  -4   10.58    1.00
  -2   5   4   10.06    1.08
  -2   5   4   10.20    0.67
   2   5  -4   11.33    1.18
  -2   5   4   13.18    1.50
   2   5  -4    8.85    0.78
  -2   5   4   10.65    1.20
   2   5  -4    9.04    1.03
   1  -5  -4    1.96    0.53
   1  -5  -4    0.83    0.58
   1   5  -4    1.18    0.64
   1   5  -4    1.51    0.63
  -1   5   4    1.11    0.51
  -1   5   4    1.29    0.61
   1   5  -4    1.21    0.54
   1   5  -4    1.52    0.54
  -1   5   4    1.63    0.63
   1   5  -4    1.49    0.51
   1   5  -4    1.44    0.44
  -1   5   4    1.18    0.32
   0  -5  -4    7.42    1.08
   0  -5  -4    7.78    0.78
   0  -5  -4    7.79    1.13
   0   5  -4    8.22    1.03
   0   5  -4    8.26    1.00
   0   5  -4    8.94    0.87
   0   5  -4    8.78    0.90
   0   5   4    7.29    0.55
   0   5   4    9.97    1.15
   0   5  -4    8.26    0.98
   0   5   4    9.20    1.01
   0   5  -4    7.61    0.72
   0   5   4    7.65    0.95
  -1  -5  -4   21.51    1.57
  -1  -5  -4   22.97    1.48
  -1  -5  -4   20.53    1.51
  -1   5  -4   21.19    1.46
  -1   5  -4   21.57    1.41
   1   5   4   22.27    1.37
  -1   5  -4   22.76    0.97
  -1   5  -4   21.29    1.17
  -1   5  -4   22.45    1.11
   1   5   4   22.79    0.89
   1   5   4   21.62    1.25
  -1   5  -4   22.32    1.23
  -1   5  -4   20.75    1.37
   2  -5   4   29.80    1.36
  -2  -5  -4   33.43    1.88
  -2  -5  -4   32.69    1.72
  -2  -5  -4   30.38    1.89
   2   5   4   32.07    1.69
  -2   5  -4   33.54    1.75
  -2   5  -4   31.01    1.72
  -2   5  -4   30.24    1.71
  -2   5  -4   35.46    1.66
   2   5   4   32.60    1.12
   2   5   4   32.76    1.58
  -2   5  -4   34.18    1.36
  -2   5  -4   31.76    1.20
  -3  -5  -4   17.82    1.54
  -3  -5  -4   16.86    1.38
  -3  -5  -4   16.78    1.47
   3  -5   4   16.21    1.06
  -3   5  -4   18.39    0.96
   3   5   4   18.02    1.34
  -3   5  -4   16.67    1.37
  -3   5  -4   18.37    1.49
  -3   5  -4   18.35    1.08
   3   5   4   18.72    0.88
   3   5   4   16.36    1.36
  -3   5  -4   18.95    1.42
  -4  -5  -4   14.80    1.37
  -4  -5  -4   13.84    1.54
  -4  -5  -4   15.14    1.48
  -4   5  -4   15.49    1.51
   4   5   4   16.40    0.90
   4   5   4   14.68    1.31
  -4   5  -4   18.19    1.34
  -4   5  -4   15.11    1.05
  -4   5  -4   15.37    0.97
   4   5   4   11.94    1.25
  -4   5  -4   12.82    1.30
  -5  -5  -4    2.30    0.88
  -5  -5  -4    2.56    0.80
  -5   5  -4    1.77    0.81
  -5   5  -4    2.96    0.87
  -5   5  -4    1.97    0.74
   5   5   4    2.65    0.52
   5   5   4    1.96    0.72
  -5   5  -4    2.07    0.59
  -5   5  -4    1.79    0.52
  -6  -5  -4   31.95    1.99
  -6   5  -4   30.98    1.48
  -6   5  -4   34.93    2.07
  -6   5  -4   34.60    1.48
   6   5   4   31.62    1.88
   7  -5   4    9.90    0.90
  -7  -5  -4    6.81    0.89
  -7  -5  -4    5.44    1.33
  -7  -5  -4    7.86    0.81
   7  -5   4    9.00    0.92
  -7  -5  -4    7.80    0.86
  -7  -5  -4    8.66    0.71
  -7  -5  -4    7.67    1.24
   7   5   4    7.36    1.12
  -7   5  -4    6.79    0.72
  -7   5  -4    6.84    1.23
  -7   5  -4    7.50    0.86
  -7   5  -4    7.41    0.89
   8  -5   4   -0.20    0.63
  -8  -5  -4    0.47    0.83
  -8  -5  -4    0.52    0.50
  -8  -5  -4    0.72    0.53
   8  -5   4    0.16    0.47
  -8  -5  -4   -0.55    0.55
  -8  -5  -4    0.72    0.62
  -8   5  -4    0.09    0.57
  -8   5  -4   -0.34    0.54
  -8   5  -4    0.68    0.91
   8   5   4    0.55    0.78
   8   5   4   -0.09    0.66
  -8   5  -4    0.20    0.67
  -9  -5  -4    2.56    0.57
   9  -5   4    4.04    0.75
   9  -5   4    2.83    0.58
  -9  -5  -4    2.12    0.71
  -9  -5  -4    3.54    0.74
  -9  -5  -4    2.84    0.63
   9   5   4    2.97    0.95
  -9   5  -4    3.08    0.67
   9   5   4    2.35    0.82
  -9   5  -4    1.92    0.69
  -9   5  -4    2.61    0.74
 -10  -5  -4    6.44    0.75
 -10  -5  -4    6.61    0.84
 -10  -5  -4    5.73    0.70
 -10  -5  -4    5.48    0.92
  10  -5   4    6.53    0.68
 -10   5  -4    5.26    0.75
 -10   5  -4    5.07    0.80
  10   5   4    4.41    1.06
 -10   5  -4    4.34    0.78
  10   5   4    6.82    0.99
 -11  -5  -4    2.56    0.58
 -11  -5  -4    1.95    0.67
 -11  -5  -4    1.41    0.56
  11  -5   4    1.55    0.42
 -11  -5  -4    1.74    0.72
 -11   5  -4    0.63    0.58
 -11   5  -4    1.16    0.56
 -11   5  -4    1.01    0.59
 -12  -5  -4    1.32    0.52
  12  -5   4    1.03    0.30
 -12  -5  -4    0.45    0.47
 -12   5  -4    1.32    0.55
 -12   5  -4    1.12    0.52
  12   5   4    1.02    0.57
 -12   5  -4    0.97    0.49
 -13  -5  -4    0.97    0.46
 -13  -5  -4    0.94    0.44
 -13   5  -4    0.55    0.38
 -13   5  -4    0.99    0.43
  13   5   4    0.55    0.50
 -14  -5  -4    4.46    0.49
 -14  -5  -4    5.89    0.52
 -14   5  -4    5.55    0.53
  14   5   4    7.66    0.68
 -14   5  -4    5.38    0.35
 -14  -6   4    0.46    0.31
  14  -6  -4    0.28    0.38
  14  -6  -4    0.24    0.31
  14   6  -4    0.33    0.22
  13  -6  -4    1.44    0.43
  13  -6  -4    1.28    0.48
 -13  -6   4    0.70    0.39
 -13   6   4    0.60    0.39
  13   6  -4    0.75    0.37
  12  -6  -4    3.96    0.64
 -12  -6   4    4.30    0.58
  12  -6  -4    4.85    0.60
 -12   6   4    3.80    0.55
 -12   6   4    3.38    0.59
  12   6  -4    3.75    0.60
  11  -6  -4    3.17    0.56
  11  -6  -4    3.38    0.70
 -11  -6   4    4.02    0.59
  11  -6  -4    2.36    0.57
 -11   6   4    2.48    0.61
 -11   6   4    2.03    0.52
  11   6  -4    2.91    0.63
  10  -6  -4    0.33    0.59
 -10  -6   4    0.30    0.48
  10  -6  -4    0.52    0.45
 -10  -6   4    0.00    0.26
  10  -6  -4    0.04    0.52
  10  -6  -4    0.23    0.57
 -10   6   4    0.72    0.51
 -10   6   4    0.00    0.53
 -10   6   4   -0.51    0.68
  10   6  -4    0.38    0.60
   9  -6  -4    2.71    0.71
   9  -6  -4    3.82    0.58
   9  -6  -4    4.97    0.72
  -9  -6   4    3.39    0.63
   9  -6  -4    3.72    0.79
  -9  -6   4    3.58    0.50
   9   6  -4    4.90    1.03
  -9   6   4    4.44    0.74
  -9   6   4    2.46    0.80
   9   6  -4    3.93    0.73
   9   6  -4    4.20    0.78
   8  -6  -4    8.51    0.88
   8  -6  -4    8.43    0.72
  -8  -6   4   10.01    0.80
   8  -6  -4    7.62    0.90
  -8  -6   4    8.55    0.79
   8  -6  -4    8.68    1.00
   8   6  -4    8.20    1.23
   8   6  -4    6.64    0.91
  -8   6   4    7.69    0.86
  -8   6   4    6.80    1.01
   7  -6  -4    0.79    0.59
   7  -6  -4    0.94    0.59
  -7  -6   4    1.31    0.53
   7  -6  -4    0.83    0.40
  -7  -6   4    1.13    0.53
   7  -6  -4    1.29    0.68
  -7   6   4    0.72    0.50
   7   6  -4    0.71    0.55
   7   6  -4    1.78    0.87
   7   6  -4    0.77    0.54
   6  -6  -4    1.56    0.63
   6  -6  -4    1.19    0.41
  -6  -6   4    1.58    0.56
   6  -6  -4    1.62    0.71
  -6  -6   4    1.52    0.55
   6  -6  -4    2.01    0.59
   6   6  -4    3.29    0.63
   6   6  -4    3.42    0.93
  -6   6   4    1.98    0.56
   6   6  -4    3.00    0.62
   6   6  -4    1.81    0.61
   5  -6  -4    2.68    0.71
   5  -6  -4    2.27    0.64
   5  -6  -4    1.06    0.54
  -5  -6   4    1.92    0.56
   5  -6  -4    1.63    0.40
   5   6  -4    1.44    0.76
   5   6  -4    1.78    0.60
  -5   6   4    2.20    0.56
   5   6  -4    1.21    0.59
  -5   6   4    1.08    0.79
   5   6  -4    1.84    0.57
  -5   6   4    2.47    1.09
   4  -6  -4   22.32    1.34
   4  -6  -4   21.92    1.32
   4  -6  -4   20.49    1.24
  -4  -6   4   24.28    1.13
   4  -6  -4   21.96    0.94
  -4   6   4   20.79    1.68
   4   6  -4   23.13    1.33
   4   6  -4   20.70    1.23
   4   6  -4   19.71    1.38
  -4   6   4   22.93    1.85
  -4   6   4   21.34    1.12
   4   6  -4   22.46    1.57
  -4   6   4   21.19    1.23
   3  -6  -4    1.19    0.57
   3   6  -4    2.02    0.55
  -3   6   4    1.29    0.47
  -3   6   4    1.48    0.76
   3   6  -4    1.25    0.54
  -3   6   4    0.98    0.92
   3   6  -4    2.27    0.72
   2  -6  -4   10.12    0.93
   2   6  -4    9.69    0.88
   2   6  -4   11.67    1.15
   2   6  -4   10.68    1.28
   2   6  -4    9.00    0.93
  -2   6   4    9.81    0.83
  -2   6   4   10.70    1.49
  -2   6   4   11.01    1.33
   1  -6  -4    0.59    0.65
   1  -6  -4    1.04    0.52
   1   6  -4    1.98    0.58
  -1   6   4   -0.02    0.69
   1   6  -4    0.59    0.72
   1   6  -4    2.18    0.56
  -1   6   4    1.02    0.74
   1   6  -4    2.87    0.75
  -1   6   4    1.69    0.46
   1   6  -4    3.37    0.88
   0  -6  -4    1.81    0.79
   0  -6  -4    2.22    0.58
   0   6  -4    2.62    0.64
   0   6   4    2.23    0.47
   0   6  -4    3.07    0.73
   0   6  -4    3.69    0.87
   0   6   4    3.18    0.82
   0   6   4    1.47    0.75
   0   6  -4    2.15    0.56
  -1  -6  -4    0.42    0.63
  -1  -6  -4    0.89    0.53
  -1   6  -4    1.81    0.59
   1   6   4    1.56    0.45
  -1   6  -4    1.69    0.54
   1   6   4    2.05    0.80
  -1   6  -4    1.80    0.80
  -2  -6  -4   10.13    0.96
  -2  -6  -4   11.28    1.45
   2   6   4    9.10    1.05
  -2   6  -4    9.34    0.94
  -2   6  -4    8.97    0.79
  -2   6  -4    8.20    0.91
   2   6   4    8.31    0.76
   2   6   4    9.76    1.24
  -2   6  -4    7.38    1.14
  -3  -6  -4    1.27    0.80
  -3   6  -4    1.11    0.57
   3   6   4    1.47    0.71
  -3   6  -4    0.81    0.42
  -3   6  -4    0.11    0.82
   3   6   4    2.25    0.52
   3   6   4    1.72    0.77
  -3   6  -4    1.15    0.53
  -4  -6  -4    0.66    0.74
   4  -6   4    0.85    0.54
  -4  -6  -4    1.01    0.39
  -4  -6  -4    0.76    0.48
   4  -6   4   -0.38    0.56
  -4  -6  -4    1.01    0.55
   4  -6   4    0.95    0.44
  -4   6  -4    1.66    0.51
   4   6   4    0.91    0.71
  -4   6  -4    1.74    0.89
   4   6   4    1.32    0.46
  -4   6  -4    1.25    0.52
   5  -6   4    0.12    0.42
   5  -6   4    0.73    0.59
   5  -6   4   -0.21    0.57
  -5  -6  -4   -0.44    0.77
  -5  -6  -4    0.17    0.48
  -5  -6  -4    0.39    0.38
  -5  -6  -4    0.21    0.52
  -5   6  -4    0.60    0.50
  -5   6  -4    1.21    0.55
  -5   6  -4    0.27    0.91
   5   6   4    0.24    0.75
  -6  -6  -4    0.60    0.43
  -6  -6  -4    1.04    0.56
  -6  -6  -4    1.29    0.94
  -6  -6  -4    0.10    0.54
   6  -6   4    0.67    0.45
   6  -6   4    2.12    0.66
  -6   6  -4    1.17    0.55
  -6   6  -4    1.24    0.94
   6   6   4    1.87    0.81
  -6   6  -4    0.71    0.59
  -7  -6  -4    3.89    0.77
  -7  -6  -4    2.55    0.54
  -7  -6  -4    3.11    0.69
  -7  -6  -4    2.79    0.66
   7  -6   4    2.58    0.71
   7  -6   4    3.35    0.56
  -7   6  -4    2.44    0.70
   7   6   4    1.34    0.87
  -8  -6  -4    4.37    0.78
  -8  -6  -4    4.95    0.66
  -8  -6  -4    4.06    0.81
   8  -6   4    5.33    0.79
  -8  -6  -4    4.65    0.68
   8  -6   4    4.67    0.57
   8   6   4    4.20    0.92
  -8   6  -4    4.23    0.90
  -8   6  -4    4.16    0.79
  -8   6  -4    4.86    0.79
   8   6   4    3.82    1.02
  -9  -6  -4   10.18    0.95
  -9  -6  -4   10.27    1.07
  -9  -6  -4   11.95    0.92
   9  -6   4   10.55    0.70
  -9  -6  -4   11.07    0.91
   9  -6   4   12.54    0.98
  -9   6  -4   12.11    0.94
  -9   6  -4   12.51    1.07
  -9   6  -4   13.96    1.23
   9   6   4   13.58    1.27
 -10  -6  -4    0.84    0.64
 -10  -6  -4    0.46    0.49
 -10  -6  -4    1.59    0.53
 -10  -6  -4    1.24    0.62
  10  -6   4    0.83    0.23
 -10   6  -4    1.91    0.54
 -10   6  -4    1.12    0.57
 -10   6  -4    1.19    0.59
  10   6   4    1.39    0.74
 -11  -6  -4    2.56    0.62
 -11  -6  -4    3.43    0.56
 -11  -6  -4    1.43    0.64
 -11  -6  -4    2.85    0.55
 -11   6  -4    3.70    0.62
 -11   6  -4    2.64    0.58
 -11   6  -4    3.21    0.54
 -12  -6  -4    0.66    0.41
 -12  -6  -4    0.53    0.43
  12   6   4    0.60    0.51
 -12   6  -4    0.72    0.40
 -12   6  -4    0.21    0.38
 -13  -6  -4    1.43    0.39
 -13  -6  -4    1.84    0.38
  13   6   4    1.64    0.48
 -13   6  -4    1.37    0.31
 -13   6  -4    2.12    0.39
  12  -7  -4    1.05    0.45
  12  -7  -4    0.63    0.35
 -12  -7   4    1.17    0.36
  12   7  -4    1.00    0.35
  11  -7  -4    0.60    0.43
 -11  -7   4    0.45    0.39
  11  -7  -4    0.63    0.49
  11  -7  -4    0.53    0.40
  11   7  -4    0.34    0.42
  10  -7  -4    1.29    0.51
  10  -7  -4    0.54    0.51
 -10  -7   4    0.70    0.46
  10  -7  -4    0.64    0.53
  10  -7  -4    1.23    0.44
 -10   7   4    0.73    0.54
  10   7  -4    1.74    0.53
   9  -7  -4   23.33    1.35
   9  -7  -4   23.52    1.11
   9  -7  -4   25.48    1.29
  -9  -7   4   24.69    1.10
   9  -7  -4   22.80    1.35
   9   7  -4   26.18    1.39
  -9   7   4   26.93    1.31
   9   7  -4   25.64    1.35
   8  -7  -4    2.69    0.63
   8  -7  -4    2.38    0.70
  -8  -7   4    2.95    0.58
   8  -7  -4    1.99    0.64
   8  -7  -4    2.07    0.50
  -8   7   4    1.27    0.57
  -8   7   4    1.43    0.80
   8   7  -4    1.60    0.58
   7  -7  -4    1.18    0.43
   7  -7  -4    1.46    0.64
   7  -7  -4    0.59    0.58
   7  -7  -4    1.24    0.59
  -7  -7   4    1.62    0.56
   7   7  -4    0.53    0.84
  -7   7   4    1.75    0.82
   7   7  -4    0.95    0.57
  -7   7   4    1.00    0.54
   6  -7  -4   11.22    1.15
   6  -7  -4    8.71    0.91
   6  -7  -4    8.41    0.70
  -6  -7   4   10.80    0.55
   6  -7  -4    8.41    0.87
   6   7  -4    7.98    1.23
   6   7  -4    9.00    1.01
   6   7  -4    9.48    0.91
   6   7  -4    9.52    0.87
  -6   7   4    8.29    0.82
   5  -7  -4    1.03    0.54
  -5  -7   4    0.42    0.37
   5  -7  -4    0.36    0.34
   5  -7  -4    0.17    0.59
   5  -7  -4   -0.09    0.56
   5   7  -4   -0.25    0.75
   5   7  -4   -0.26    0.48
   5   7  -4    0.23    0.53
   5   7  -4    0.67    0.51
   4  -7  -4   13.91    1.24
   4  -7  -4    9.89    0.91
  -4  -7   4   11.97    0.95
  -4  -7   4   11.47    0.77
   4  -7  -4   14.13    1.10
   4   7  -4   11.17    1.06
   4   7  -4   11.58    1.34
  -4   7   4   11.93    1.49
   4   7  -4   11.84    1.04
   4   7  -4   11.98    0.95
   3  -7  -4    0.78    0.52
   3  -7  -4    1.24    0.59
   3  -7  -4    0.98    0.62
   3  -7  -4    1.09    0.38
  -3  -7   4    0.80    0.58
  -3  -7   4    1.38    0.46
   3   7  -4    1.40    0.55
  -3   7   4    1.84    0.97
   3   7  -4    0.33    0.77
   3   7  -4    1.47    0.59
   3   7  -4    1.52    0.55
  -2  -7   4    1.21    0.57
   2  -7  -4    1.14    0.37
  -2  -7   4    1.22    0.43
   2  -7  -4    0.94    0.57
   2  -7  -4    0.40    0.47
   2  -7  -4    1.95    0.69
   2  -7  -4    0.83    0.62
   2   7  -4    1.45    0.97
   2   7  -4    0.65    0.50
   2   7  -4    0.51    0.57
   2   7  -4    1.09    0.57
  -2   7   4    0.70    0.88
   2   7  -4    1.43    0.75
   1  -7  -4    0.10    0.31
   1  -7  -4    0.14    0.54
  -1  -7   4    0.18    0.49
  -1  -7   4    0.99    0.42
   1  -7  -4    0.98    0.56
   1  -7  -4    0.18    0.47
   1  -7  -4    1.22    0.62
   1   7  -4    0.72    0.51
   1   7  -4    1.39    0.92
   1   7  -4    1.12    0.53
   1   7  -4    0.50    0.59
   1   7  -4    0.33    0.72
  -1   7   4    0.72    0.91
   0  -7  -4    0.44    0.51
   0  -7   4    0.88    0.51
   0  -7   4    0.31    0.38
   0  -7  -4    0.31    0.55
   0  -7  -4    0.15    0.56
   0  -7  -4    0.29    0.53
   0  -7  -4    0.25    0.31
   0   7  -4   -0.24    0.45
   0   7  -4    0.27    0.85
   0   7  -4    0.47    0.48
   0   7   4    0.77    0.79
   1  -7   4    8.07    0.86
  -1  -7  -4    8.44    0.96
   1  -7   4    7.38    0.67
  -1  -7  -4    9.53    0.91
   1  -7   4    9.41    0.94
  -1  -7  -4    9.45    0.93
  -1  -7  -4    8.10    0.63
   1   7   4    9.57    1.37
  -1   7  -4    8.34    1.28
  -1   7  -4    6.28    0.84
  -1   7  -4    8.88    0.93
  -2  -7  -4    7.16    0.61
  -2  -7  -4    6.31    0.75
   2  -7   4    6.94    0.65
   2  -7   4    5.54    0.78
   2  -7   4    7.36    0.82
  -2  -7  -4    7.27    0.94
  -2  -7  -4    5.11    0.73
   2   7   4    6.28    1.15
  -2   7  -4    7.66    0.89
  -2   7  -4    8.07    0.98
  -2   7  -4    7.55    1.25
   3  -7   4   28.09    1.52
  -3  -7  -4   29.26    1.11
   3  -7   4   26.51    1.39
   3  -7   4   28.68    1.07
  -3  -7  -4   27.37    1.42
  -3  -7  -4   30.29    1.40
  -3   7  -4   28.64    1.61
  -3   7  -4   29.04    2.11
  -3   7  -4   31.15    1.31
   3   7   4   29.76    1.44
   3   7   4   28.97    2.03
  -3   7  -4   29.27    1.50
   4  -7   4   15.72    0.80
   4  -7   4   15.14    1.27
  -4  -7  -4   17.39    1.19
   4  -7   4   15.03    1.18
  -4  -7  -4   15.34    0.88
  -4  -7  -4   17.26    1.16
  -4   7  -4   18.25    1.13
  -4   7  -4   14.74    1.27
  -4   7  -4   16.39    1.20
   4   7   4   17.40    1.59
  -5  -7  -4    4.48    0.56
  -5  -7  -4    3.18    0.71
   5  -7   4    2.94    0.71
   5  -7   4    3.87    0.44
   5  -7   4    4.14    0.71
  -5  -7  -4    2.65    0.61
  -5   7  -4    4.51    0.73
  -5   7  -4    2.96    0.64
   5   7   4    3.24    0.98
   6  -7   4    3.12    0.72
  -6  -7  -4    3.29    0.67
  -6  -7  -4    1.38    0.63
  -6  -7  -4    2.85    0.53
   6  -7   4    2.49    0.33
   6  -7   4    2.04    0.69
   6   7   4    3.53    0.99
  -6   7  -4    3.44    0.70
  -7  -7  -4    2.44    0.71
  -7  -7  -4    4.43    0.60
   7  -7   4    4.64    0.75
  -7  -7  -4    2.67    0.64
  -7   7  -4    3.01    0.71
   7   7   4    3.14    0.90
  -8  -7  -4    1.39    0.62
  -8  -7  -4    2.50    0.53
  -8  -7  -4    1.94    0.67
   8  -7   4    1.71    0.63
  -8   7  -4    2.47    0.68
  -8   7  -4    1.48    0.69
  -9  -7  -4    0.60    0.44
   9  -7   4    0.95    0.54
  -9  -7  -4    1.54    0.66
  -9  -7  -4    0.85    0.47
  -9  -7  -4    1.84    0.61
  -9   7  -4    1.47    0.60
  -9   7  -4    0.83    0.56
 -10  -7  -4    0.49    0.42
 -10  -7  -4   -0.08    0.54
 -10  -7  -4   -0.51    0.38
 -10  -7  -4    0.23    0.51
 -10   7  -4    0.38    0.48
 -11  -7  -4    8.03    0.66
 -11  -7  -4    9.66    0.66
 -11   7  -4    6.73    0.65
 -12  -7  -4    2.83    0.36
 -12  -7  -4    1.82    0.35
  12   7   4    2.06    0.45
 -12   7  -4    2.37    0.32
  10  -8  -4    0.32    0.44
  10  -8  -4    0.62    0.35
  10  -8  -4    0.58    0.29
  10   8  -4    1.39    0.40
   9  -8  -4    0.14    0.45
   9  -8  -4   -0.09    0.31
   9  -8  -4    0.06    0.42
   9  -8  -4    0.47    0.49
   9   8  -4    0.12    0.41
   8  -8  -4    9.38    0.71
   8  -8  -4   10.37    0.85
   8  -8  -4    8.37    0.79
   8  -8  -4    8.75    0.88
   8   8  -4    6.00    0.71
   8   8  -4   10.07    0.89
   7  -8  -4    2.56    0.71
   7  -8  -4    2.03    0.45
   7  -8  -4    2.15    0.61
   7  -8  -4    2.59    0.61
   7   8  -4    2.37    0.71
   7   8  -4    2.40    0.59
   6  -8  -4    7.13    0.81
   6  -8  -4    7.05    0.92
   6  -8  -4    7.82    0.86
   6  -8  -4    7.31    0.64
   6   8  -4    6.55    0.85
   6   8  -4    8.95    0.83
   5  -8  -4    0.42    0.52
   5  -8  -4    0.55    0.59
   5  -8  -4    0.62    0.64
   5  -8  -4    1.26    0.41
  -5  -8   4    0.99    0.60
   5   8  -4    1.20    0.57
   5   8  -4    0.92    0.53
  -4  -8   4    1.13    0.57
   4  -8  -4    1.28    0.68
   4  -8  -4    0.72    0.53
   4  -8  -4    0.18    0.57
   4  -8  -4    0.95    0.40
   4   8  -4   -0.03    0.51
   4   8  -4    0.27    0.48
   4   8  -4   -0.03    0.49
   3  -8  -4    1.19    0.39
   3  -8  -4    0.50    0.58
   3  -8  -4    0.37    0.63
   3  -8  -4    0.12    0.51
  -3  -8   4    1.05    0.57
   3  -8  -4    1.52    0.70
   3   8  -4    0.61    0.46
   3   8  -4    0.02    0.45
   3   8  -4    0.60    0.54
  -2  -8   4    0.50    0.53
   2  -8  -4    0.21    0.52
   2  -8  -4    0.56    0.62
   2  -8  -4    1.14    0.65
   2  -8  -4    0.27    0.33
   2  -8  -4    0.16    0.56
   2   8  -4    0.37    0.47
   2   8  -4    0.09    0.47
   2   8  -4   -0.13    0.51
   1  -8  -4    0.67    0.58
   1  -8  -4   -0.09    0.55
  -1  -8   4   -1.12    0.48
   1  -8  -4    0.17    0.53
   1  -8  -4    1.53    0.67
   1  -8  -4    0.29    0.34
   1   8  -4    0.74    0.49
   1   8  -4    0.33    0.48
   1   8  -4    0.19    0.57
   0  -8  -4    1.16    0.60
   0  -8  -4    1.70    0.69
   0  -8  -4    1.69    0.43
   0  -8  -4    0.98    0.64
   0  -8  -4    1.56    0.59
   0  -8   4    2.38    0.62
   0   8  -4    1.84    0.62
   0   8  -4    0.97    0.53
   0   8  -4    0.96    0.59
  -1  -8  -4    0.62    0.61
  -1  -8  -4    1.00    0.57
  -1  -8  -4    0.37    0.37
  -1  -8  -4    1.28    0.58
   1  -8   4    0.98    0.54
  -1   8  -4    0.19    0.48
  -1   8  -4    0.55    0.53
  -1   8  -4   -0.11    0.59
  -2  -8  -4   12.39    1.07
  -2  -8  -4   13.51    1.07
  -2  -8  -4   10.61    0.77
   2  -8   4   10.26    0.89
  -2   8  -4   10.32    1.09
   2   8   4   10.62    1.00
  -2   8  -4   11.31    1.01
  -3  -8  -4    0.73    0.51
  -3  -8  -4    0.17    0.36
  -3  -8  -4    0.56    0.56
   3  -8   4    1.27    0.56
  -3   8  -4    0.48    0.57
  -3   8  -4   -0.22    0.46
  -4  -8  -4    4.79    0.74
   4  -8   4    4.74    0.72
  -4  -8  -4    6.19    0.61
  -4  -8  -4    6.90    0.80
  -4   8  -4    7.09    0.93
  -5  -8  -4    2.39    0.47
  -5  -8  -4    1.50    0.60
   5  -8   4    0.60    0.55
  -5  -8  -4    1.21    0.55
  -6  -8  -4    0.84    0.58
   6  -8   4    0.85    0.54
  -6  -8  -4    0.16    0.48
  -6  -8  -4    0.39    0.42
  -6   8  -4   -0.30    0.55
  -6   8  -4    0.60    0.55
   7  -8   4    9.46    0.80
  -7  -8  -4    8.74    0.88
  -7  -8  -4    8.76    0.75
  -7  -8  -4    9.82    0.88
  -7   8  -4    8.68    0.90
  -7   8  -4   10.92    0.92
  -8  -8  -4    4.64    0.64
  -8  -8  -4    4.46    0.70
   8  -8   4    5.17    0.60
  -8  -8  -4    4.52    0.50
  -8   8  -4    4.54    0.67
  -9  -8  -4    4.10    0.64
   9  -8   4    3.59    0.45
  -9  -8  -4    3.74    0.44
  -9  -8  -4    3.79    0.56
  -9   8  -4    3.47    0.51
 -10  -8  -4    2.96    0.36
 -10  -8  -4    2.73    0.52
 -10  -8  -4    2.64    0.43
 -10   8  -4    2.98    0.41
   8  -9  -4    3.42    0.50
   8  -9  -4    3.19    0.31
   8  -9  -4    3.35    0.43
   8   9  -4    4.05    0.49
   7  -9  -4    0.22    0.45
   7  -9  -4    0.37    0.26
   7  -9  -4    0.40    0.39
   7   9  -4    0.10    0.38
   6  -9  -4    3.64    0.58
   6  -9  -4    2.80    0.62
   6  -9  -4    3.91    0.41
   6  -9  -4    4.70    0.64
   6   9  -4    4.80    0.64
   6   9  -4    3.23    0.57
   5  -9  -4    7.63    0.78
   5  -9  -4    5.19    0.69
   5  -9  -4    6.56    0.83
   5  -9  -4    6.78    0.51
  -5  -9   4    7.01    0.71
   5   9  -4    7.99    0.81
   5   9  -4    6.25    0.64
   5   9  -4    4.78    0.67
   4  -9  -4    0.34    0.51
   4  -9  -4    1.65    0.61
  -4  -9   4    2.00    0.55
   4  -9  -4    1.72    0.60
   4  -9  -4    1.53    0.36
   4   9  -4    1.71    0.50
   4   9  -4    1.17    0.50
   3  -9  -4    0.52    0.53
   3  -9  -4    1.60    0.59
   3  -9  -4    1.21    0.54
   3  -9  -4    1.09    0.61
   3  -9  -4    1.12    0.35
  -3  -9   4    0.83    0.52
   3   9  -4    1.04    0.52
   3   9  -4    0.38    0.48
   2  -9  -4    1.09    0.58
   2  -9  -4    0.92    0.33
  -2  -9   4    1.43    0.54
   2  -9  -4    1.87    0.60
   2  -9  -4    0.96    0.56
   2  -9  -4    1.13    0.54
   2   9  -4    0.98    0.52
   2   9  -4    0.64    0.48
   1  -9  -4   -0.34    0.31
   1  -9  -4   -0.40    0.50
   1  -9  -4    0.22    0.53
  -1  -9   4    0.43    0.46
   1  -9  -4   -0.09    0.48
  -1   9   4    0.12    0.42
   1   9  -4    0.37    0.47
   1   9  -4    0.69    0.51
   0  -9   4    0.15    0.44
   0  -9  -4    0.63    0.54
   0  -9  -4   -0.12    0.32
   0  -9  -4    0.75    0.53
   0  -9  -4    1.34    0.57
   0   9   4    0.36    0.43
   0   9  -4   -0.24    0.45
   0   9  -4    0.28    0.50
  -1  -9  -4    0.57    0.49
  -1  -9  -4    0.41    0.53
   1  -9   4    0.36    0.43
  -1  -9  -4    0.18    0.32
  -1   9  -4    0.71    0.53
   1   9   4    0.38    0.43
  -1   9  -4    0.84    0.52
  -2  -9  -4    8.45    0.89
   2  -9   4    7.92    0.77
  -2  -9  -4    7.91    0.57
  -2  -9  -4    7.48    0.75
   2   9   4    6.19    0.72
  -2   9  -4    6.61    0.78
  -2   9  -4    7.05    0.85
  -3  -9  -4    1.67    0.56
   3  -9   4    1.85    0.53
  -3  -9  -4    1.14    0.37
  -3  -9  -4    0.75    0.45
  -3   9  -4    1.32    0.59
  -3   9  -4    1.99    0.60
  -4  -9  -4    0.23    0.41
  -4  -9  -4    0.10    0.32
  -4  -9  -4    0.21    0.52
   4  -9   4    0.13    0.44
  -4   9  -4   -0.29    0.50
  -4   9  -4    0.83    0.54
  -5  -9  -4    1.53    0.39
   5  -9   4    1.52    0.49
  -5  -9  -4    1.60    0.57
  -5  -9  -4    1.35    0.46
  -5   9  -4    0.91    0.51
  -5   9  -4    1.12    0.55
  -6  -9  -4    0.10    0.39
   6  -9   4   -0.14    0.36
  -6  -9  -4    0.22    0.31
  -6  -9  -4    0.30    0.47
  -6   9  -4    0.47    0.47
  -6   9  -4    0.50    0.45
  -7  -9  -4    1.01    0.41
  -7  -9  -4    0.80    0.30
   7  -9   4    1.18    0.34
  -7  -9  -4    0.56    0.46
  -7   9  -4    0.91    0.39
   4 -10  -4    4.74    0.56
   4  10  -4    5.63    0.53
  -3 -10   4    2.62    0.42
   3 -10  -4    2.41    0.52
   3  10  -4    0.58    0.31
   3  10  -4    0.91    0.40
  -2 -10   4    2.91    0.47
   2 -10  -4    2.07    0.50
   2 -10  -4    1.56    0.37
   2  10  -4    0.99    0.39
  -2  10   4    1.31    0.37
   2  10  -4    1.26    0.34
  -1 -10   4    1.24    0.41
   1 -10  -4    0.76    0.47
   1 -10  -4    1.38    0.23
   1 -10  -4    0.63    0.35
   1  10  -4    0.50    0.33
   1  10  -4    0.37    0.38
  -1  10   4    0.88    0.32
   0 -10  -4    0.95    0.46
   0 -10  -4    0.70    0.37
   0 -10   4    0.50    0.37
   0 -10  -4    0.51    0.22
   0  10  -4    1.17    0.42
   0  10  -4    0.38    0.33
   1 -10   4    0.56    0.34
  -1 -10  -4    1.52    0.39
  -1 -10  -4    1.25    0.48
  -1  10  -4    0.86    0.37
  -1  10  -4    0.32    0.36
  -2 -10  -4    2.28    0.52
   2 -10   4    2.17    0.42
  -2 -10  -4    1.57    0.38
  -2  10  -4    1.68    0.43
  -2  10  -4    1.91    0.43
  -3 -10  -4    1.09    0.46
   3 -10   4    1.04    0.34
  -3 -10  -4    1.12    0.34
  -3  10  -4    0.97    0.38
  -3  10  -4    0.92    0.37
 -17   0   5   -0.12    0.26
  17   0  -5    0.21    0.38
 -16   0   5    0.04    0.43
  16   0  -5    0.27    0.48
 -15   0   5   -0.18    0.51
  15   0  -5   -0.41    0.50
  14   0  -5   -0.47    0.58
 -14   0   5    0.33    0.53
  13   0  -5    0.16    0.46
 -13   0   5    0.73    0.55
  13   0  -5    0.39    0.60
 -13   0   5   -0.37    0.59
 -12   0   5   -0.04    0.55
  12   0  -5   -0.47    0.60
 -12   0   5    0.26    0.65
  12   0  -5   -0.24    0.47
  11   0  -5   -0.38    0.50
  11   0  -5   -0.32    0.35
 -11   0   5    0.34    0.51
 -11   0   5    0.37    0.64
 -11   0   5   -0.44    0.96
  11   0  -5    1.02    0.53
  11   0  -5   -0.72    0.60
  10   0  -5   -0.25    0.54
 -10   0   5    0.11    0.87
 -10   0   5    0.09    0.49
 -10   0   5    0.22    0.65
 -10   0   5   -0.55    0.63
  -9   0   5   -0.61    0.75
  -9   0   5    0.99    0.77
  -9   0   5   -0.21    0.57
  -9   0   5   -0.18    0.65
   9   0  -5    0.53    0.45
   9   0  -5   -0.23    0.50
  -9   0   5    0.15    0.56
  -9   0   5    0.14    0.45
  -8   0   5    0.08    0.45
   8   0  -5   -0.35    0.42
  -8   0   5   -0.38    0.52
  -8   0   5   -0.28    0.68
  -8   0   5    0.16    0.54
  -8   0   5   -0.09    0.65
  -8   0   5    0.03    0.64
   8   0  -5    0.51    0.56
   8   0  -5   -0.18    0.47
  -7   0   5    1.10    0.50
   7   0  -5    0.15    0.51
  -7   0   5   -0.21    0.56
  -7   0   5   -0.28    0.57
   7   0  -5   -0.07    0.34
  -7   0   5   -0.21    0.56
  -7   0   5    0.10    0.47
  -7   0   5   -0.06    0.37
  -6   0   5    0.46    0.56
  -6   0   5    0.43    0.46
  -6   0   5    0.63    0.54
  -6   0   5    0.64    0.48
  -6   0   5    0.02    0.35
  -6   0   5    0.64    0.57
   6   0  -5    0.49    0.47
   5   0  -5    0.84    0.31
  -5   0   5    0.26    0.45
  -5   0   5    0.20    0.35
   5   0  -5    0.69    0.47
  -5   0   5    0.43    0.52
  -5   0   5    0.67    0.50
   4   0  -5   -0.02    0.39
  -4   0   5   -0.02    0.39
  -4   0   5    0.30    0.28
   4   0  -5   -0.05    0.25
  -4   0   5    0.53    0.46
   4   0  -5    0.16    0.26
  -4   0   5    0.28    0.39
  -3   0   5    0.01    0.35
   3   0  -5   -0.04    0.25
   3   0  -5    0.08    0.36
  -3   0   5   -0.05    0.19
   3   0  -5    0.22    0.21
  -3   0   5    0.05    0.36
  -3   0   5   -0.10    0.34
  -2   0   5    0.38    0.30
  -2   0   5    0.28    0.37
  -2   0   5    0.15    0.29
  -2   0   5    0.20    0.15
   2   0  -5    0.35    0.29
   2   0  -5   -0.01    0.37
   2   0  -5    0.45    0.29
  -1   0   5   -0.04    0.21
   1   0  -5    0.18    0.26
  -1   0   5   -0.29    0.20
   1   0  -5    0.38    0.29
   1   0  -5    0.43    0.30
   1   0  -5    0.39    0.32
[truncated: 561,211 more chars]
