# Supplementary material for: Crystal structure of nitrido[5,10,15,20-tetra­kis(4-methylphenyl)­porphyrinato]­manganese(V)
Source: Acta Crystallogr Sect E Struct Rep Online. 2014 Sep 24;70(Pt 10):242–5. doi: 10.1107/S1600536814020558 (PMC4257217; doi:10.1107/S1600536814020558)
Supplement: Supplementary file 2 [file e-70-00242-Isup2.hkl]

#
# h,k,l, Fc-squared, Fo-squared, sigma(Fo-squared), status flag
#
data_I
_shelx_title ' GOLL01 IN P2(1)/C'
_shelx_refln_list_code          4
_shelx_F_calc_maximum      200.38
_exptl_crystal_F_000       768.00
_reflns_d_resolution_high  0.8199

loop_
 _space_group_symop_operation_xyz
 'x, y, z'
 '-x, y+1/2, -z+1/2'
 '-x, -y, -z'
 'x, -y-1/2, z-1/2'

_cell_length_a    14.2619
_cell_length_b     8.6200
_cell_length_c    15.4685
_cell_angle_alpha  90.000
_cell_angle_beta   94.188
_cell_angle_gamma  90.000

_shelx_F_squared_multiplier     1.000

loop_
 _refln_index_h
 _refln_index_k
 _refln_index_l
 _refln_F_squared_calc
 _refln_F_squared_meas
 _refln_F_squared_sigma
 _refln_observed_status
   1   0   0      30171.13      25946.22       347.47 o
   2   0   0         46.68         61.50         3.56 o
   3   0   0       6036.86       6215.46        49.02 o
   4   0   0         34.62         45.38         4.97 o
   5   0   0       1981.02       1935.76        20.93 o
   6   0   0        404.78        393.49         8.48 o
   7   0   0        100.99        194.04         8.85 o
   8   0   0        693.15        601.66        15.54 o
   9   0   0        633.32        622.52        17.79 o
  10   0   0       3761.11       3693.70        51.20 o
  11   0   0         24.59          9.55        17.84 o
  12   0   0       2336.67       2411.45        50.93 o
  13   0   0        222.48        229.97        15.97 o
  14   0   0        480.11        449.67        20.93 o
  15   0   0        356.54        354.20        18.90 o
  16   0   0         56.48         55.40         8.49 o
  17   0   0         77.15         70.89        19.04 o
   1   1   0       1687.91       1665.82        11.51 o
   2   1   0        547.78        526.50         5.69 o
   3   1   0        257.50        275.64         5.04 o
   4   1   0       3159.87       3166.93        20.49 o
   5   1   0        104.01        133.09         4.76 o
   6   1   0       1019.18       1077.47        10.10 o
   7   1   0         38.15         51.50         4.26 o
   8   1   0        294.53        301.03         7.49 o
   9   1   0          0.21         -1.82         5.77 o
  10   1   0        151.17        150.87         9.61 o
  11   1   0        378.14        414.40        17.09 o
  12   1   0         58.57         61.80         8.23 o
  13   1   0          2.92          6.86         7.90 o
  14   1   0          4.22          2.92         6.99 o
  15   1   0         37.46         34.30         7.17 o
  16   1   0          0.02         -5.62         7.18 o
  17   1   0          0.75         16.73        11.60 o
   0   2   0      26631.47      26619.40       207.18 o
   1   2   0      29634.42      29296.90       153.80 o
   2   2   0       2728.75       2612.02        18.22 o
   3   2   0         41.13         99.23         4.65 o
   4   2   0        303.82        394.45         8.14 o
   5   2   0        146.21        179.79         8.03 o
   7   2   0        821.18        827.83        10.91 o
   8   2   0       1587.83       1467.51        15.55 o
   9   2   0       1030.14        988.02        17.02 o
  10   2   0        259.72        246.00        11.50 o
  11   2   0        453.46        467.15        11.62 o
  12   2   0         19.27         23.74         6.94 o
  13   2   0        812.48        787.22        15.41 o
  14   2   0        403.30        389.64        10.63 o
  15   2   0        421.23        421.70        14.54 o
  16   2   0        196.05        213.66        10.49 o
  17   2   0        491.23        562.22        21.68 o
   1   3   0      11493.34      11249.66        64.65 o
   2   3   0       1468.12       1573.42        14.05 o
   3   3   0        398.87        393.52         7.35 o
   4   3   0         98.82        152.38         5.49 o
   5   3   0       1521.76       1673.23        16.53 o
   6   3   0        378.05        390.64         8.64 o
   7   3   0         28.30         46.30         5.36 o
   8   3   0        175.19        182.90         7.95 o
   9   3   0          4.99         22.55         7.34 o
  10   3   0          1.11          9.63         7.14 o
  11   3   0        119.04         91.47         7.81 o
  12   3   0        162.61        156.32         8.95 o
  13   3   0         29.08         28.87         6.28 o
  14   3   0          1.28          6.98         8.62 o
  15   3   0        387.46        369.16        14.73 o
  16   3   0         26.50         18.77         6.29 o
   0   4   0         57.47        135.83        12.66 o
   1   4   0       1595.96       1694.69        16.31 o
   2   4   0       4255.22       4201.94        30.05 o
   3   4   0       1059.83        971.48        12.53 o
   4   4   0         71.31        128.35         6.87 o
   5   4   0        329.68        419.66        13.45 o
   6   4   0         22.38         32.57         5.84 o
   7   4   0        301.53        271.51        10.03 o
   8   4   0       2105.53       1988.16        25.39 o
   9   4   0        424.73        440.39        12.31 o
  10   4   0         73.86         75.59         7.36 o
  11   4   0          8.59         15.29         6.08 o
  12   4   0         24.00         47.50        11.64 o
  13   4   0         36.46         47.10         9.43 o
  14   4   0        167.98        156.88        11.13 o
  15   4   0        466.18        494.98        15.97 o
  16   4   0        506.04        510.04        26.13 o
   1   5   0        440.14        436.49        10.06 o
   2   5   0       1138.91       1085.04        13.47 o
   3   5   0         10.20         45.21         5.14 o
   4   5   0         61.07         80.49         5.69 o
   5   5   0        103.21        125.48         7.05 o
   6   5   0        353.38        374.33        13.66 o
   7   5   0        149.06        166.67        10.01 o
   8   5   0         65.66         80.15         6.87 o
   9   5   0         79.69         67.70         9.08 o
  10   5   0          1.83          7.98         7.77 o
  11   5   0         70.26         82.53         9.39 o
  12   5   0         77.45         87.91        10.84 o
  13   5   0        113.50        116.06         9.87 o
  14   5   0          4.14         15.88         7.25 o
  15   5   0         11.63          2.10         6.21 o
   0   6   0        456.14        516.78        26.20 o
   1   6   0         10.65         56.21         5.67 o
   2   6   0         15.61         55.45         5.98 o
   3   6   0        263.69        295.58         9.47 o
   4   6   0        687.15        709.60        14.73 o
   5   6   0         36.37         76.30         7.58 o
   6   6   0         94.61         98.74         6.82 o
   7   6   0        619.48        613.46        14.97 o
   8   6   0          3.71         13.54         8.05 o
   9   6   0        413.98        380.27        16.42 o
  10   6   0         88.88         76.38         9.24 o
  11   6   0         43.16         54.99        10.19 o
  12   6   0          1.69         34.73         8.81 o
  13   6   0          1.63         16.33         7.38 o
  14   6   0         14.19         24.77         6.45 o
   1   7   0         28.80         37.44         5.71 o
   2   7   0         90.20         96.77         6.58 o
   3   7   0         81.85         97.10         6.82 o
   4   7   0        265.96        281.28        11.84 o
   5   7   0         15.57         18.86         5.99 o
   6   7   0         22.22         40.52         6.66 o
   7   7   0         28.99         31.25         7.33 o
   8   7   0         50.80         53.18         8.27 o
   9   7   0         46.55         46.49         8.27 o
  10   7   0        479.54        463.64        19.76 o
  11   7   0          0.18         15.57        12.69 o
  12   7   0         15.79         22.37         9.77 o
   0   8   0        643.80        524.36        25.94 o
   1   8   0        292.67        310.16        13.64 o
   2   8   0         53.71         63.61         7.38 o
   3   8   0        620.81        574.86        15.94 o
   4   8   0         22.96         48.01         7.14 o
   5   8   0        352.32        325.79        10.78 o
   6   8   0         19.96         37.47         7.04 o
   7   8   0         27.80         41.37         8.16 o
   8   8   0         81.49         97.48        10.09 o
   9   8   0         37.08         50.45        10.29 o
  10   8   0         52.53         27.79        11.18 o
  11   8   0         41.44         37.70         8.63 o
   1   9   0         22.83         26.27         6.49 o
   2   9   0        105.27        117.25         7.71 o
   3   9   0        100.71        115.15         9.52 o
   4   9   0         52.25         56.66         7.54 o
   5   9   0         43.36         37.39         7.13 o
   6   9   0         51.46         43.79         7.45 o
   7   9   0         40.18         53.31         8.26 o
   8   9   0          3.38         15.07         8.65 o
   0  10   0         18.59         48.52        14.15 o
   1  10   0         66.22         78.42         6.33 o
   2  10   0        855.34        718.29        14.02 o
   3  10   0        658.73        577.37        14.12 o
   4  10   0         80.05        103.92         7.66 o
   5  10   0          6.23         35.00         6.72 o
 -17   1   1         32.89         26.53        13.98 o
 -16   1   1        193.38        201.99        10.34 o
 -15   1   1        915.35        880.64        21.90 o
 -14   1   1       1119.43       1080.63        18.19 o
 -13   1   1       1712.66       1634.66        24.40 o
 -12   1   1         21.09         31.67         9.17 o
 -11   1   1         42.26         47.58        11.62 o
 -10   1   1         85.86         62.39         8.20 o
  -9   1   1        378.52        368.78        10.67 o
  -8   1   1       4509.74       4742.62        34.38 o
  -7   1   1       4055.78       4189.07        26.68 o
  -6   1   1       5693.55       5498.75        30.84 o
  -5   1   1       1171.21       1097.92        10.86 o
  -4   1   1       2085.70       2011.58        14.95 o
  -3   1   1       1568.20       1584.39        12.82 o
  -1   1   1        220.82        269.93         6.84 o
   0   1   1      16916.70      15926.36        86.67 o
   1   1   1       5240.81       5230.60        40.05 o
   2   1   1       5320.47       5008.31        28.27 o
   3   1   1       2392.77       2452.81        17.09 o
   4   1   1       4847.89       4747.86        31.00 o
   5   1   1       1448.83       1436.29        12.70 o
   6   1   1         26.96         72.17         4.15 o
   7   1   1         93.90         62.37         5.21 o
   8   1   1        690.50        665.76        10.80 o
   9   1   1        206.10        205.54         8.56 o
  10   1   1        574.93        460.94        15.84 o
  11   1   1        163.53        193.66        11.17 o
  12   1   1        348.51        381.70        14.44 o
  13   1   1        103.66        106.00         9.35 o
  14   1   1        399.55        383.33        11.83 o
  15   1   1        550.61        559.14        16.58 o
  16   1   1        138.08        126.15         7.03 o
  17   1   1        185.93        245.55        28.72 o
 -17   2   1         56.47         50.12         7.03 o
 -16   2   1          0.67          2.48         8.68 o
 -15   2   1        197.14        199.95        10.91 o
 -14   2   1         23.54         22.54         6.24 o
 -13   2   1        179.48        188.03         9.89 o
 -12   2   1        702.20        662.77        14.15 o
 -11   2   1          0.52          9.01         5.99 o
 -10   2   1         94.57         78.05         8.29 o
  -9   2   1         76.57         92.50         6.92 o
  -8   2   1         86.79         95.78         6.66 o
  -7   2   1       1057.05       1162.09        12.19 o
  -6   2   1         68.43         88.70         4.72 o
  -5   2   1        175.90        216.50         6.26 o
  -4   2   1       1604.70       1613.34        13.21 o
  -3   2   1         10.14         28.84         3.25 o
  -2   2   1        895.16        881.79         8.67 o
  -1   2   1       2193.01       2233.82        14.51 o
   0   2   1       5500.99       5542.30        31.21 o
   1   2   1      40153.77      39303.05       189.04 o
   2   2   1       2580.31       2542.25        16.61 o
   3   2   1      10982.28      10840.80        54.91 o
   4   2   1       3907.36       3838.48        26.35 o
   5   2   1        160.94        200.85         6.19 o
   6   2   1       3658.21       4085.22        24.73 o
   7   2   1         77.47         92.84         4.99 o
   8   2   1        289.18        341.47         9.47 o
   9   2   1        423.01        458.13        11.68 o
  10   2   1         29.94         33.53         8.51 o
  11   2   1        511.98        528.62        12.38 o
  12   2   1         20.76         21.30         6.87 o
  13   2   1         78.94         73.18         7.73 o
  14   2   1        253.21        240.12        10.03 o
  15   2   1         86.45        101.16         8.60 o
  16   2   1          3.53          0.39         6.78 o
 -16   3   1         70.69         91.16         7.25 o
 -15   3   1        487.20        522.93        18.90 o
 -14   3   1        223.64        202.29        10.94 o
 -13   3   1         43.90         53.37         8.09 o
 -12   3   1        529.53        516.29        14.39 o
 -11   3   1         17.66         23.38         9.51 o
 -10   3   1        199.17        208.76        10.51 o
  -9   3   1        238.75        198.33         9.96 o
  -8   3   1        978.98        983.33        15.01 o
  -7   3   1       2499.27       2429.77        21.80 o
  -6   3   1       1223.93       1224.10        13.49 o
  -5   3   1       2621.09       2459.96        20.54 o
  -4   3   1         82.21        145.69         7.21 o
  -3   3   1        591.85        700.27        11.01 o
  -2   3   1        699.50        721.48        16.06 o
  -1   3   1         38.40         50.82         4.26 o
   0   3   1       5464.90       5404.85        34.62 o
   1   3   1       4298.88       4126.22        28.25 o
   2   3   1       2898.45       2993.02        20.31 o
   3   3   1        508.60        523.30         7.89 o
   4   3   1        565.20        623.04         9.75 o
   5   3   1       2663.93       2516.54        22.23 o
   6   3   1         15.36         44.50         6.52 o
   7   3   1         43.09         68.50         6.38 o
   8   3   1         17.04         28.56         5.91 o
   9   3   1        230.90        225.54        10.49 o
  10   3   1        131.58        131.14         8.46 o
  11   3   1        153.87        159.83         8.56 o
  12   3   1         70.50         64.86        11.91 o
  13   3   1        172.79        194.17        10.48 o
  14   3   1        579.43        541.63        15.07 o
  15   3   1        388.63        428.42        14.40 o
  16   3   1        190.96        230.89        10.84 o
 -16   4   1         30.23         42.02         5.72 o
 -15   4   1         11.91         16.28         7.15 o
 -14   4   1          5.48         14.94         7.61 o
 -13   4   1          0.83          1.89         8.79 o
 -12   4   1        133.40        115.14         9.11 o
 -11   4   1         55.38         65.46         8.68 o
 -10   4   1          5.94         14.93         6.34 o
  -9   4   1        370.63        340.94        12.81 o
  -8   4   1         83.48         98.35         8.84 o
  -7   4   1          4.35         17.30         5.72 o
  -6   4   1        475.11        545.31        12.14 o
  -5   4   1        208.52        241.82         8.47 o
  -4   4   1        134.95        140.47         6.15 o
  -3   4   1        519.38        590.78        10.56 o
  -2   4   1       1717.60       1754.59        17.10 o
  -1   4   1       1142.03       1202.36        13.00 o
   0   4   1       1674.28       1679.09        15.54 o
   1   4   1       2226.30       2358.93        19.16 o
   2   4   1       3876.40       3973.17        28.94 o
   3   4   1        293.26        325.99        11.39 o
   4   4   1        996.49        987.72        13.85 o
   5   4   1         49.99         71.34         5.87 o
   6   4   1         10.51         19.77         6.07 o
   7   4   1          4.37         28.50         6.41 o
   8   4   1         63.86         98.11         8.95 o
   9   4   1         33.22         46.86         7.26 o
  10   4   1        207.40        183.01         9.90 o
  11   4   1          0.19          4.99         7.23 o
  12   4   1         68.86         61.74         7.89 o
  13   4   1         24.85         33.01         9.05 o
  14   4   1         76.95         95.03        10.77 o
  15   4   1         69.07         68.94         7.69 o
 -15   5   1         51.99         39.15         8.36 o
 -14   5   1         63.58         68.01         8.17 o
 -13   5   1         10.28         23.56         8.45 o
 -12   5   1         92.99         87.06         9.99 o
 -11   5   1        276.72        247.96        12.55 o
 -10   5   1         25.39         48.19         9.63 o
  -9   5   1        111.29         98.35         8.21 o
  -8   5   1        581.85        552.99        12.08 o
  -7   5   1        107.02        132.25         9.02 o
  -6   5   1        154.47        162.16         8.08 o
  -5   5   1        500.78        471.31        14.55 o
  -4   5   1         34.61         90.18         6.10 o
  -2   5   1        223.48        303.72        12.98 o
  -1   5   1        135.19        242.86        11.35 o
   0   5   1        184.83        273.91        13.50 o
   1   5   1       4491.74       4586.25        34.27 o
   2   5   1       5414.29       5019.59        36.06 o
   3   5   1        945.97       1012.39        14.27 o
   4   5   1        139.03        173.55        10.35 o
   5   5   1         40.10        101.47         7.73 o
   6   5   1        187.49        200.70        10.06 o
   7   5   1       1573.64       1524.74        25.26 o
   8   5   1          3.79          6.80         6.11 o
   9   5   1        174.53        171.02         9.54 o
  10   5   1          7.37         21.94         6.46 o
  11   5   1          3.24         18.91         8.90 o
  12   5   1          3.02         11.42         8.26 o
  13   5   1        185.99        178.17        10.74 o
  14   5   1         23.68         28.92         8.23 o
  15   5   1        120.28        136.41         7.85 o
 -14   6   1        140.19        144.87        10.06 o
 -13   6   1         15.25         15.83         7.93 o
 -12   6   1         54.10         49.89         9.28 o
 -11   6   1          0.02         11.66         9.97 o
 -10   6   1          4.45          6.27         8.01 o
  -9   6   1          2.71         22.72         8.28 o
  -8   6   1        351.71        356.90        11.95 o
  -7   6   1        257.97        251.71         9.94 o
  -6   6   1        128.46        149.12         7.85 o
  -5   6   1         42.24         37.59         7.14 o
  -4   6   1         90.31         98.67         7.56 o
  -3   6   1         10.35         49.67         6.43 o
  -2   6   1        167.76        199.75         8.80 o
  -1   6   1        181.47        214.10         8.45 o
   0   6   1        132.33        156.77         7.93 o
   1   6   1         33.52         46.75         5.85 o
   2   6   1        303.59        339.89        10.54 o
   3   6   1        466.39        544.68        14.58 o
   4   6   1         16.41         28.81         6.28 o
   5   6   1         59.07         84.39         7.59 o
   6   6   1        102.48        127.44         8.38 o
   7   6   1         51.67         72.31         8.24 o
   8   6   1          7.39         38.13         8.60 o
   9   6   1         55.18         69.28         8.55 o
  10   6   1         14.47         18.56         7.91 o
  11   6   1         60.35         34.28        10.93 o
  12   6   1        188.57        193.38        12.59 o
  13   6   1        204.34        194.70        11.54 o
  14   6   1         12.78         17.86         6.17 o
 -12   7   1         69.22         51.69         7.97 o
 -11   7   1          0.94         13.62         9.05 o
 -10   7   1         56.91         88.59         9.70 o
  -9   7   1         14.59         12.41         7.67 o
  -8   7   1        429.06        390.48        18.44 o
  -7   7   1          3.14         21.52         6.92 o
  -6   7   1        125.59        133.48         9.80 o
  -5   7   1        420.45        428.11        15.19 o
  -4   7   1         88.39        113.07         8.85 o
  -3   7   1        601.09        580.84        21.23 o
  -2   7   1         28.30         51.70         5.95 o
  -1   7   1          8.38         26.76         5.68 o
   0   7   1        202.67        229.40        10.20 o
   1   7   1        103.62        100.48         7.13 o
   2   7   1         17.25         25.68         6.00 o
   3   7   1        271.72        297.14        10.49 o
   4   7   1        312.27        347.31        13.09 o
   5   7   1        197.03        194.70        10.04 o
   6   7   1        180.55        212.85        15.05 o
   7   7   1          5.84         14.25         7.62 o
   8   7   1        460.34        475.69        16.33 o
   9   7   1        158.83        187.65        13.90 o
  10   7   1          0.06          7.15         9.97 o
  11   7   1          4.75         19.23        12.56 o
  12   7   1          2.18         13.78         8.13 o
 -11   8   1          0.05          2.98         7.21 o
 -10   8   1        169.22        164.16        12.23 o
  -9   8   1        225.68        242.01        13.26 o
  -8   8   1         58.52         65.57         8.73 o
  -7   8   1         18.00         12.32         8.30 o
  -6   8   1         94.48         90.24         8.21 o
  -5   8   1         14.69         14.75         6.58 o
  -4   8   1         83.84        121.59         7.82 o
  -3   8   1        118.91        117.15         7.76 o
  -2   8   1         81.91         77.31         7.20 o
  -1   8   1         53.87         46.98         6.84 o
   0   8   1        129.24        137.05         8.49 o
   1   8   1        363.20        352.63        11.72 o
   2   8   1         65.48         77.96         7.83 o
   3   8   1        641.22        562.87        14.40 o
   4   8   1        388.75        393.13        14.34 o
   5   8   1        144.73        120.10         8.64 o
   6   8   1          9.01          5.19         7.64 o
   7   8   1         15.55         22.82         8.95 o
   8   8   1         23.17         21.16         9.67 o
   9   8   1          0.53          3.04        13.90 o
  10   8   1         97.13         95.32        14.89 o
  11   8   1          0.09         -6.49         7.91 o
  -8   9   1        139.75        120.42        13.34 o
  -7   9   1         15.01         26.94         7.83 o
  -6   9   1         21.96         31.04         7.00 o
  -5   9   1        100.98        122.18         8.28 o
  -4   9   1        238.57        222.47         9.98 o
  -3   9   1        214.99        190.74         9.11 o
  -2   9   1         68.70         82.66         7.56 o
  -1   9   1         33.08         46.09         8.35 o
   0   9   1        104.26        112.21         8.20 o
   1   9   1        351.14        338.36        11.89 o
   2   9   1        526.90        482.40        15.10 o
   3   9   1        225.14        241.23        10.28 o
   4   9   1          7.89         20.71         6.85 o
   5   9   1        177.26        195.73         9.92 o
   6   9   1         10.65         21.06         6.97 o
   7   9   1         57.08         90.09        10.01 o
   8   9   1        301.43        311.46        17.95 o
  -5  10   1          6.89         17.03         6.37 o
  -4  10   1         33.25         41.48         6.46 o
  -3  10   1         30.80         42.42         6.91 o
  -2  10   1          1.38         -5.62         5.62 o
  -1  10   1          0.54         15.07         5.04 o
   0  10   1        123.41        135.87         6.90 o
   1  10   1        237.97        204.31         8.10 o
   2  10   1         30.22         31.98         6.41 o
   3  10   1          0.07          6.52         5.80 o
   4  10   1         26.22         22.03         5.90 o
   5  10   1         17.38         43.22         6.86 o
 -17   0   2        105.01        131.25        20.66 o
 -16   0   2        184.72        188.85        16.74 o
 -15   0   2       1119.77       1134.89        46.08 o
 -14   0   2        595.29        656.37        28.90 o
 -13   0   2       1135.23       1181.37        26.50 o
 -12   0   2        481.09        527.03        21.53 o
 -11   0   2         29.25         33.78        14.12 o
 -10   0   2        680.26        671.35        42.44 o
  -9   0   2        709.54        702.46        22.12 o
  -8   0   2       1417.44       1400.56        25.21 o
  -7   0   2       7782.78       7664.93        61.32 o
  -6   0   2       5962.00       6027.01        62.68 o
  -5   0   2       2355.72       2182.55        23.84 o
  -4   0   2       6622.27       6484.45        73.27 o
  -3   0   2      10780.44      10091.29        81.88 o
  -2   0   2       1110.69        951.02        10.38 o
  -1   0   2      19125.67      17255.85       146.16 o
   0   0   2        186.07        232.67         5.40 o
   1   0   2        809.34        897.60        13.29 o
   2   0   2       3329.94       2964.86        29.35 o
   3   0   2       1109.92       1170.55        14.74 o
   4   0   2       5128.45       5169.43        44.66 o
   5   0   2       3414.28       3440.61        31.87 o
   6   0   2        132.81        139.16         7.62 o
   8   0   2       2016.28       1840.64        26.94 o
   9   0   2       6866.42       7026.09        73.29 o
  10   0   2        757.90        890.49        24.51 o
  11   0   2        427.35        467.35        37.13 o
  12   0   2        242.92        281.69        19.14 o
  13   0   2        297.24        293.97        24.69 o
  14   0   2        355.21        394.71        17.54 o
  15   0   2        712.01        822.37        33.19 o
  16   0   2        419.75        480.01        27.34 o
  17   0   2        215.81        281.54        25.52 o
 -17   1   2          5.90          7.61         7.59 o
 -16   1   2          0.71          2.17         5.85 o
 -15   1   2         22.25         13.15         8.29 o
 -14   1   2        219.04        216.48         9.62 o
 -13   1   2         51.80         39.32         7.86 o
 -12   1   2       1227.60       1208.65        20.66 o
 -11   1   2       1246.91       1171.12        34.37 o
 -10   1   2         56.92         52.93         7.69 o
  -9   1   2          0.03          2.06         5.37 o
  -8   1   2          0.76          5.24         4.85 o
  -7   1   2         30.38         41.80         4.94 o
  -6   1   2        532.66        587.42         8.61 o
  -5   1   2         82.21         85.40         4.56 o
  -4   1   2         51.11         66.01         4.41 o
  -3   1   2        199.76        244.36         6.05 o
  -2   1   2       5996.09       5624.40        35.71 o
  -1   1   2       4865.96       4544.38        33.54 o
   0   1   2       8705.32       8114.11        49.29 o
   1   1   2       4196.04       3925.51        23.52 o
   2   1   2        760.05        696.93         6.68 o
   3   1   2        865.27        864.61        12.11 o
   4   1   2         51.28         61.06         4.23 o
   5   1   2       1374.27       1297.36        12.24 o
   6   1   2         87.22        127.34         5.06 o
   7   1   2       1098.91       1240.35        12.90 o
   8   1   2          5.36         12.78         4.93 o
   9   1   2        102.09         86.36         6.92 o
  10   1   2          4.64         18.26         7.12 o
  11   1   2        599.15        612.46        15.24 o
  12   1   2         78.13         84.99         7.88 o
  13   1   2         17.52         30.50         8.24 o
  14   1   2         35.25         34.00         7.62 o
  15   1   2         24.26         14.95         7.50 o
  16   1   2          4.36         22.28         8.15 o
  17   1   2        165.29        212.30        12.64 o
 -17   2   2        178.75        200.63        11.76 o
 -16   2   2        131.66        136.09        12.11 o
 -15   2   2        364.19        378.00        13.08 o
 -14   2   2        283.79        294.26        14.02 o
 -13   2   2        191.27        174.83         8.98 o
 -12   2   2         58.43         56.54         6.98 o
 -11   2   2        203.59        216.92         9.16 o
 -10   2   2         93.46         85.47         9.72 o
  -9   2   2         36.58         39.95         6.21 o
  -8   2   2       1928.43       1875.77        19.03 o
  -7   2   2        353.20        303.20         8.02 o
  -6   2   2       2837.66       2853.02        19.68 o
  -5   2   2       3601.66       3582.56        24.91 o
  -4   2   2        623.46        597.90         7.78 o
  -3   2   2       2947.32       2860.01        18.45 o
  -1   2   2       1652.47       1696.61        13.75 o
   0   2   2       4462.91       4283.00        26.90 o
   1   2   2       1238.60       1248.80        10.72 o
   2   2   2         77.08         87.01         6.80 o
   3   2   2       4778.62       4783.53        27.49 o
   4   2   2        190.64        204.83         6.74 o
   5   2   2        316.42        255.03         6.97 o
   6   2   2        388.59        342.20         7.59 o
   7   2   2       1558.23       1528.76        14.71 o
   8   2   2        504.05        480.03         9.89 o
   9   2   2        870.86        873.85        13.35 o
  10   2   2       2792.65       2682.68        32.09 o
  11   2   2         24.50         31.64         6.50 o
  12   2   2        198.26        184.66         8.77 o
  13   2   2         67.26         66.45         8.01 o
  14   2   2         71.27         93.55         8.12 o
  15   2   2        277.30        284.04        10.40 o
  16   2   2        429.20        463.27        19.45 o
 -16   3   2        107.76        120.67         8.74 o
 -15   3   2         15.88         13.78         7.56 o
 -14   3   2        422.96        401.16        13.52 o
 -13   3   2       1358.29       1310.92        19.75 o
 -12   3   2         19.85         23.28         8.13 o
 -11   3   2        460.90        474.57        15.83 o
 -10   3   2        234.74        230.04         8.93 o
  -9   3   2        212.49        208.70        10.56 o
  -8   3   2         56.12         59.80         6.57 o
  -7   3   2         77.49        137.53         6.76 o
  -6   3   2         16.58         29.05         4.57 o
  -5   3   2        367.70        365.06         7.76 o
  -4   3   2        763.98        785.78         9.64 o
  -3   3   2         55.36         54.14         3.92 o
  -2   3   2        983.19        963.25        10.22 o
  -1   3   2        991.56        981.62        10.85 o
   0   3   2       2835.38       2874.26        18.56 o
   1   3   2        817.34        839.75         8.83 o
   2   3   2        896.78        838.26         8.79 o
   3   3   2         88.76         79.07         3.88 o
   4   3   2        523.58        507.85         8.67 o
   5   3   2       1219.76       1349.15        14.46 o
   6   3   2        415.81        373.44         7.96 o
   7   3   2        972.82        985.89        15.00 o
   8   3   2       1440.67       1578.71        19.90 o
   9   3   2        160.27        176.28         9.47 o
  10   3   2         78.46        100.71         7.18 o
  11   3   2          4.39         10.60         7.50 o
  12   3   2          5.18          7.91         7.25 o
  13   3   2          0.11          0.38         7.24 o
  14   3   2         44.68         41.18         8.04 o
  15   3   2          8.54          9.12         7.20 o
  16   3   2          2.16          8.05         8.71 o
 -16   4   2        291.47        301.91        14.35 o
 -15   4   2          7.01         36.28         7.41 o
 -14   4   2         20.67         62.93        11.17 o
 -13   4   2          6.72         20.15         8.44 o
 -12   4   2        922.96        899.04        20.00 o
 -11   4   2        596.23        536.78        17.70 o
 -10   4   2         10.23         17.64         7.47 o
  -9   4   2         38.35         41.28         7.32 o
  -8   4   2        131.89        123.96         9.33 o
  -7   4   2        594.12        557.71        14.14 o
  -6   4   2        774.49        709.62        13.95 o
  -5   4   2        489.67        500.04        13.10 o
  -4   4   2        227.11        247.10         8.12 o
  -3   4   2        100.98        150.64         6.47 o
  -2   4   2       1023.86       1014.19        12.90 o
  -1   4   2        156.48        157.43         6.14 o
   0   4   2        382.36        338.04         7.70 o
   1   4   2       4107.34       4306.43        29.06 o
   2   4   2       2323.88       2309.53        19.46 o
   3   4   2        366.98        369.05         8.96 o
   4   4   2       1464.44       1760.48        18.54 o
   5   4   2        113.93        137.17         9.20 o
   6   4   2          9.61         35.05         6.87 o
   7   4   2       2448.74       2481.80        26.78 o
   8   4   2        761.92        785.46        19.24 o
   9   4   2        917.56        860.84        16.52 o
  10   4   2        563.23        498.75        14.31 o
  11   4   2        205.33        214.62        10.90 o
  12   4   2         23.13         23.69         7.60 o
  13   4   2         56.10         67.02         7.59 o
  14   4   2          6.87         36.34        10.10 o
  15   4   2         23.31         26.58         7.25 o
 -15   5   2        103.01        100.04         7.09 o
 -14   5   2        344.35        345.31        13.06 o
 -13   5   2        264.30        262.40        11.93 o
 -12   5   2         11.25         16.60         8.17 o
 -11   5   2          8.82         22.02         8.81 o
 -10   5   2          2.85         23.63         7.77 o
  -9   5   2        230.47        212.42         8.85 o
  -8   5   2         37.59         46.35         6.16 o
  -7   5   2          9.28         21.80         7.28 o
  -6   5   2          1.70         23.78         5.89 o
  -5   5   2          5.53         33.51         5.94 o
  -4   5   2          5.98         38.29         5.37 o
  -3   5   2        296.83        339.40         8.96 o
  -2   5   2        223.31        238.67        10.80 o
  -1   5   2          2.66         14.03         4.53 o
   0   5   2         39.22         85.45         5.97 o
   1   5   2       1741.02       1776.26        18.25 o
   2   5   2       3555.78       3421.52        28.18 o
   3   5   2        521.52        492.88        12.55 o
   4   5   2         63.98         63.43         6.07 o
   5   5   2         29.25         34.84         6.44 o
   6   5   2        177.71        177.16        12.02 o
   7   5   2       1164.58       1211.62        23.98 o
   8   5   2        601.66        598.78        13.68 o
   9   5   2       2137.48       1977.67        23.67 o
  10   5   2         17.13         27.30         7.71 o
  11   5   2        174.80        143.96         9.17 o
  12   5   2         59.39         54.46        10.32 o
  13   5   2          0.50          1.13         8.29 o
  14   5   2         12.47         14.85         8.35 o
  15   5   2         11.40         23.36         5.66 o
 -14   6   2         51.07         52.11        11.90 o
 -13   6   2          1.28          6.11         7.56 o
 -12   6   2        231.83        246.28        10.58 o
 -11   6   2          1.12         18.83         8.67 o
 -10   6   2         95.20        108.10         8.71 o
  -9   6   2          1.03         20.13         7.18 o
  -8   6   2         46.37         60.20         7.42 o
  -7   6   2        117.75        139.97         7.51 o
  -6   6   2          9.02         24.88         5.74 o
  -5   6   2        264.48        268.91         9.63 o
  -4   6   2         24.73         51.28         6.90 o
  -3   6   2         81.31        127.64        10.53 o
  -1   6   2        244.71        294.58         9.85 o
   0   6   2          1.97         26.49         5.50 o
   1   6   2        224.79        226.49         9.79 o
   2   6   2       2496.55       2328.75        25.89 o
   3   6   2        933.72        851.65        16.20 o
   4   6   2        224.22        253.67        14.60 o
   5   6   2        682.74        629.75        21.46 o
   6   6   2         49.01         87.02         7.21 o
   7   6   2          0.78         22.42         6.27 o
   8   6   2       1054.52        997.57        18.14 o
   9   6   2        793.88        742.60        17.24 o
  10   6   2         32.14         41.40         9.54 o
  11   6   2         23.43         17.62         8.83 o
  12   6   2         94.22         73.66         8.71 o
  13   6   2          7.64         13.56         7.30 o
 -12   7   2         11.05         10.04         7.20 o
 -11   7   2        229.05        218.50        11.46 o
 -10   7   2         92.63         85.13        10.19 o
  -9   7   2         63.88         60.54         8.55 o
  -8   7   2        345.95        310.01        13.15 o
  -7   7   2          4.26         16.49         7.17 o
  -6   7   2        127.59        149.13         9.26 o
  -5   7   2          0.19          0.97         6.12 o
  -4   7   2        159.24        163.22         9.38 o
  -3   7   2        187.57        205.29        10.31 o
  -2   7   2        206.18        225.18         9.81 o
  -1   7   2        207.72        207.44         9.24 o
   0   7   2         27.00         47.85         6.88 o
   1   7   2        423.45        399.27        14.53 o
   2   7   2       1818.74       1606.39        21.65 o
   3   7   2       3703.90       3235.18        31.01 o
   4   7   2        253.45        268.68        10.06 o
   5   7   2        912.28        808.66        19.43 o
   6   7   2        652.15        634.58        17.16 o
   7   7   2         13.08         16.34         7.98 o
   8   7   2        575.54        566.95        15.96 o
   9   7   2        369.35        368.54        16.07 o
  10   7   2        223.32        225.67        15.14 o
  11   7   2         74.87         60.03        11.09 o
  12   7   2         56.48         65.20         9.18 o
 -11   8   2         20.29         19.43         7.45 o
 -10   8   2         35.66         42.52        11.40 o
  -9   8   2         37.58         59.91        11.29 o
  -8   8   2          1.40         12.44         9.12 o
  -7   8   2         60.43         48.82        10.17 o
  -6   8   2        162.77        165.14        10.28 o
  -5   8   2          1.37          1.28         6.95 o
  -4   8   2        245.16        249.25        10.25 o
  -3   8   2        296.94        309.93        11.25 o
  -2   8   2        228.42        254.51        12.74 o
  -1   8   2        141.13        139.48         9.21 o
   0   8   2          4.03         26.75         6.85 o
   1   8   2        302.63        334.04        14.55 o
   2   8   2         72.52         87.51         9.17 o
   3   8   2        264.45        245.33        16.67 o
   4   8   2          2.36          2.00         6.87 o
   5   8   2        260.70        226.36        11.25 o
   6   8   2         28.46         34.41         8.05 o
   7   8   2         42.99         79.65         9.75 o
   8   8   2         68.47         94.19        15.74 o
   9   8   2         23.54         40.51        11.55 o
  10   8   2         28.64         29.28        10.18 o
  -8   9   2         72.13         79.32         8.38 o
  -7   9   2         65.79         77.00         9.14 o
  -6   9   2          5.47          3.77         6.62 o
  -5   9   2          0.40          8.01         6.95 o
  -4   9   2         39.60         38.08         7.26 o
  -3   9   2        255.88        284.35        13.76 o
  -2   9   2         69.84         89.64         7.57 o
  -1   9   2         10.83         15.57         6.60 o
   0   9   2         58.08         73.24         7.44 o
   1   9   2          0.22         -0.63         6.56 o
   2   9   2        111.27        102.03         8.35 o
   3   9   2         93.34        112.05         9.27 o
   4   9   2        390.83        355.62        17.05 o
   5   9   2         44.71         40.95         8.78 o
   6   9   2        223.46        225.11        11.52 o
   7   9   2        116.03        115.38         9.07 o
   8   9   2        270.16        295.57        21.93 o
  -5  10   2         86.41        113.70        10.48 o
  -4  10   2        188.54        211.49        12.57 o
  -3  10   2        704.81        658.30        13.12 o
  -2  10   2         41.39         65.36         6.87 o
  -1  10   2          6.98         28.80         5.92 o
   0  10   2         27.00         48.06        11.35 o
   1  10   2         28.88         38.50         6.04 o
   2  10   2        127.24        125.40         7.84 o
   3  10   2         91.84         92.45         7.11 o
   4  10   2        319.88        288.05        12.11 o
 -17   1   3         37.26         37.75         8.74 o
 -16   1   3         60.38         72.50        11.10 o
 -15   1   3        397.61        449.76        22.33 o
 -14   1   3        389.90        411.87        11.08 o
 -13   1   3         19.00         25.15         8.05 o
 -12   1   3        401.27        378.23        13.16 o
 -11   1   3        481.74        506.86        13.22 o
 -10   1   3       1771.73       1727.29        28.40 o
  -9   1   3       1479.29       1337.65        18.43 o
  -8   1   3        143.33        116.44         6.89 o
  -7   1   3       1472.87       1438.15        15.56 o
  -6   1   3       1911.50       1808.37        20.94 o
  -5   1   3       3726.54       3683.91        27.05 o
  -4   1   3        112.65        121.09         7.45 o
  -3   1   3       2912.54       2813.20        20.44 o
  -2   1   3         91.60        116.29        15.18 o
  -1   1   3        125.41        100.01         9.19 o
   0   1   3         28.12         32.64         9.01 o
   1   1   3       1236.51       1171.86        10.21 o
   2   1   3       8109.03       7789.83        45.04 o
   3   1   3       3310.67       3217.98        20.81 o
   4   1   3        144.36        126.88         7.94 o
   5   1   3         36.73         39.47         4.73 o
   7   1   3        462.42        378.66         8.75 o
   8   1   3        456.59        515.63        10.68 o
   9   1   3       2625.20       2748.24        26.13 o
  10   1   3       2040.29       2044.31        30.85 o
  11   1   3       2104.54       1960.95        22.89 o
  12   1   3       1939.03       1968.33        22.47 o
  13   1   3         21.64         36.91         8.31 o
  14   1   3        139.02        150.22         9.65 o
  15   1   3        212.45        266.07        19.80 o
  16   1   3        132.97        131.32        10.21 o
 -17   2   3         11.64         15.35         7.68 o
 -16   2   3          2.84         -2.85         6.69 o
 -15   2   3          7.41          0.38         7.43 o
 -14   2   3        113.42        115.72         8.78 o
 -13   2   3        903.41        943.10        18.70 o
 -12   2   3        130.08        114.25         7.45 o
 -11   2   3        532.36        536.09        12.25 o
 -10   2   3         38.26         35.90         8.53 o
  -9   2   3        187.32        226.86         8.51 o
  -8   2   3        205.57        201.14         7.51 o
  -7   2   3          8.36         17.03         5.10 o
  -6   2   3         79.23         99.72         5.43 o
  -5   2   3        110.36        131.59         5.25 o
  -4   2   3         20.82         49.60         3.93 o
  -3   2   3        148.20        136.57         4.04 o
  -2   2   3        796.78        836.94         9.12 o
  -1   2   3       3602.18       3582.38        22.00 o
   0   2   3        566.05        521.93         6.86 o
   1   2   3       3897.95       3911.61        22.97 o
   2   2   3         95.19         90.45         3.93 o
   3   2   3        169.29        226.52         5.56 o
   4   2   3         40.42         72.53         4.09 o
   5   2   3       1792.97       1954.15        15.69 o
   6   2   3        214.61        276.85         6.87 o
   7   2   3        294.95        323.58         8.03 o
   8   2   3       1024.12       1139.87        14.92 o
   9   2   3        965.77       1009.24        15.51 o
  10   2   3         12.09         18.63         8.03 o
  11   2   3       1555.84       1485.77        19.29 o
  12   2   3         55.76         47.61         7.94 o
  13   2   3         74.19         91.24         8.36 o
  14   2   3         61.76         59.35         8.28 o
  15   2   3         63.69         88.40         9.17 o
  16   2   3        109.29        133.58        14.31 o
 -16   3   3        353.80        365.46        20.94 o
 -15   3   3        122.30        102.87         7.47 o
 -14   3   3         22.79         38.78         8.41 o
 -13   3   3        234.48        259.42        12.02 o
 -12   3   3         77.19         97.85         8.63 o
 -11   3   3        252.59        260.01        10.86 o
 -10   3   3         13.15         11.56         6.69 o
  -9   3   3         13.61         19.22         7.32 o
  -8   3   3        748.19        714.05        13.26 o
  -7   3   3        100.36         93.43         6.60 o
  -6   3   3       3354.29       3332.40        26.50 o
  -5   3   3        259.15        218.54         6.49 o
  -4   3   3        897.58        810.16        10.51 o
  -3   3   3        546.16        506.43         7.46 o
  -2   3   3         30.19         43.18         5.50 o
  -1   3   3        252.38        244.43         5.57 o
   0   3   3       1162.64       1250.65        13.86 o
   1   3   3        893.70        875.44         8.93 o
   2   3   3       1820.53       1576.83        12.58 o
   3   3   3        166.48        148.66         4.92 o
   4   3   3       1030.66       1049.69        12.11 o
   5   3   3        330.55        417.31        14.42 o
   6   3   3         29.96         42.66         6.16 o
   7   3   3        109.04        102.74         6.48 o
   8   3   3        303.60        291.19        10.47 o
   9   3   3       1454.57       1445.21        27.34 o
  10   3   3       2429.13       2319.03        27.01 o
  11   3   3       1091.68       1061.26        25.43 o
  12   3   3         23.72         49.54         8.46 o
  13   3   3        124.95        134.19         9.74 o
  14   3   3        134.86        159.32        11.53 o
  15   3   3         23.94         31.61         7.26 o
  16   3   3        101.99         95.38        10.00 o
 -16   4   3        120.85        101.02         8.51 o
 -15   4   3          3.12         16.67         6.72 o
 -14   4   3          2.74         14.64         7.78 o
 -13   4   3        194.46        192.85         9.73 o
 -12   4   3         62.30         54.60         8.61 o
 -11   4   3        211.45        243.53        10.91 o
 -10   4   3         24.34         35.71         7.73 o
  -9   4   3          0.08         12.30         6.27 o
  -8   4   3         45.61         51.35         8.37 o
  -7   4   3         86.70         94.28         7.71 o
  -6   4   3          9.88         25.84         5.86 o
  -5   4   3        642.46        699.29        13.55 o
  -4   4   3        507.04        524.73        11.16 o
  -3   4   3         51.48        105.17         5.81 o
  -2   4   3        122.32        167.92         6.59 o
  -1   4   3        811.35        923.84        11.37 o
   0   4   3        814.55        832.43        10.21 o
   1   4   3        392.97        393.91         7.79 o
   2   4   3        379.71        417.18         8.91 o
   3   4   3        124.79        147.67         6.56 o
   4   4   3        137.04        147.04         7.01 o
   5   4   3        308.83        344.13        11.11 o
   6   4   3        800.50        710.31        16.94 o
   7   4   3         35.38         55.06         8.02 o
   8   4   3         90.62        125.60        10.90 o
   9   4   3       2136.90       1985.02        22.46 o
  10   4   3       1429.25       1339.47        21.41 o
  11   4   3          7.06         12.71         7.90 o
  12   4   3         64.21         64.33         8.90 o
  13   4   3          2.24         14.39         7.58 o
  14   4   3          5.17          0.17        14.27 o
  15   4   3          6.96         13.50         6.02 o
 -15   5   3         12.26         20.55         7.77 o
 -14   5   3         63.95         73.54         8.68 o
 -13   5   3        305.02        294.82        12.32 o
 -12   5   3       1841.09       1713.70        23.32 o
 -11   5   3         18.33         28.64         8.35 o
 -10   5   3        365.62        334.40        14.27 o
  -9   5   3        189.83        186.71         8.14 o
  -8   5   3        422.24        398.97        12.56 o
  -7   5   3        473.51        433.29        18.12 o
  -6   5   3       1251.81       1246.67        20.03 o
  -5   5   3       1095.54       1060.22        16.92 o
  -4   5   3        878.57        843.90        14.28 o
  -3   5   3         36.65         70.15         5.50 o
  -2   5   3        105.31        139.75         6.61 o
  -1   5   3          8.22         43.44         5.39 o
   0   5   3       2034.36       2127.43        21.77 o
   1   5   3        443.16        478.91        10.24 o
   2   5   3        342.46        352.63         9.83 o
   3   5   3        112.70        113.83         6.99 o
   4   5   3         16.77         67.54         7.63 o
   5   5   3        325.45        310.26        11.93 o
   6   5   3       1537.97       1336.19        29.13 o
   7   5   3         59.69         46.35        10.39 o
   8   5   3        161.82        161.65        11.07 o
   9   5   3         40.71         59.34         8.01 o
  10   5   3       1172.70       1143.60        19.18 o
  11   5   3        372.57        367.79        14.39 o
  12   5   3          5.09         11.98         8.47 o
  13   5   3         42.89         37.22        16.25 o
  14   5   3        126.45        151.17        12.36 o
 -14   6   3         44.18         44.76         6.38 o
 -13   6   3         14.48         30.28         7.01 o
 -12   6   3         19.35         20.89         7.32 o
 -11   6   3        320.81        297.01        11.21 o
 -10   6   3        291.23        313.64        14.66 o
  -9   6   3        234.25        255.30        11.66 o
  -8   6   3         13.35         25.04         6.37 o
  -7   6   3        129.72        111.40         7.85 o
  -6   6   3         46.65         56.26         7.02 o
  -5   6   3       1155.74       1001.10        16.36 o
  -4   6   3         91.14        119.95         9.63 o
  -3   6   3          3.90         20.80         7.88 o
  -2   6   3         22.20         53.11         7.16 o
  -1   6   3          4.07         23.00         5.59 o
   0   6   3        149.41        204.74         9.26 o
   1   6   3        692.69        653.33        14.93 o
   2   6   3        148.31        186.78         9.98 o
   3   6   3          6.36         24.06         6.78 o
   4   6   3        178.24        187.14        11.06 o
   5   6   3         22.63         23.19         6.36 o
   6   6   3        407.76        404.51        11.98 o
   7   6   3         30.17         34.80         7.16 o
   8   6   3        759.07        763.04        15.53 o
   9   6   3        640.65        616.33        14.23 o
  10   6   3        254.79        263.10        11.63 o
  11   6   3         45.36         43.27         8.83 o
  12   6   3         64.74         53.74         8.75 o
  13   6   3         16.09         21.87         6.91 o
 -12   7   3        148.39        161.63        11.64 o
 -11   7   3          5.73         16.06         7.96 o
 -10   7   3         91.35         88.91        10.14 o
  -9   7   3        280.41        256.18        12.01 o
  -8   7   3         89.51         86.21         8.90 o
  -7   7   3        412.68        390.43        23.82 o
  -6   7   3          7.70         18.87         7.46 o
  -5   7   3        144.27        165.01         9.41 o
  -4   7   3         26.90         33.85         8.09 o
  -3   7   3        244.83        235.56         8.62 o
  -2   7   3         38.01         47.32         6.22 o
  -1   7   3          6.31         28.90         6.20 o
   0   7   3         47.46         64.77         6.38 o
   1   7   3          2.65         16.77         5.70 o
   2   7   3        626.19        637.80        13.14 o
   3   7   3        669.16        635.15        13.22 o
   4   7   3         11.41         36.31         6.19 o
   5   7   3          5.92         29.53         7.98 o
   6   7   3        279.06        247.79        11.38 o
   7   7   3         11.65         21.80         8.32 o
   8   7   3          4.38         -2.41         9.40 o
   9   7   3         13.46         21.86         8.46 o
  10   7   3        147.33        134.52         9.99 o
  11   7   3          6.85         11.89         9.40 o
  12   7   3          2.05         18.96         7.06 o
 -11   8   3         87.34         71.72        10.22 o
 -10   8   3         28.81         27.72         7.73 o
  -9   8   3         11.24         39.21         8.30 o
  -8   8   3        186.32        195.06        17.24 o
  -7   8   3         13.34          5.74        10.97 o
  -6   8   3         20.53         12.46         9.19 o
  -5   8   3         81.83         81.87         8.26 o
  -4   8   3         38.81         37.09         7.09 o
  -3   8   3          7.52          4.81         6.75 o
  -2   8   3         27.42         28.50         7.00 o
  -1   8   3         44.29         54.21         7.48 o
   0   8   3        157.97        183.17        10.75 o
   1   8   3        393.92        353.36        13.25 o
   2   8   3          0.92         10.66         6.98 o
   3   8   3       1352.03       1215.72        20.51 o
   4   8   3        132.83        113.34         9.65 o
   5   8   3          0.24          3.95         7.42 o
   6   8   3         28.13         38.87         8.96 o
   7   8   3          3.89          9.05         9.10 o
   8   8   3          6.15         16.36         9.37 o
   9   8   3         19.77         24.39         9.40 o
  10   8   3         27.86         33.32         9.35 o
  -8   9   3        110.75        108.92         8.45 o
  -7   9   3        119.70        106.90         9.48 o
  -6   9   3         27.30         50.22         8.22 o
  -5   9   3         27.98         35.68         8.60 o
  -4   9   3          4.13         13.68         6.99 o
  -3   9   3          8.18         22.74         6.79 o
  -2   9   3         71.46         88.89         8.42 o
  -1   9   3        374.04        395.02        12.91 o
   0   9   3        143.54        154.88         9.24 o
   1   9   3         37.85         37.48         7.67 o
   2   9   3         78.58        107.35        15.10 o
   3   9   3       1146.39        990.88        25.42 o
   4   9   3        264.20        201.98        15.91 o
   5   9   3        178.35        131.10        10.10 o
   6   9   3        485.82        421.52        17.32 o
   7   9   3        168.12        181.84         8.90 o
   8   9   3         10.18         34.30         8.93 o
  -4  10   3         47.84         47.23        12.56 o
  -3  10   3         24.51         20.71         5.85 o
  -2  10   3         73.48         95.39         6.43 o
  -1  10   3        190.99        199.65         7.96 o
   0  10   3        230.90        230.87         8.46 o
   1  10   3         21.46         32.23         6.22 o
   2  10   3         20.43         18.25         5.87 o
   3  10   3        232.54        202.62         9.00 o
   4  10   3        282.78        200.37         8.84 o
 -17   0   4        393.86        328.99        38.89 o
 -16   0   4        254.69        243.88        29.17 o
 -15   0   4         22.48         33.99        17.42 o
 -14   0   4         18.55         15.23         7.88 o
 -13   0   4         89.63        101.10        14.58 o
 -12   0   4        900.82        874.46        22.11 o
 -11   0   4       3746.78       3581.06        51.35 o
 -10   0   4       1668.79       1600.31        31.14 o
  -9   0   4        901.88        806.12        18.32 o
  -8   0   4        114.35        107.00         9.51 o
  -7   0   4        393.60        357.62        16.18 o
  -6   0   4       2947.15       2822.15        35.91 o
  -5   0   4       7201.72       7144.24        66.22 o
  -4   0   4       1335.37       1212.88        21.07 o
  -3   0   4       1744.57       1575.72        19.36 o
  -2   0   4        183.99        193.63         9.96 o
  -1   0   4       7850.60       7363.97        94.96 o
   0   0   4       2286.73       2265.76        23.25 o
   1   0   4      11920.85      11622.09        94.75 o
   2   0   4       2929.44       2922.75        25.50 o
   3   0   4        218.79        211.46         7.59 o
   4   0   4        275.35        229.56         8.43 o
   5   0   4       2913.12       2826.69        29.42 o
   6   0   4        272.70        387.21        11.85 o
   7   0   4       4160.76       4124.13        53.55 o
   8   0   4       2049.76       2025.38        26.56 o
   9   0   4       2620.99       2655.61        36.83 o
  10   0   4       2141.70       2234.13        44.42 o
  11   0   4       3470.27       3417.88        54.84 o
  12   0   4       1529.49       1528.47        30.65 o
  13   0   4         49.68         49.60         8.94 o
  14   0   4         56.77         26.96        19.85 o
  15   0   4         40.66         38.07        15.31 o
  16   0   4         22.29         12.15        15.39 o
 -17   1   4         19.91         19.77         8.39 o
 -16   1   4          2.32          6.48         7.81 o
 -15   1   4          7.87         19.01         9.70 o
 -14   1   4         90.16         99.02         9.14 o
 -13   1   4        884.35        916.75        18.51 o
 -12   1   4        515.91        542.46        14.46 o
 -11   1   4         96.51        104.59         8.34 o
 -10   1   4          0.03          8.07         7.06 o
  -9   1   4        660.71        668.97        12.88 o
  -8   1   4         52.49         45.09         6.28 o
  -7   1   4          0.38          8.52         4.96 o
  -6   1   4        318.72        366.43         8.89 o
  -5   1   4         75.31         87.22         5.34 o
  -4   1   4        390.08        382.58         8.12 o
  -3   1   4        167.12        201.18         6.38 o
  -2   1   4       6741.49       6821.96        43.89 o
  -1   1   4       4993.86       4875.96        35.23 o
   0   1   4       2022.77       2047.67        16.92 o
   1   1   4          8.06         28.45         3.63 o
   2   1   4         35.84         61.14         3.51 o
   3   1   4       1327.92       1297.03        11.23 o
   4   1   4       1151.83       1243.00        12.15 o
   5   1   4         30.49         24.73         3.97 o
   6   1   4         59.92         72.21         4.93 o
   7   1   4        536.25        607.15        10.20 o
   8   1   4        233.74        235.85         8.17 o
   9   1   4         71.61         90.75         7.71 o
  10   1   4        346.62        309.44        13.56 o
  11   1   4        117.66        121.00         7.78 o
  12   1   4         24.94         30.73         8.32 o
  13   1   4         14.19          9.83         7.38 o
  14   1   4         32.08         31.02         9.99 o
  15   1   4         76.46         74.38        12.22 o
  16   1   4         19.10          7.28         8.85 o
 -16   2   4         84.28         85.14        10.09 o
 -15   2   4         52.63         47.28         9.85 o
 -14   2   4        177.09        201.41         9.87 o
 -13   2   4         84.22         78.88         9.48 o
 -12   2   4         25.31         26.74         7.15 o
 -11   2   4         19.95         23.26         7.57 o
 -10   2   4        598.90        578.25        16.61 o
  -9   2   4       1405.66       1344.76        17.03 o
  -8   2   4        108.37        112.15         7.78 o
  -7   2   4        142.92        117.62         6.44 o
  -6   2   4       3265.51       3358.35        25.42 o
  -5   2   4        243.40        208.48         6.48 o
  -4   2   4        882.97        867.39        10.66 o
  -3   2   4        695.27        669.74         9.11 o
  -2   2   4        210.36        236.67         5.62 o
  -1   2   4        552.78        485.21         7.63 o
   0   2   4        346.04        351.51         5.93 o
   1   2   4         61.42         59.64         6.68 o
   2   2   4         25.28         39.19         5.40 o
   3   2   4        832.60        793.04        10.28 o
   4   2   4       2056.90       2007.51        15.20 o
   5   2   4        418.73        351.15         7.22 o
   6   2   4       1624.14       1548.65        14.86 o
   7   2   4         74.46         79.65         5.93 o
   8   2   4        440.02        414.55        10.97 o
   9   2   4       2844.97       2771.13        28.19 o
  10   2   4       2209.83       2144.03        22.44 o
  11   2   4       2266.25       2167.85        25.71 o
  12   2   4        623.44        707.86        17.12 o
  13   2   4         22.30         23.82         7.68 o
  14   2   4         34.57         33.67         8.31 o
  15   2   4        148.19        161.38        10.13 o
  16   2   4        371.18        318.35        28.49 o
 -16   3   4         82.47         97.25         9.34 o
 -15   3   4          4.84          3.21         6.18 o
 -14   3   4         19.68         16.23         7.57 o
 -13   3   4          2.74          8.60         7.67 o
 -12   3   4        787.36        728.77        16.32 o
 -11   3   4       1299.52       1207.58        19.61 o
 -10   3   4          0.44          4.95         5.66 o
  -9   3   4        660.24        670.23        16.20 o
  -8   3   4        679.17        689.89        12.71 o
  -7   3   4       1559.26       1540.94        17.75 o
  -6   3   4        435.50        473.49        11.01 o
  -5   3   4        113.61        120.39         6.00 o
  -4   3   4         13.28         18.24         3.99 o
  -3   3   4          0.86          8.09         3.40 o
  -2   3   4         54.16         65.13         4.00 o
  -1   3   4         34.46         43.40         3.47 o
   0   3   4          6.95         17.73         3.12 o
   1   3   4       2398.45       2571.60        17.86 o
   2   3   4        291.78        324.38         6.98 o
   3   3   4        461.27        466.01         8.11 o
   4   3   4          0.97         26.44         3.82 o
   5   3   4        805.72        812.78        11.80 o
   6   3   4        575.32        506.83        11.29 o
   7   3   4        837.31        809.41        15.82 o
   8   3   4        177.15        150.76         9.08 o
   9   3   4        297.61        317.00        12.39 o
  10   3   4        464.51        511.53        12.99 o
  11   3   4        184.55        198.00        10.54 o
  12   3   4        470.07        403.89        14.27 o
  13   3   4         63.97         69.13         8.70 o
  14   3   4          0.78         -0.02         7.36 o
  15   3   4        173.03        155.38        12.39 o
 -15   4   4        150.98        145.52        10.16 o
 -14   4   4         11.49          0.96         6.28 o
 -13   4   4         36.63         49.58         8.42 o
 -12   4   4        150.12        159.35        10.10 o
 -11   4   4          9.73         13.39         6.98 o
 -10   4   4         22.23         33.54         6.36 o
  -9   4   4        173.52        174.91         8.60 o
  -8   4   4        953.66        918.18        18.70 o
  -7   4   4        913.60        856.27        17.01 o
  -6   4   4        477.31        395.74        11.78 o
  -5   4   4        370.15        406.23         9.98 o
  -4   4   4        417.73        399.74        10.16 o
  -3   4   4       1645.62       1688.08        17.85 o
  -2   4   4        718.98        731.12        12.51 o
  -1   4   4        115.24        120.40         6.60 o
   0   4   4         35.70         47.43         5.05 o
   1   4   4        435.73        496.41        15.38 o
   2   4   4        856.07        819.60        12.48 o
   3   4   4       1074.58       1046.39        13.97 o
   4   4   4       1205.43       1161.24        16.23 o
   5   4   4         27.14         48.06         6.35 o
   6   4   4        498.79        507.22        15.42 o
   7   4   4        634.52        618.34        25.14 o
   8   4   4         45.61         61.94         8.96 o
   9   4   4        170.66        160.56         8.80 o
  10   4   4        344.90        336.52        13.68 o
  11   4   4         32.79         58.18         8.61 o
  12   4   4         25.38         48.90         8.11 o
  13   4   4         49.57         50.93         8.00 o
  14   4   4        110.44        122.84         8.84 o
  15   4   4          6.14         17.25         9.19 o
 -15   5   4          3.05         16.90         8.18 o
 -14   5   4          4.95         19.00         6.65 o
 -13   5   4         31.32         36.57         7.48 o
 -12   5   4        138.23        113.78         8.08 o
 -11   5   4        208.95        213.75         9.03 o
 -10   5   4        388.51        339.68        12.21 o
  -9   5   4         12.40         26.23         6.80 o
  -8   5   4         22.28         27.09         6.34 o
  -7   5   4         35.17         69.91         7.00 o
  -6   5   4        145.10        143.48        12.10 o
  -5   5   4        286.94        290.70        11.32 o
  -4   5   4         42.86         56.54         6.94 o
  -3   5   4        400.21        393.96        11.45 o
  -2   5   4        363.50        406.06        11.34 o
  -1   5   4         31.35         55.16         5.96 o
   0   5   4        284.04        329.34         9.85 o
   1   5   4        864.59        892.73        13.89 o
   2   5   4       1317.22       1311.11        17.13 o
   3   5   4        689.99        720.67        14.22 o
   4   5   4        642.25        615.44        14.87 o
   5   5   4        104.82         91.03         9.12 o
   6   5   4       1437.44       1330.64        31.71 o
   7   5   4        317.84        319.51        10.21 o
   8   5   4         11.94          8.19         6.77 o
   9   5   4        105.55        116.94         8.46 o
  10   5   4        256.33        236.20        10.49 o
  11   5   4         84.72         62.72         8.10 o
  12   5   4         46.25         41.42         6.99 o
  13   5   4         34.32         32.31         7.91 o
  14   5   4        248.83        229.75        15.52 o
 -14   6   4          4.39         13.36         5.82 o
 -13   6   4         30.52         38.10         7.37 o
 -12   6   4        142.12        164.26         9.78 o
 -11   6   4        116.93        121.57         9.04 o
 -10   6   4          1.91          8.13         5.97 o
  -9   6   4        172.93        157.37         8.47 o
  -8   6   4        323.46        336.73        11.31 o
  -7   6   4         12.99         39.96         7.02 o
  -6   6   4         79.79         86.46         8.28 o
  -5   6   4         43.66         72.79         7.01 o
  -4   6   4        978.70        885.93        14.36 o
  -3   6   4          6.03         61.57         9.25 o
  -2   6   4        359.44        412.22        14.85 o
  -1   6   4         32.03         64.57        11.98 o
   0   6   4         42.53        100.78         8.80 o
   1   6   4         13.06         58.29         8.96 o
   2   6   4        341.49        367.61        13.10 o
   3   6   4         29.65         53.09         8.50 o
   4   6   4         15.89         39.63         6.15 o
   5   6   4          2.01         12.92         6.52 o
   6   6   4         29.77         40.54         7.49 o
   7   6   4        106.86        117.17         9.54 o
   8   6   4        166.39        185.89         9.32 o
   9   6   4        486.66        474.77        15.04 o
  10   6   4         71.00         45.34         6.19 o
  11   6   4        164.92        121.01         9.09 o
  12   6   4          1.73         21.77         7.60 o
  13   6   4         72.78         68.84         6.86 o
 -12   7   4         30.62         38.90         7.52 o
 -11   7   4         12.87         20.47         7.65 o
 -10   7   4         32.79         40.18         7.64 o
  -9   7   4       1113.62       1005.89        18.93 o
  -8   7   4         67.88         87.24         8.72 o
  -7   7   4         42.99         46.44         7.90 o
  -6   7   4        450.79        383.18        12.34 o
  -5   7   4          2.78         11.33         6.49 o
  -4   7   4        491.36        483.54        13.21 o
  -3   7   4         43.88         47.05         6.75 o
  -2   7   4         33.65         41.01         6.22 o
  -1   7   4          3.28         24.40         5.81 o
   0   7   4          1.62         13.48         5.89 o
   1   7   4        347.09        340.56        10.68 o
   2   7   4        285.38        277.69         9.92 o
   3   7   4       1228.51       1174.83        16.53 o
   4   7   4        724.94        657.23        14.48 o
   5   7   4        158.72        151.35         9.18 o
   6   7   4        111.40        110.97         9.27 o
   7   7   4        153.32        147.59        15.39 o
   8   7   4         73.11         81.14        10.40 o
   9   7   4         41.38         44.80         8.26 o
  10   7   4          4.04          3.41         8.23 o
  11   7   4        416.25        336.35        30.58 o
  12   7   4         96.51         95.27         7.72 o
 -10   8   4         11.13         30.09         7.93 o
  -9   8   4          1.44          4.66         7.26 o
  -8   8   4        393.32        361.31        20.23 o
  -7   8   4         99.74         93.98         9.78 o
  -6   8   4        326.14        305.24        13.26 o
  -5   8   4         25.95         35.40         8.20 o
  -4   8   4          6.57         21.91         7.34 o
  -3   8   4         27.67         26.40         6.93 o
  -2   8   4          1.26         13.13         6.62 o
  -1   8   4          3.65         10.56         6.69 o
   0   8   4         37.27         60.86         7.76 o
   1   8   4          5.95         23.88         7.37 o
   2   8   4        533.28        456.03        15.73 o
   3   8   4          1.85         18.32         7.98 o
   4   8   4        248.45        242.82        18.86 o
   5   8   4         41.03         65.52        13.53 o
   6   8   4         14.65         16.76         8.44 o
   7   8   4        356.26        381.15        14.03 o
   8   8   4        206.58        189.76        11.03 o
   9   8   4        165.31        150.36         9.16 o
  10   8   4        124.09        115.83         8.49 o
  -8   9   4        152.61        139.39         8.27 o
  -7   9   4          3.02         11.51         7.03 o
  -6   9   4        157.22        159.33        11.43 o
  -5   9   4        257.43        267.28        12.69 o
  -4   9   4         62.18         59.15         7.61 o
  -3   9   4         31.10         39.18         7.11 o
  -2   9   4         27.26         44.56         7.05 o
  -1   9   4          0.44          3.84         6.32 o
   0   9   4          1.79         13.39         6.46 o
   1   9   4         16.93         18.74         6.79 o
   2   9   4        271.65        302.00        11.34 o
   3   9   4         31.33         57.54         8.16 o
   4   9   4         13.33          7.53         7.16 o
   5   9   4         59.12         55.06         7.99 o
   6   9   4          9.58          8.96         6.51 o
   7   9   4         39.04         36.97         6.66 o
  -4  10   4        166.65        212.57        18.03 o
  -3  10   4         62.43         72.06        20.70 o
  -2  10   4         61.10         71.14        10.18 o
  -1  10   4         28.98         38.52         5.51 o
   0  10   4         18.13         26.71         5.47 o
   1  10   4         39.69         36.68         7.84 o
   2  10   4         66.95         77.79         7.78 o
   3  10   4         37.74         41.71         6.73 o
 -16   1   5        437.73        438.25        27.80 o
 -15   1   5        784.07        763.90        22.96 o
 -14   1   5       1735.34       1696.15        30.44 o
 -13   1   5        266.81        264.81        11.36 o
 -12   1   5         18.89         12.00         8.11 o
 -11   1   5        299.63        307.60        10.36 o
 -10   1   5        939.38        924.04        17.88 o
  -9   1   5        763.67        685.76        12.94 o
  -8   1   5         22.91         20.96         5.54 o
  -7   1   5         60.12         41.70         5.79 o
  -6   1   5       6499.12       6470.71        40.22 o
  -5   1   5       6454.00       6646.25        45.47 o
  -4   1   5       3055.93       2921.29        21.14 o
  -3   1   5        441.28        415.12         7.88 o
  -2   1   5        297.91        276.97         6.82 o
  -1   1   5       7655.94       7418.57        43.31 o
   0   1   5        382.89        409.35         8.78 o
   1   1   5       3341.47       3261.27        23.19 o
   2   1   5       2738.47       2715.32        21.00 o
   3   1   5       4511.36       4421.35        26.66 o
   4   1   5       6475.18       6508.04        36.03 o
   5   1   5        536.80        503.52         9.58 o
   6   1   5        360.38        370.30         8.85 o
   7   1   5        409.82        345.47         8.85 o
   8   1   5       1011.10        999.62        15.30 o
   9   1   5       1725.78       1783.08        26.61 o
  10   1   5        101.58         92.09         7.85 o
  11   1   5       2465.63       2300.14        24.92 o
  12   1   5        518.79        571.21        14.94 o
  13   1   5        212.83        235.47        11.60 o
  14   1   5         23.82         50.47        12.61 o
  15   1   5         23.83         26.27        10.97 o
  16   1   5        125.69        129.73        12.36 o
 -16   2   5         28.13         32.09         7.29 o
 -15   2   5          6.21          5.64         9.65 o
 -14   2   5        152.32        145.51         9.92 o
 -13   2   5         37.32         46.51         7.32 o
 -12   2   5          5.51         14.39         7.01 o
 -11   2   5          1.92          3.44         6.17 o
 -10   2   5          0.04         -4.08         5.95 o
  -9   2   5         16.04         25.87         6.34 o
  -8   2   5        734.74        695.47        12.70 o
  -7   2   5        175.53        207.34         8.16 o
  -6   2   5        719.05        723.06        11.75 o
  -5   2   5       1236.68       1266.91        13.35 o
  -4   2   5         64.28        104.17         4.70 o
  -3   2   5        109.96        103.70         5.31 o
  -2   2   5        752.01        715.29         9.44 o
  -1   2   5        269.72        275.70         8.02 o
   0   2   5          5.45         32.86         4.11 o
   1   2   5        159.12        163.23         6.00 o
   2   2   5        177.04        247.55         6.94 o
   3   2   5         27.33         47.63         4.39 o
   4   2   5       1782.79       1865.54        15.91 o
   5   2   5        250.53        293.45         7.48 o
   6   2   5        137.43        159.31         6.70 o
   7   2   5         30.99         37.76         5.81 o
   8   2   5        125.24        100.34         7.32 o
   9   2   5        213.81        206.82        11.36 o
  10   2   5         29.29         37.07         6.66 o
  11   2   5        192.47        189.53         9.74 o
  12   2   5       1117.41       1040.83        19.20 o
  13   2   5        147.72        138.76         8.94 o
  14   2   5          6.09         19.94         9.65 o
  15   2   5        327.62        345.67        14.08 o
  16   2   5         60.35         52.30         7.71 o
 -16   3   5        247.00        238.59        22.86 o
 -15   3   5        119.85        108.51         8.94 o
 -14   3   5        291.74        307.01        11.31 o
 -13   3   5        292.31        302.93        10.88 o
 -12   3   5        217.57        216.56         9.64 o
 -11   3   5         14.90         13.64         6.65 o
 -10   3   5         13.41         19.88         6.30 o
  -9   3   5        445.82        421.66        19.69 o
  -8   3   5        302.94        250.14        10.21 o
  -7   3   5        550.34        523.19        13.06 o
  -6   3   5        220.78        219.75         8.49 o
  -5   3   5        352.96        346.02         9.64 o
  -4   3   5        708.02        668.13        10.46 o
  -3   3   5        200.30        209.36         7.11 o
  -2   3   5        160.08        141.26         5.85 o
  -1   3   5        235.45        276.16         7.32 o
   0   3   5       2661.88       2668.78        20.14 o
   1   3   5       1838.76       1764.56        15.84 o
   2   3   5       1260.17       1241.48        13.90 o
   3   3   5       2285.72       2180.59        17.75 o
   4   3   5        545.04        508.92         8.69 o
   5   3   5        143.17        153.01         7.05 o
   6   3   5        304.01        290.00         9.87 o
   7   3   5        334.56        303.82        11.04 o
   8   3   5         18.02         32.78         8.32 o
   9   3   5         35.24         39.32         6.67 o
  10   3   5       1052.73       1040.25        17.17 o
  11   3   5        314.09        326.71        10.87 o
  12   3   5       1935.15       2006.33        25.49 o
  13   3   5        448.19        471.24        17.18 o
  14   3   5         17.82         16.28         8.88 o
  15   3   5         10.40         22.80         8.80 o
 -15   4   5         85.82         82.78         9.32 o
 -14   4   5        115.80        128.74         7.73 o
 -13   4   5        175.32        194.76         9.42 o
 -12   4   5        404.22        354.53        12.71 o
 -11   4   5        336.65        310.69        10.20 o
 -10   4   5        626.21        575.48        13.22 o
  -9   4   5         17.64         26.11         6.50 o
  -8   4   5        132.86        111.12        11.80 o
  -7   4   5        774.80        788.43        20.58 o
  -6   4   5        215.31        212.19         9.88 o
  -5   4   5        190.86        193.13         8.53 o
  -4   4   5        117.12        135.06         7.15 o
  -3   4   5        184.13        200.58        11.48 o
  -2   4   5        384.58        437.94        11.67 o
  -1   4   5        184.78        243.64         9.58 o
   0   4   5        108.18        145.96         7.56 o
   1   4   5         81.19        139.64         7.12 o
   2   4   5          4.69         21.80         5.29 o
   3   4   5        784.24        854.05        14.55 o
   4   4   5         18.27         32.51         5.73 o
   5   4   5        109.14        105.01         7.75 o
   6   4   5        190.67        180.90        10.99 o
   7   4   5          8.53         16.19        10.69 o
   8   4   5        747.09        727.70        14.78 o
   9   4   5          0.46          0.07         6.75 o
  10   4   5        951.47        950.43        16.87 o
  11   4   5        832.70        776.60        16.65 o
  12   4   5        783.49        806.64        16.57 o
  13   4   5        171.83        162.44         9.84 o
  14   4   5          0.41          8.47         6.77 o
  15   4   5        119.13        117.32         8.45 o
 -14   5   5         51.03         76.11         7.55 o
 -13   5   5         89.70        114.81         8.96 o
 -12   5   5          8.09         13.71         6.65 o
 -11   5   5         15.12          7.09         7.04 o
 -10   5   5          9.33          1.55         6.04 o
  -9   5   5        548.28        534.44        12.73 o
  -8   5   5        922.67        822.47        15.54 o
  -7   5   5        461.31        463.04        12.51 o
  -6   5   5         43.37         74.11         9.46 o
  -5   5   5        227.34        265.56        12.12 o
  -4   5   5        272.97        251.19         9.99 o
  -3   5   5         69.62         83.19         7.17 o
  -2   5   5          4.00         30.02         6.77 o
  -1   5   5        724.05        710.78        14.54 o
   0   5   5        901.99        884.94        15.12 o
   1   5   5         60.01         89.24         6.79 o
   2   5   5        395.91        344.41        11.28 o
   3   5   5        300.55        290.61        11.60 o
   4   5   5        512.31        518.56        15.05 o
   5   5   5         74.72         94.63        10.29 o
   6   5   5         16.04         16.56         6.79 o
   7   5   5        833.38        735.83        24.06 o
   8   5   5         39.99         35.70         7.36 o
   9   5   5         10.87         16.30         7.08 o
  10   5   5        449.63        435.22        12.34 o
  11   5   5        305.58        296.88        10.65 o
  12   5   5         67.51         80.58         8.13 o
  13   5   5          6.97         20.91         6.93 o
  14   5   5        378.23        478.13        14.11 o
 -13   6   5         15.53          6.77         6.40 o
 -12   6   5          0.63          9.31         6.87 o
 -11   6   5        200.96        192.37         9.26 o
 -10   6   5        415.33        419.22        10.85 o
  -9   6   5         80.08         88.83         7.80 o
  -8   6   5         38.69         47.15         7.41 o
  -7   6   5         86.71         88.13         7.70 o
  -6   6   5        191.57        195.23         9.35 o
  -5   6   5         81.22        103.82         7.66 o
  -4   6   5        111.33        119.74         7.54 o
  -3   6   5         96.24        111.53         7.27 o
  -2   6   5          4.36         29.69         8.08 o
  -1   6   5        605.56        572.04        18.49 o
   0   6   5        136.65        165.53        10.67 o
   1   6   5        190.19        218.51        10.83 o
   2   6   5        226.86        251.20         9.30 o
   3   6   5          1.21         24.29         5.64 o
   4   6   5        112.28        110.40         8.94 o
   5   6   5        248.50        258.79        11.59 o
   6   6   5        163.86        141.96        10.93 o
   7   6   5        666.07        610.67        15.64 o
   8   6   5         39.95         50.95         7.52 o
   9   6   5          2.66          9.94         6.63 o
  10   6   5          2.90          1.77         6.05 o
  11   6   5          3.32          3.19         6.74 o
  12   6   5        177.84        168.90         9.36 o
  13   6   5        245.96        216.01        13.71 o
 -12   7   5          1.40          1.52         6.10 o
 -11   7   5          4.35          1.60         6.69 o
 -10   7   5        116.81         99.43        11.32 o
  -9   7   5        386.69        390.17        19.27 o
  -8   7   5        412.12        416.22        13.72 o
  -7   7   5         57.31         68.97         6.95 o
  -6   7   5        267.75        268.50        11.13 o
  -5   7   5        154.57        155.17        11.22 o
  -4   7   5        832.01        760.65        23.94 o
  -3   7   5         25.41         31.10         6.50 o
  -2   7   5        109.43        138.90         8.69 o
  -1   7   5         14.32         32.64         6.10 o
   0   7   5         15.46         33.98         6.16 o
   1   7   5         83.02        133.88         8.14 o
   2   7   5         27.56         31.81         6.82 o
   3   7   5         55.69         64.69         7.49 o
   4   7   5          8.35         28.50         7.87 o
   5   7   5        109.81        101.96         8.98 o
   6   7   5        218.01        194.58        16.55 o
   7   7   5         38.58         44.02         7.19 o
   8   7   5        100.67         98.59        14.03 o
   9   7   5        202.23        203.24         9.89 o
  10   7   5         38.87         53.46         7.43 o
  11   7   5        118.49        110.90         7.56 o
 -10   8   5         27.31         37.20         6.68 o
  -9   8   5        396.19        423.57        15.31 o
  -8   8   5         36.60         10.68         6.98 o
  -7   8   5         60.93         51.49         7.86 o
  -6   8   5          4.58         -0.68         7.08 o
  -5   8   5         12.47         22.01         7.67 o
  -4   8   5        252.56        249.19        15.15 o
  -3   8   5         76.73         71.92         8.37 o
  -2   8   5         56.45         55.17         7.84 o
  -1   8   5         82.23         87.69         8.37 o
   0   8   5          5.82          7.57         7.27 o
   1   8   5         53.28         54.72         8.43 o
   2   8   5         24.34         35.81         7.68 o
   3   8   5         27.08         46.78         8.73 o
   4   8   5         27.87         31.37         8.50 o
   5   8   5         30.19         19.08         8.37 o
   6   8   5         90.01         94.08         8.67 o
   7   8   5         15.65         13.98         9.50 o
   8   8   5          3.21         11.77         8.02 o
   9   8   5         10.34          7.33         6.96 o
  -8   9   5        277.72        313.12        19.76 o
  -7   9   5          3.34         14.45         7.89 o
  -6   9   5          4.63         10.70         6.19 o
  -5   9   5         55.33         69.86         8.38 o
  -4   9   5        354.78        325.72        12.35 o
  -3   9   5          8.38          4.11         6.28 o
  -2   9   5          4.35          5.76         8.47 o
  -1   9   5         31.05         45.58         6.99 o
   0   9   5         15.91         28.29         6.40 o
   1   9   5        193.17        182.09         8.72 o
   2   9   5        144.10        150.42         8.84 o
   3   9   5         91.46        108.12        13.72 o
   4   9   5        572.54        481.64        13.59 o
   5   9   5         44.33         55.61         6.95 o
   6   9   5         99.44         98.85         7.12 o
   7   9   5          5.61         25.85         9.45 o
  -3  10   5          0.22         10.56         9.37 o
  -2  10   5         20.13         28.98         7.20 o
  -1  10   5         18.65          9.69         6.11 o
   0  10   5         10.65          6.31         6.01 o
   1  10   5          8.59         18.13         6.12 o
   2  10   5        158.32        139.31         8.06 o
 -16   0   6         67.17         60.38        13.90 o
 -15   0   6        113.60        107.97        18.47 o
 -14   0   6       2864.25       2692.44        56.63 o
 -13   0   6        594.82        553.10        22.13 o
 -12   0   6       5366.35       5231.64        68.39 o
 -11   0   6        319.83        312.82        16.01 o
 -10   0   6        700.39        669.12        21.10 o
  -9   0   6       2453.70       2450.43        32.56 o
  -8   0   6       3354.95       3194.19        34.80 o
  -7   0   6       1594.45       1429.52        22.29 o
  -6   0   6       1611.40       1594.16        23.79 o
  -5   0   6        218.37        157.10         9.65 o
  -4   0   6         96.95         40.27         9.77 o
  -3   0   6         34.07         48.78         4.85 o
  -2   0   6      12910.87      13030.48        91.12 o
  -1   0   6        901.42        909.80        15.40 o
   0   0   6       1895.91       1690.69        21.96 o
   1   0   6       4191.18       4179.66        37.33 o
   2   0   6       2462.18       2476.19        35.82 o
   3   0   6       1966.70       1848.43        22.62 o
   4   0   6       8779.08       9102.16        79.76 o
   5   0   6       4999.29       5146.50        52.86 o
   6   0   6       5516.35       5675.63        54.15 o
   7   0   6        319.17        314.16        13.54 o
   8   0   6         26.83         22.76         8.99 o
   9   0   6         67.82         97.63        12.75 o
  10   0   6         21.41         25.20        10.21 o
  11   0   6         28.69         56.82        12.14 o
  12   0   6         55.67         60.78        15.79 o
  13   0   6         18.02         -0.57        25.32 o
  15   0   6        290.68        297.34        30.38 o
  16   0   6       1454.10       1440.10        45.78 o
 -16   1   6         15.74         27.26         7.97 o
 -15   1   6          1.44          6.06        10.21 o
 -14   1   6        154.89        131.76        10.82 o
 -13   1   6        154.68        162.89        11.91 o
 -12   1   6        339.66        345.08        10.67 o
 -11   1   6          3.17          5.96         6.50 o
 -10   1   6         12.29         12.61         6.58 o
  -9   1   6         64.36         80.29         7.33 o
  -8   1   6        175.35        169.30         7.79 o
  -7   1   6         46.60         47.02         5.45 o
  -6   1   6       1566.21       1721.72        16.39 o
  -5   1   6        987.87       1070.96        12.45 o
  -4   1   6       1011.92       1088.97        12.65 o
  -3   1   6         49.80         42.42         4.20 o
  -2   1   6         16.92         34.71         3.87 o
  -1   1   6          3.20         10.45         3.34 o
   0   1   6       1143.10       1227.55        14.10 o
   1   1   6        388.43        389.11         7.32 o
   2   1   6        395.00        433.63         7.94 o
   3   1   6         61.37         70.52         4.90 o
   4   1   6          4.60          9.44         3.92 o
   5   1   6       1437.66       1576.36        15.53 o
   6   1   6        633.76        634.19        12.02 o
   7   1   6          0.84          7.63         5.56 o
   8   1   6          3.70          0.26         6.16 o
   9   1   6          1.53          2.41         8.22 o
  10   1   6        256.42        251.97         9.31 o
  11   1   6         58.85         56.76         7.25 o
  12   1   6        149.95        184.94        10.88 o
  13   1   6         93.69         82.71        11.11 o
  14   1   6          5.33          8.26        14.40 o
  15   1   6         25.52         24.99        13.32 o
 -16   2   6         59.55         51.25         7.51 o
 -15   2   6        113.19        117.68        11.73 o
 -14   2   6        212.92        203.72        15.54 o
 -13   2   6       1311.01       1282.97        18.99 o
 -12   2   6        358.80        356.74        10.37 o
 -11   2   6       1167.35       1140.54        15.79 o
 -10   2   6       1369.74       1403.42        19.40 o
  -9   2   6       1776.23       1816.81        24.06 o
  -8   2   6         45.06         52.69         8.53 o
  -7   2   6        317.75        291.32         9.05 o
  -6   2   6        157.60        144.29         7.32 o
  -5   2   6        479.48        426.29        10.92 o
  -4   2   6        400.77        354.97         9.63 o
  -3   2   6         26.95         69.70        10.77 o
  -2   2   6        417.46        506.36        10.75 o
  -1   2   6       3455.83       3370.56        25.86 o
   0   2   6        124.51        125.44         5.16 o
   1   2   6       1600.43       1472.69        13.39 o
   2   2   6        723.49        635.00         9.68 o
   3   2   6       2195.69       2130.50        17.57 o
   4   2   6       2961.17       3001.30        21.44 o
   5   2   6       4015.41       4110.91        28.38 o
   6   2   6        882.88        852.17        12.92 o
   7   2   6        453.74        378.98        11.23 o
   8   2   6        236.66        200.23        10.37 o
   9   2   6        430.14        428.13        11.26 o
  10   2   6        297.62        320.05        12.78 o
  11   2   6         20.41         32.19         7.49 o
  12   2   6         21.78         33.91         8.21 o
  13   2   6        320.18        314.08        14.03 o
  14   2   6        307.58        310.93        16.30 o
  15   2   6        415.40        384.38        16.17 o
 -16   3   6          2.56         -5.96         9.92 o
 -15   3   6        168.32        200.99        10.04 o
 -14   3   6         27.19         31.30         8.92 o
 -13   3   6          9.92         25.11         6.79 o
 -12   3   6          2.67          1.60         6.66 o
 -11   3   6         30.71         35.61         6.54 o
 -10   3   6        507.78        489.38        12.43 o
  -9   3   6        107.57        117.01         7.15 o
  -8   3   6          0.14          3.02         7.61 o
  -7   3   6        174.56        209.92        10.29 o
  -6   3   6          9.18         18.18         6.09 o
  -5   3   6        277.31        301.28         9.34 o
  -4   3   6       1303.77       1487.14        19.51 o
  -3   3   6        677.40        728.04        12.51 o
  -2   3   6        165.45        159.67         7.54 o
  -1   3   6        157.25        209.66         7.05 o
   0   3   6       1917.82       2093.45        17.44 o
   1   3   6        447.93        481.43         9.28 o
   2   3   6         85.29         92.51         5.38 o
   3   3   6        388.29        479.97        10.01 o
   4   3   6         67.21         85.32         5.78 o
   5   3   6        481.89        447.99        11.40 o
   6   3   6        221.09        263.74         9.53 o
   7   3   6        289.03        320.37        12.36 o
   8   3   6          6.75         17.23         6.21 o
   9   3   6        653.75        614.66        13.11 o
  10   3   6         26.28         23.94         7.36 o
  11   3   6          7.48         21.52         6.75 o
  12   3   6         36.12         35.88         7.00 o
  13   3   6          0.80          1.44         8.01 o
  14   3   6          5.88         14.10         7.73 o
  15   3   6          8.47          3.02         6.08 o
 -15   4   6        166.53        189.97        10.20 o
 -14   4   6        126.91        119.01         9.28 o
 -13   4   6        238.30        249.23        11.12 o
 -12   4   6        135.07        142.22         8.38 o
 -11   4   6        395.61        422.61        12.45 o
 -10   4   6        741.17        674.34        14.09 o
  -9   4   6        504.61        522.70        13.33 o
  -8   4   6        190.94        175.22         8.08 o
  -7   4   6         23.14         37.44         9.18 o
  -6   4   6         76.86         72.91         8.54 o
  -5   4   6         15.88         25.86         6.85 o
  -4   4   6       1138.55       1075.92        18.86 o
  -3   4   6         94.37        103.03         7.94 o
  -2   4   6         25.36         55.99         6.38 o
  -1   4   6        566.60        545.88        11.83 o
   0   4   6       1586.88       1554.59        18.49 o
   1   4   6        273.12        235.59         9.57 o
   2   4   6        134.18        161.31         8.63 o
   3   4   6        416.69        425.22        12.66 o
   4   4   6        917.61        909.80        15.93 o
   5   4   6         25.44         23.00         6.97 o
   6   4   6       1133.81       1059.16        24.99 o
   7   4   6          8.49         22.88         6.72 o
   8   4   6        406.62        390.94        11.58 o
   9   4   6         29.65         33.20         7.35 o
  10   4   6         11.28         18.72         7.30 o
  11   4   6          7.62         12.86         7.11 o
  12   4   6        528.66        527.31        13.37 o
  13   4   6        226.69        225.97        10.89 o
  14   4   6        109.80        103.34         7.28 o
 -14   5   6        230.77        255.67        11.17 o
 -13   5   6          9.94         12.29         5.76 o
 -12   5   6         83.81         77.46         7.05 o
 -11   5   6          6.47         13.54         6.18 o
 -10   5   6        100.95        100.79         7.45 o
  -9   5   6          0.66          8.66         6.56 o
  -8   5   6         81.00        102.61         7.59 o
  -7   5   6         72.04         82.99         7.50 o
  -6   5   6         19.83         34.80         6.13 o
  -5   5   6         11.91         15.90         8.99 o
  -4   5   6        205.33        242.12        12.26 o
  -3   5   6       1203.54       1149.52        20.54 o
  -2   5   6        239.34        263.23        12.03 o
  -1   5   6        632.53        689.78        14.69 o
   0   5   6        290.96        304.95        10.39 o
   1   5   6          5.67          8.24         5.96 o
   2   5   6         20.03         51.84         8.07 o
   3   5   6        124.69        140.24        13.62 o
   4   5   6        108.19        127.03        12.84 o
   5   5   6         53.58         74.89         7.16 o
   6   5   6        654.32        638.33        17.69 o
   7   5   6        139.73        144.49         8.55 o
   8   5   6         64.95         66.21         7.98 o
   9   5   6         14.74         27.70         7.34 o
  10   5   6         60.67         73.68         7.51 o
  11   5   6         88.59         89.09         7.57 o
  12   5   6          1.44          3.89         5.83 o
  13   5   6         31.02         38.62         8.22 o
 -13   6   6          6.79         11.62         6.88 o
 -12   6   6          4.18         20.65         6.41 o
 -11   6   6         12.31         29.82         5.48 o
 -10   6   6        244.42        232.95         9.94 o
  -9   6   6          3.43         26.04         7.15 o
  -8   6   6         69.62         82.52         7.72 o
  -7   6   6        132.46        121.65         8.14 o
  -6   6   6        361.80        394.75        14.32 o
  -5   6   6         42.38         56.07         6.75 o
  -4   6   6        220.12        249.65        17.25 o
  -3   6   6        194.52        217.17        10.26 o
  -2   6   6        103.88        120.54         9.74 o
  -1   6   6         27.31         44.42         6.40 o
   0   6   6         82.50        120.02         7.10 o
   1   6   6          4.56         34.21         5.93 o
   2   6   6        104.15        114.95        10.69 o
   3   6   6          9.18         31.29         6.67 o
   4   6   6         32.65         57.64         7.23 o
   5   6   6         85.62         84.80        10.25 o
   6   6   6         54.08         69.65         8.80 o
   7   6   6        286.52        291.61        11.86 o
   8   6   6        129.94        103.33         8.26 o
   9   6   6        113.49         88.11         8.39 o
  10   6   6         64.67         56.32         6.40 o
  11   6   6        302.35        304.78        11.95 o
  12   6   6        269.01        227.44        14.44 o
 -12   7   6         12.58         36.96         9.73 o
 -11   7   6          7.86          6.47         6.11 o
 -10   7   6          0.28         -0.28         6.09 o
  -9   7   6         67.40         89.64         8.01 o
  -8   7   6        202.80        213.89         9.52 o
  -7   7   6         40.96         49.22         6.86 o
  -6   7   6         65.31         51.75         7.79 o
  -5   7   6        180.51        182.93        10.92 o
  -4   7   6         21.83         21.01         6.82 o
  -3   7   6          7.88         12.45         6.32 o
  -2   7   6          7.47         19.03         6.25 o
  -1   7   6        302.35        313.07         9.87 o
   0   7   6         26.33         25.74         6.74 o
   1   7   6         16.43         26.96         7.03 o
   2   7   6          9.45         13.40         6.81 o
   3   7   6        471.42        444.45        13.01 o
   4   7   6         32.78         43.82         9.19 o
   5   7   6        178.77        170.85         9.49 o
   6   7   6          5.68          6.92         7.09 o
   7   7   6         25.83         28.36         7.06 o
   8   7   6         60.42         76.73         8.88 o
   9   7   6        100.74         82.67         8.87 o
  10   7   6          0.67          8.88         8.42 o
  11   7   6         33.10         36.56         7.43 o
 -10   8   6         55.44         64.00         7.31 o
  -9   8   6        573.45        534.95        15.62 o
  -8   8   6          1.25          3.61         6.35 o
  -7   8   6         12.92         19.07         8.74 o
  -6   8   6          1.12          7.69         6.80 o
  -5   8   6        256.01        225.29        10.42 o
  -4   8   6         86.77        105.06         9.29 o
  -3   8   6         10.58         11.60         6.82 o
  -2   8   6         59.39         60.76         8.29 o
  -1   8   6         58.53         80.25         7.32 o
   0   8   6        275.15        265.24        10.63 o
   1   8   6        786.78        706.36        14.31 o
   2   8   6         66.35         76.20         9.29 o
   3   8   6         43.84         60.02         9.27 o
   4   8   6         38.78         47.21         8.33 o
   5   8   6         33.96         48.22         8.29 o
   6   8   6        179.03        173.66        10.29 o
   7   8   6          4.40          6.21         7.02 o
   8   8   6          4.40         20.54         6.32 o
   9   8   6         15.81         21.19         6.36 o
  -7   9   6         64.99         60.51         9.18 o
  -6   9   6         68.35         79.76         9.18 o
  -5   9   6        104.80        103.44         8.54 o
  -4   9   6         66.10         59.36         8.27 o
  -3   9   6        118.75        155.63        12.95 o
  -2   9   6          1.77          4.51         7.13 o
  -1   9   6         30.83         38.54         7.46 o
   0   9   6        115.16        118.56         8.98 o
   1   9   6          2.73          6.27         7.60 o
   2   9   6        131.13        120.30         9.67 o
   3   9   6         62.09         82.09         9.35 o
   4   9   6         43.78         37.26         8.18 o
   5   9   6         70.61         67.57         8.03 o
   6   9   6         15.99         20.09         6.92 o
 -16   1   7        490.54        459.05        36.02 o
 -15   1   7        271.49        288.50        22.16 o
 -14   1   7        289.48        308.90        16.43 o
 -13   1   7         73.37         49.87         9.40 o
 -12   1   7        367.95        336.00        12.44 o
 -11   1   7        194.72        205.33        10.41 o
 -10   1   7        890.51        885.35        13.72 o
  -9   1   7       2359.32       2301.34        29.65 o
  -8   1   7       1946.13       1880.88        20.29 o
  -7   1   7       1093.98       1120.58        14.95 o
  -6   1   7       2551.94       2575.88        21.15 o
  -5   1   7       1669.07       1655.50        16.29 o
  -4   1   7        520.05        450.92         8.99 o
  -3   1   7       3730.51       4503.63        32.52 o
  -1   1   7        482.72        657.14        13.99 o
   0   1   7       1892.73       1761.25        19.06 o
   1   1   7       7369.76       7622.06        46.55 o
   2   1   7       3220.39       3280.46        25.36 o
   3   1   7        521.88        453.08         8.78 o
   4   1   7        160.49        132.23         6.24 o
   5   1   7        344.56        308.62         8.78 o
   6   1   7        797.82        847.20        13.80 o
   7   1   7        328.85        318.38        11.35 o
   8   1   7       1051.53       1033.90        19.40 o
   9   1   7        172.47        196.55         9.48 o
  10   1   7        263.52        268.23        10.41 o
  11   1   7         19.02         30.78         8.25 o
  12   1   7         26.82         48.62         8.29 o
  13   1   7        434.23        489.41        22.23 o
  14   1   7         19.61         20.30        14.12 o
  15   1   7         55.43         63.98        13.03 o
 -16   2   7          0.04          6.73         6.94 o
 -15   2   7         83.52         95.61        10.63 o
 -14   2   7         67.26         80.67        13.51 o
 -13   2   7         33.30         28.93         7.27 o
 -12   2   7        214.11        197.19         8.02 o
 -11   2   7        569.88        557.66        12.10 o
 -10   2   7         82.17         71.63         6.75 o
  -9   2   7        387.38        392.22        12.00 o
  -8   2   7        310.67        344.74        12.08 o
  -7   2   7        210.64        201.83         9.01 o
  -6   2   7        586.25        566.06        10.82 o
  -5   2   7         79.35         76.55         5.48 o
  -4   2   7          0.99         12.61         4.54 o
  -3   2   7          8.10         21.70         4.25 o
  -2   2   7         78.81         61.56         5.33 o
  -1   2   7       2220.00       2264.52        18.95 o
   0   2   7       4511.14       4493.85        27.46 o
   1   2   7        445.87        472.73         8.27 o
   2   2   7         97.26        123.35         5.60 o
   3   2   7         41.26         42.91         4.73 o
   4   2   7          4.23          9.76         4.47 o
   5   2   7         42.97         65.36         5.83 o
   6   2   7        197.47        216.35         8.61 o
   7   2   7        179.46        191.91         9.12 o
   8   2   7         57.56         68.29         7.93 o
   9   2   7         96.88        107.85         7.38 o
  10   2   7        507.69        502.28        12.21 o
  11   2   7        258.67        252.90        13.64 o
  12   2   7        336.39        312.83        12.34 o
  13   2   7        169.94        181.84        11.90 o
  14   2   7         40.80         35.55         9.44 o
  15   2   7         14.68         15.64         7.96 o
 -15   3   7         74.88         89.24         8.22 o
 -14   3   7        415.99        394.77        16.03 o
 -13   3   7        336.57        330.31        12.07 o
 -12   3   7        119.69        104.14         7.41 o
 -11   3   7        159.47        154.21         8.22 o
 -10   3   7         19.82         14.49         6.17 o
  -9   3   7        948.42        954.85        15.27 o
  -8   3   7       1038.52       1013.51        21.38 o
  -7   3   7       2267.91       2132.59        26.78 o
  -6   3   7        193.80        168.71         8.98 o
  -5   3   7         40.89         49.71         6.51 o
  -4   3   7        244.63        223.50         8.83 o
  -3   3   7        137.68        120.89         6.57 o
  -2   3   7        481.89        617.58        11.11 o
  -1   3   7        125.54        145.39         6.43 o
   0   3   7        869.81        906.29        11.79 o
   1   3   7        413.00        394.57         8.52 o
   2   3   7        148.47        141.40         7.23 o
   3   3   7        534.31        530.89        10.18 o
   4   3   7        551.65        501.01        10.57 o
   5   3   7        756.29        763.60        13.24 o
   6   3   7       1313.54       1311.02        19.62 o
   7   3   7         17.69         17.02        10.80 o
   8   3   7        135.23        136.62         7.95 o
   9   3   7       1366.25       1337.52        18.33 o
  10   3   7        105.94        101.06         8.69 o
  11   3   7        539.31        521.29        13.53 o
  12   3   7         31.87         26.69         8.88 o
  13   3   7         97.91         83.26         9.63 o
  14   3   7         15.95         16.29         7.85 o
 -15   4   7         37.23         39.13         7.15 o
 -14   4   7          1.29          7.04         8.29 o
 -13   4   7        120.33        123.21         9.18 o
 -12   4   7        213.19        192.19         8.40 o
 -11   4   7        271.95        260.71         9.81 o
 -10   4   7         23.85         30.18         6.67 o
  -9   4   7         95.12        102.84         7.63 o
  -8   4   7         16.48         22.75         6.55 o
  -7   4   7         67.12         70.47         6.85 o
  -6   4   7          3.65          2.38         8.15 o
  -5   4   7        109.40        127.29         9.51 o
  -4   4   7        483.30        477.07        14.71 o
  -3   4   7        103.00        107.38         8.85 o
  -2   4   7         12.32         34.73         6.32 o
  -1   4   7        472.11        475.61        12.72 o
   0   4   7         99.26         96.43         8.46 o
   1   4   7         34.09         53.11         6.87 o
   2   4   7         15.68         23.80         6.57 o
   3   4   7        240.28        253.37        11.04 o
   4   4   7          2.51         19.34         7.57 o
   5   4   7         45.71         49.06         9.22 o
   6   4   7        434.52        427.44        16.54 o
   7   4   7        303.74        293.05        10.06 o
   8   4   7        105.77        102.44         8.54 o
   9   4   7         39.63         55.73         7.79 o
  10   4   7         24.22         36.23         7.24 o
  11   4   7        194.65        165.54         8.12 o
  12   4   7        303.71        316.99        11.04 o
  13   4   7         47.13         47.61         7.85 o
  14   4   7         24.60         25.33         5.92 o
 -14   5   7          3.89          4.81         8.46 o
 -13   5   7        151.72        146.15         7.90 o
 -12   5   7          3.67         24.60         9.03 o
 -11   5   7         80.98         78.45         7.02 o
 -10   5   7         22.77         19.36         6.54 o
  -9   5   7        108.47        112.48         7.93 o
  -8   5   7        236.51        255.55         9.44 o
  -7   5   7       1417.08       1319.82        18.79 o
  -6   5   7        177.65        198.87         9.06 o
  -5   5   7        634.37        603.68        14.44 o
  -4   5   7         19.49         38.13        11.64 o
  -3   5   7        301.96        335.15        18.01 o
  -2   5   7         35.61         41.17         9.82 o
  -1   5   7        549.48        578.44        16.66 o
   0   5   7        105.95        149.30        10.11 o
   1   5   7          3.92         36.04         8.27 o
   2   5   7         41.60         79.17        10.08 o
   3   5   7        118.67        117.55        12.38 o
   4   5   7        726.24        724.36        15.57 o
   5   5   7        486.46        534.36        12.58 o
   6   5   7        187.56        172.78        11.45 o
   7   5   7        491.65        457.24        12.66 o
   8   5   7        268.47        272.22        10.52 o
   9   5   7        137.22        129.43         8.59 o
  10   5   7        150.90        143.00         8.27 o
  11   5   7         12.57         24.29         5.61 o
  12   5   7          4.91          5.40         5.91 o
  13   5   7          2.54         22.67         7.71 o
 -13   6   7        237.40        248.46        11.43 o
 -12   6   7        295.04        279.84         8.86 o
 -11   6   7        139.89        148.45         6.76 o
 -10   6   7          3.57         17.87         6.36 o
  -9   6   7         23.19         27.00         6.77 o
  -8   6   7         47.65         60.58         7.47 o
  -7   6   7          1.28          4.33         6.37 o
  -6   6   7         93.49        100.24         7.69 o
  -5   6   7        378.46        373.58        15.05 o
  -4   6   7        173.78        189.85         9.38 o
  -3   6   7        318.44        348.90        12.90 o
  -2   6   7         90.27        107.50         7.77 o
  -1   6   7        264.28        268.73         9.74 o
   0   6   7         48.54         66.27         6.74 o
   1   6   7         17.62         28.94         6.07 o
   2   6   7         15.01         14.72         6.31 o
   3   6   7        565.98        542.02        15.23 o
   4   6   7        276.82        262.69        10.88 o
   5   6   7          4.04          4.03         7.28 o
   6   6   7        152.49        147.17         9.68 o
   7   6   7          7.60         19.79         7.42 o
   8   6   7         94.04         91.16         7.87 o
   9   6   7         28.94         31.38         6.42 o
  10   6   7         37.75         35.21         5.64 o
  11   6   7         23.71         31.90         6.63 o
  12   6   7          6.43         10.68         5.99 o
 -11   7   7         36.76         53.49         6.71 o
 -10   7   7        283.94        252.69        15.93 o
  -9   7   7         45.13         34.85         6.93 o
  -8   7   7          0.56         24.44         5.81 o
  -7   7   7         14.54         18.51         7.67 o
  -6   7   7        121.18        119.80        10.26 o
  -5   7   7         61.83         77.24         7.93 o
  -4   7   7          8.09         23.09         6.58 o
  -3   7   7         97.71        111.05        10.14 o
  -2   7   7         71.30         85.13         7.20 o
  -1   7   7         18.17         18.98         6.39 o
   0   7   7         29.08         47.65         7.71 o
   1   7   7         28.26         26.09         6.83 o
   2   7   7         13.26         18.31         7.09 o
   3   7   7         85.77        106.93        10.58 o
   4   7   7         34.89         58.83         7.61 o
   5   7   7         93.12         87.33         8.22 o
   6   7   7          3.12         18.15         6.85 o
   7   7   7        118.95        122.32         9.07 o
   8   7   7         69.90         76.30         6.27 o
   9   7   7          1.73         11.24         7.89 o
  10   7   7         69.83         81.25         8.16 o
  -9   8   7         85.48         77.04         8.73 o
  -8   8   7          1.17         10.27         6.63 o
  -7   8   7         52.93         61.99         6.55 o
  -6   8   7         43.15         59.54         6.99 o
  -5   8   7         62.64         66.36        10.01 o
  -4   8   7          5.00          3.81         6.61 o
  -3   8   7          5.03         13.36         5.70 o
  -2   8   7         41.72         57.58         7.68 o
  -1   8   7          3.84          6.32         7.13 o
   0   8   7         22.41         28.78         7.44 o
   1   8   7         98.61         80.59         8.62 o
   2   8   7         28.82         43.16         7.72 o
   3   8   7        313.51        299.39        19.00 o
   4   8   7         70.34         69.74        10.18 o
   5   8   7        112.07        101.18        11.50 o
   6   8   7         22.35         27.98         8.83 o
   7   8   7        272.04        285.80        12.77 o
   8   8   7          6.19         11.03         6.20 o
  -6   9   7         16.96         12.64         7.39 o
  -5   9   7         87.12         80.03        11.99 o
  -4   9   7        144.53        165.83        12.11 o
  -3   9   7          3.23          8.63         7.05 o
  -2   9   7         42.31         35.79         7.22 o
  -1   9   7         25.10         19.10         7.97 o
   0   9   7         74.01         75.03         8.47 o
   1   9   7        128.37        133.86        10.05 o
   2   9   7        231.44        218.46        11.03 o
   3   9   7          5.56          2.76         7.26 o
   4   9   7        187.21        185.21        11.01 o
   5   9   7        244.61        216.64        10.35 o
 -16   0   8        245.93        203.76        21.87 o
 -14   0   8        596.59        625.06        36.86 o
 -13   0   8       1830.67       1842.14        35.31 o
 -12   0   8       1778.20       1730.78        36.36 o
 -11   0   8         59.46         54.83        12.01 o
 -10   0   8        265.17        254.13        13.20 o
  -9   0   8         61.52         49.64        11.60 o
  -8   0   8        242.23        226.01        13.86 o
  -7   0   8         24.14         21.00         9.02 o
  -6   0   8        682.18        632.12        17.72 o
  -5   0   8        412.24        448.72        18.86 o
  -4   0   8       3526.02       3385.67        40.47 o
  -3   0   8       4537.11       4474.32        44.86 o
  -2   0   8        272.25        193.87         8.70 o
  -1   0   8         30.66         74.84         6.48 o
   0   0   8        544.07        492.66        12.17 o
   1   0   8       4085.08       4122.42        44.42 o
   2   0   8       2630.16       2459.73        26.93 o
   3   0   8         49.61         49.59         7.43 o
   4   0   8         25.69         35.32         7.57 o
   5   0   8        102.33         90.54         9.98 o
   6   0   8       3353.14       3265.83        43.87 o
   7   0   8        167.76        202.14        15.02 o
   8   0   8        400.54        393.16        18.68 o
   9   0   8        257.71        220.04        12.13 o
  10   0   8        984.76        970.63        22.63 o
  11   0   8        951.24        948.12        23.55 o
  12   0   8        135.12        148.32        17.05 o
  13   0   8        655.10        735.24        45.37 o
  15   0   8        194.65        192.42        22.28 o
 -16   1   8          0.16         -5.40         9.59 o
 -15   1   8          2.04          4.89        12.88 o
 -14   1   8        225.29        242.94        16.12 o
 -13   1   8        940.19        940.72        19.28 o
 -12   1   8        245.87        245.00        10.02 o
 -11   1   8        116.57        127.73         8.57 o
 -10   1   8        285.29        280.84         9.85 o
  -9   1   8        138.07        120.46         7.84 o
  -8   1   8        133.83        154.29         9.40 o
  -7   1   8        525.56        555.06        12.57 o
  -6   1   8         18.78         12.02         5.54 o
  -5   1   8         16.62         22.85         4.92 o
  -4   1   8         31.17         37.30         5.16 o
  -3   1   8        921.45        942.89        14.16 o
  -2   1   8         67.23         99.19         5.66 o
  -1   1   8       2017.56       2070.04        19.20 o
   0   1   8         31.18         31.44         4.65 o
   1   1   8         79.09        109.50         5.74 o
   2   1   8        147.89        210.02         7.47 o
   3   1   8          0.78          5.78         4.35 o
   4   1   8         48.26         50.23         5.73 o
   5   1   8       1942.72       1989.42        20.35 o
   6   1   8          6.82         19.73         6.05 o
   7   1   8          0.77         12.82         7.32 o
   8   1   8          4.33         14.03         6.26 o
   9   1   8         46.53         36.59         7.73 o
  10   1   8        226.18        206.05        10.36 o
  11   1   8         84.30        100.82         9.17 o
  12   1   8        105.33        106.60         8.68 o
  13   1   8          1.87         -2.11         9.09 o
  14   1   8        133.88        143.77        12.57 o
  15   1   8         45.01         63.60        15.39 o
 -15   2   8        190.54        253.58        23.33 o
 -14   2   8        667.34        723.63        25.47 o
 -13   2   8        650.87        657.06        15.01 o
 -12   2   8       1044.41       1011.58        16.59 o
 -11   2   8         19.41         18.69         6.50 o
 -10   2   8        235.52        240.88         8.44 o
  -9   2   8        741.25        751.78        17.62 o
  -8   2   8         16.85         31.23         8.67 o
  -7   2   8        620.76        557.76        12.48 o
  -6   2   8        264.26        238.43         9.79 o
  -5   2   8       1080.83       1092.71        13.37 o
  -4   2   8       1118.66       1107.52        14.65 o
  -3   2   8         29.71         43.92         5.25 o
  -2   2   8       1896.79       1755.79        17.54 o
  -1   2   8         32.55         68.17         7.75 o
   0   2   8        443.48        396.01         8.56 o
   1   2   8        558.91        475.93         9.83 o
   2   2   8        884.43        841.52        12.53 o
   3   2   8        390.47        358.22         9.53 o
   4   2   8        231.00        214.67         8.48 o
   5   2   8        743.07        655.57        12.82 o
   6   2   8        649.98        577.03        17.78 o
   7   2   8         18.62         20.81         7.67 o
   8   2   8        151.11        137.39         7.34 o
   9   2   8         16.79         20.22         7.03 o
  10   2   8       1013.88        933.49        18.09 o
  11   2   8        368.91        374.48        12.05 o
  12   2   8        581.95        568.08        21.28 o
  13   2   8        896.44        976.33        18.75 o
  14   2   8        458.53        509.53        15.81 o
 -15   3   8         51.98         64.85         8.12 o
 -14   3   8          5.01          7.24         7.53 o
 -13   3   8         17.50         21.39         6.69 o
 -12   3   8         46.89         52.54         7.42 o
 -11   3   8        265.21        240.67         8.73 o
 -10   3   8        330.98        334.90        12.81 o
  -9   3   8        573.12        576.23        12.83 o
  -8   3   8        463.60        437.03        11.90 o
  -7   3   8        128.78        142.76        11.22 o
  -6   3   8        999.27        948.71        16.75 o
  -5   3   8        723.39        690.35        13.89 o
  -4   3   8         28.52         42.84         6.14 o
  -3   3   8         40.83         49.21         5.81 o
  -2   3   8        580.89        637.28        12.07 o
  -1   3   8        424.80        453.75        10.17 o
   0   3   8        902.14        951.13        13.21 o
   1   3   8        402.42        431.16         9.73 o
   2   3   8       1835.59       1926.90        19.48 o
   3   3   8        792.80        835.71        13.60 o
   4   3   8        334.27        333.07        11.78 o
   5   3   8        565.13        585.39        15.16 o
   6   3   8         26.89         32.45         8.37 o
   7   3   8        570.54        572.50        14.19 o
   8   3   8         48.68         50.10         7.00 o
   9   3   8        263.70        243.78        10.03 o
  10   3   8        519.98        515.68        24.92 o
  11   3   8          6.68         19.88         7.87 o
  12   3   8        293.96        271.10        11.71 o
  13   3   8         10.99         12.79         7.09 o
  14   3   8          2.03          9.12         6.76 o
 -14   4   8        445.74        501.02        18.18 o
 -13   4   8        251.86        250.81         9.83 o
 -12   4   8          6.52          6.08         6.45 o
 -11   4   8        133.53        124.31         9.05 o
 -10   4   8          9.57         10.33         6.39 o
  -9   4   8         14.37         17.71         6.48 o
  -8   4   8        142.71        135.18         7.98 o
  -7   4   8        628.93        600.91        13.21 o
  -6   4   8        412.86        408.51        12.23 o
  -5   4   8       1876.36       1713.04        31.12 o
  -4   4   8        913.96        946.06        20.62 o
  -3   4   8        193.45        219.40        11.81 o
  -2   4   8         42.24         73.20         8.26 o
  -1   4   8        154.73        184.29        10.45 o
   0   4   8         66.28         61.00         8.32 o
   1   4   8        182.73        153.14         9.55 o
   2   4   8         10.10         11.24         7.60 o
   3   4   8       1092.62       1108.52        24.07 o
   4   4   8        358.57        380.48        17.79 o
   5   4   8       1449.86       1337.00        18.31 o
   6   4   8        199.47        199.53        15.27 o
   7   4   8         47.93         56.92         7.53 o
   8   4   8        100.46         85.05         8.76 o
   9   4   8        338.06        313.68        11.09 o
  10   4   8         13.08         20.75         9.58 o
  11   4   8         88.68        105.60         8.70 o
  12   4   8         72.56         74.48         8.09 o
  13   4   8        112.35        120.69         8.10 o
 -13   5   8         21.48         22.09         5.79 o
 -12   5   8        211.29        220.58        11.54 o
 -11   5   8        350.33        341.05        10.26 o
 -10   5   8        199.93        201.61         8.44 o
  -9   5   8         99.00        111.59         7.65 o
  -8   5   8         80.73        102.99         7.50 o
  -7   5   8         85.33         92.90         7.82 o
  -6   5   8         17.78         25.40         6.42 o
  -5   5   8       1841.74       1753.80        22.68 o
  -4   5   8        154.72        153.34         7.79 o
  -3   5   8        408.53        394.96        14.34 o
  -2   5   8         90.10        119.44        13.50 o
  -1   5   8         93.67        105.07        10.83 o
   0   5   8        316.97        316.07        15.91 o
   1   5   8         73.42         80.22        10.77 o
   2   5   8          1.18         19.25         6.29 o
   3   5   8         37.36         58.17         6.78 o
   4   5   8         21.70         26.81         6.96 o
   5   5   8        110.91        103.95         7.83 o
   6   5   8        595.82        566.99        13.79 o
   7   5   8        106.79        111.70         8.27 o
   8   5   8        114.48        109.15         8.32 o
   9   5   8        372.60        344.01        10.66 o
  10   5   8        111.73        114.42         6.60 o
  11   5   8         84.20         88.94         7.45 o
  12   5   8         77.94         92.42         6.76 o
 -12   6   8          4.92          5.47         5.61 o
 -11   6   8          8.53         34.72         6.23 o
 -10   6   8         96.43        124.35         7.33 o
  -9   6   8         38.95         53.04         6.67 o
  -8   6   8          2.41         20.37         6.44 o
  -7   6   8         32.11         25.39         6.79 o
  -6   6   8        589.57        582.47        13.13 o
  -5   6   8        200.89        212.43         9.24 o
  -4   6   8        284.77        285.64        15.10 o
  -3   6   8        687.26        625.62        13.74 o
  -2   6   8        114.09        120.85        10.55 o
  -1   6   8         23.55         32.56         8.48 o
   0   6   8         18.78         32.51         7.84 o
   1   6   8          0.93         30.27         7.98 o
   2   6   8         15.92         29.17         6.59 o
   3   6   8        289.70        301.20        11.80 o
   4   6   8        641.77        631.29        15.28 o
   5   6   8        169.54        157.39        13.76 o
   6   6   8         22.78         23.37         7.82 o
   7   6   8        111.26        110.52         7.91 o
   8   6   8        281.06        292.75        10.05 o
   9   6   8        205.23        196.20        11.74 o
  10   6   8         31.09         28.02         8.15 o
  11   6   8         31.62         29.65         5.79 o
 -11   7   8        633.84        653.29        17.47 o
 -10   7   8         39.28         31.52         6.63 o
  -9   7   8        117.27        130.55         7.00 o
  -8   7   8        194.40        208.14         8.39 o
  -7   7   8          3.50         13.46         5.93 o
  -6   7   8          5.27         20.77         6.42 o
  -5   7   8          1.05          5.68         5.98 o
  -4   7   8        485.06        457.46        16.38 o
  -3   7   8         57.67         60.56         9.09 o
  -2   7   8         14.10         24.27         8.24 o
  -1   7   8         34.76         40.07         8.57 o
   0   7   8        215.21        212.35        11.89 o
   1   7   8          5.82          2.28         8.25 o
   2   7   8        502.92        472.12        14.97 o
   3   7   8        151.47        142.79        11.47 o
   4   7   8         22.27         25.96         8.59 o
   5   7   8        247.97        233.96         9.97 o
   6   7   8        221.33        216.23         9.51 o
   7   7   8         17.43         22.44         6.34 o
   8   7   8        155.35        139.27         7.61 o
   9   7   8         40.82         39.90         9.44 o
  10   7   8        113.96         90.30        10.22 o
  -9   8   8        239.65        235.06        24.71 o
  -8   8   8          0.98          7.89         6.31 o
  -7   8   8         13.47         19.18         6.79 o
  -6   8   8        102.02         99.07         9.72 o
  -5   8   8         12.70          9.29         7.93 o
  -4   8   8         73.32         78.12         9.56 o
  -3   8   8          4.47          4.10         6.89 o
  -2   8   8         17.54         36.96         7.77 o
  -1   8   8          4.54          6.55         7.29 o
   0   8   8         76.94         93.44        11.69 o
   1   8   8          6.66         11.38         7.58 o
   2   8   8         33.13         32.73         7.63 o
   3   8   8         69.73         72.84         7.46 o
   4   8   8         39.38         56.58        10.22 o
   5   8   8        245.64        197.39        11.88 o
   6   8   8          1.48         19.01         8.07 o
   7   8   8        454.61        493.55        29.06 o
  -5   9   8         40.27         47.18         6.94 o
  -4   9   8         39.43         55.25         8.54 o
  -3   9   8         13.17         16.18         7.81 o
  -2   9   8        116.17        104.27        11.01 o
  -1   9   8          1.26         14.57         8.10 o
   0   9   8         57.30         70.47         9.25 o
   1   9   8        211.08        177.83        10.01 o
   2   9   8          0.64         -6.40         7.18 o
   3   9   8        102.14        124.82        15.48 o
   4   9   8        186.97        166.22         8.66 o
 -15   1   9        383.71        392.27        70.69 o
 -14   1   9        151.17        156.62        13.73 o
 -13   1   9        331.95        296.73        15.13 o
 -12   1   9       1163.26       1168.69        18.82 o
 -11   1   9         66.88         77.08         7.87 o
 -10   1   9         38.57         20.65         7.13 o
  -9   1   9         72.20         76.51         7.08 o
  -8   1   9        115.78        112.32         7.72 o
  -7   1   9        179.99        163.47        11.28 o
  -6   1   9        103.81         80.31         6.90 o
  -5   1   9       1894.86       1768.52        19.04 o
  -4   1   9       1167.21       1193.42        14.99 o
  -3   1   9        817.19        860.20        14.39 o
  -2   1   9       1859.60       1794.18        18.89 o
  -1   1   9        208.93        207.37         7.73 o
   0   1   9       3723.00       3751.97        28.83 o
   1   1   9       1165.56       1129.46        14.57 o
   2   1   9        704.31        693.07        11.92 o
   3   1   9        317.55        259.37         8.91 o
   4   1   9        146.24        120.37         7.47 o
   5   1   9       1416.55       1385.64        18.07 o
   6   1   9       2641.63       2672.30        29.67 o
   7   1   9        189.70        186.10         7.98 o
   8   1   9         85.24        105.55         7.79 o
   9   1   9         23.48         32.07         7.38 o
  10   1   9       1670.95       1611.64        25.29 o
  11   1   9        411.25        435.90        15.82 o
  12   1   9        243.61        244.27        16.89 o
  13   1   9        131.11        151.33        11.34 o
  14   1   9        193.98        233.61        35.24 o
 -15   2   9         11.01         29.37         9.14 o
 -14   2   9        134.61        176.00        11.28 o
 -13   2   9        132.19        129.70         8.70 o
 -12   2   9        104.89         90.16         7.18 o
 -11   2   9         78.81         71.62         7.49 o
 -10   2   9         34.45         26.14         7.02 o
  -9   2   9        305.93        287.15        10.74 o
  -8   2   9         73.13         76.69         7.56 o
  -7   2   9          2.02          6.78         7.33 o
  -6   2   9          0.33         -0.19         5.84 o
  -5   2   9        129.78        162.88         7.34 o
  -4   2   9         26.21         26.25         5.56 o
  -3   2   9       1497.65       1544.45        17.37 o
  -2   2   9        419.62        407.93        10.34 o
  -1   2   9       1083.58       1054.09        16.49 o
   0   2   9        288.36        347.52         9.12 o
   1   2   9        245.51        232.96         8.32 o
   2   2   9         54.78         47.40         5.88 o
   3   2   9          2.10          5.68         5.45 o
   4   2   9        297.03        319.86        10.45 o
   5   2   9        585.03        604.53        14.59 o
   6   2   9          0.34          5.62         7.41 o
   7   2   9        683.67        648.84        13.68 o
   8   2   9         70.36         74.12         7.96 o
   9   2   9       1794.57       1687.12        23.39 o
  10   2   9          2.14          6.46         7.79 o
  11   2   9         41.53         33.50         8.01 o
  12   2   9          0.80          1.13         8.66 o
  13   2   9          6.12         13.71         7.43 o
  14   2   9        106.07        106.81         8.19 o
 -15   3   9        147.20        153.65        20.94 o
 -14   3   9         62.55         80.19         7.98 o
 -13   3   9        234.35        235.10         9.01 o
 -12   3   9         10.63         19.16         7.02 o
 -11   3   9        244.28        239.60        10.49 o
 -10   3   9        354.66        347.98        10.83 o
  -9   3   9         39.68         44.10         6.25 o
  -8   3   9         22.41         21.05         6.48 o
  -7   3   9         18.21         27.52         6.20 o
  -6   3   9         18.98         16.39         9.12 o
  -5   3   9        365.20        395.45        14.50 o
  -4   3   9       1234.07       1214.84        18.33 o
  -3   3   9        574.30        569.59        13.51 o
  -2   3   9         17.10         15.54         6.09 o
  -1   3   9        325.21        332.27        10.60 o
   0   3   9         45.49         42.04         6.14 o
   1   3   9       1486.65       1500.64        18.24 o
   2   3   9       2419.60       2378.79        24.43 o
   3   3   9        588.54        540.37        16.84 o
   4   3   9         31.76         28.24         7.62 o
   5   3   9        374.23        308.90        14.05 o
   6   3   9         24.18         32.72         7.85 o
   7   3   9         24.68         31.28         6.04 o
   8   3   9        641.14        586.16        16.22 o
   9   3   9        280.65        279.10        12.15 o
  10   3   9        160.69        168.01        10.07 o
  11   3   9        357.16        340.06        13.75 o
  12   3   9         25.95         34.20         7.85 o
  13   3   9        196.60        232.63        10.01 o
 -14   4   9          2.97          7.05         5.97 o
 -13   4   9         81.93         75.94         6.99 o
 -12   4   9         53.98         46.63         6.68 o
 -11   4   9         30.16         26.48         6.88 o
 -10   4   9         44.86         54.90         6.12 o
  -9   4   9        388.93        393.42        11.86 o
  -8   4   9        442.01        393.95        12.67 o
  -7   4   9        114.76        107.51         7.47 o
  -6   4   9        680.97        648.33        13.30 o
  -5   4   9        153.62        193.28         8.72 o
  -4   4   9        120.36        141.95        10.58 o
  -3   4   9        509.59        517.62        17.80 o
  -2   4   9        435.31        387.19        20.21 o
  -1   4   9          8.98          9.57        10.42 o
   0   4   9        107.27        138.82        15.54 o
   1   4   9        670.62        640.42        25.60 o
   2   4   9        154.48        148.75        13.52 o
   3   4   9         30.58         44.26         9.57 o
   4   4   9         12.84         38.08         6.43 o
   5   4   9        220.19        250.39         9.62 o
   6   4   9       1019.85        949.54        17.21 o
   7   4   9         47.97         41.75         7.57 o
   8   4   9         12.58         14.02         6.53 o
   9   4   9        215.99        200.55        10.86 o
  10   4   9        747.31        752.19        16.61 o
  11   4   9         83.73         88.94         8.51 o
  12   4   9         42.34         58.78         8.85 o
  13   4   9         65.91         95.12         6.72 o
 -13   5   9         44.35         66.75         5.65 o
 -12   5   9        276.54        289.62        16.63 o
 -11   5   9        236.89        246.21         9.20 o
 -10   5   9         38.79         36.04         6.16 o
  -9   5   9         44.41         61.96         6.68 o
  -8   5   9        269.91        288.94        11.52 o
  -7   5   9        400.82        422.05        11.62 o
  -6   5   9        423.02        434.45        12.29 o
  -5   5   9         21.40         29.45         7.62 o
  -4   5   9          8.42         19.87         5.88 o
  -3   5   9        276.25        272.31        11.41 o
  -2   5   9        426.17        434.63        13.13 o
  -1   5   9         10.28         38.37         9.10 o
   0   5   9         27.75         47.74         9.47 o
   1   5   9        364.34        401.26        20.31 o
   2   5   9        279.67        266.83        13.11 o
   3   5   9       1478.09       1369.87        23.02 o
   4   5   9        391.18        338.30        11.16 o
   5   5   9        719.36        705.63        18.58 o
   6   5   9        678.94        644.60        15.40 o
   7   5   9          3.09         12.52         7.65 o
   8   5   9        207.96        188.11         8.77 o
   9   5   9        357.35        334.85        11.82 o
  10   5   9         14.58          4.78         6.77 o
  11   5   9          4.54         10.76         5.99 o
  12   5   9          8.86          9.95         4.95 o
 -12   6   9        233.13        214.95        10.92 o
 -11   6   9        386.60        398.96        11.44 o
 -10   6   9         14.52         30.27         6.14 o
  -9   6   9         52.62         72.18         6.30 o
  -8   6   9         26.51         31.22         6.18 o
  -7   6   9         58.33         64.64         6.80 o
  -6   6   9        351.81        343.72        13.10 o
  -5   6   9          8.51         31.18         8.14 o
  -4   6   9          1.01         18.01         7.92 o
  -3   6   9         22.75         26.19         8.25 o
  -2   6   9        291.29        291.66        13.59 o
  -1   6   9        766.26        726.07        25.76 o
   0   6   9       1604.83       1423.11        32.01 o
   1   6   9        288.68        310.43        12.50 o
   2   6   9        147.35        169.96        13.83 o
   3   6   9          9.73         13.89         9.03 o
   4   6   9          4.85         15.93         8.95 o
   5   6   9        127.20        112.08        10.91 o
   6   6   9          8.56         17.38         6.79 o
   7   6   9         43.67         66.10         6.30 o
   8   6   9        143.54        134.51         7.51 o
   9   6   9         92.92        103.25        10.17 o
  10   6   9         57.62         44.71         6.48 o
 -10   7   9         59.58         87.24         9.34 o
  -9   7   9         16.07         35.91         7.37 o
  -8   7   9         64.28         86.80         9.89 o
  -7   7   9         83.43         80.57         7.55 o
  -6   7   9        301.77        270.63        13.15 o
  -5   7   9         19.05         21.61         8.11 o
  -4   7   9         53.01         87.53         9.21 o
  -3   7   9         60.09         78.84         9.34 o
  -2   7   9        341.87        333.84        17.32 o
  -1   7   9         14.66         18.82         8.79 o
   0   7   9         17.49         34.13         9.24 o
   1   7   9         24.63         33.23         9.41 o
   2   7   9         16.82         35.90         8.76 o
   3   7   9         15.29         23.69         8.09 o
   4   7   9         17.94         18.81         8.12 o
   5   7   9         98.76         84.89         9.57 o
   6   7   9        389.50        340.47        13.53 o
   7   7   9          0.33         -3.63         7.32 o
   8   7   9         17.90         17.94         6.03 o
   9   7   9        238.14        184.12        12.88 o
  -8   8   9          0.93          7.17         8.08 o
  -7   8   9         26.17         34.14         9.71 o
  -6   8   9          3.03         -0.16         6.13 o
  -5   8   9         72.37         62.30         8.30 o
  -4   8   9          2.47          3.42         6.07 o
  -3   8   9         22.15         32.20         7.02 o
  -2   8   9         13.16         27.15         8.01 o
  -1   8   9        311.99        267.90        12.47 o
   0   8   9        516.39        480.17        15.13 o
   1   8   9        138.52        129.75        10.43 o
   2   8   9         97.76         84.83         8.02 o
   3   8   9         56.51         51.98         6.86 o
   4   8   9        164.29        136.20        10.05 o
   5   8   9        194.42        156.42        22.93 o
   6   8   9         29.32         38.79        12.67 o
   7   8   9         23.94         21.41         8.13 o
  -4   9   9         17.67         27.88         9.93 o
  -3   9   9        311.27        280.02        48.00 o
  -2   9   9        299.29        270.04        26.53 o
  -1   9   9         39.66         45.66         7.46 o
   0   9   9        107.70        117.17        11.41 o
   1   9   9         20.42         47.04         9.94 o
   2   9   9         13.73         22.13         8.69 o
 -15   0  10        472.80        499.88        32.00 o
 -14   0  10         49.21         52.18        10.99 o
 -13   0  10       1010.17        932.56        23.86 o
 -12   0  10        158.45        162.81        11.88 o
 -11   0  10        247.34        267.08        13.13 o
 -10   0  10         56.46         61.04        10.48 o
  -9   0  10         44.28         36.52         9.82 o
  -8   0  10         33.06         26.46         9.28 o
  -7   0  10       1950.17       2017.47        39.63 o
  -6   0  10        107.49         94.71        12.06 o
  -5   0  10       1989.14       2009.87        35.27 o
  -4   0  10       2528.57       2563.54        32.35 o
  -3   0  10       4097.91       4186.25        43.30 o
  -2   0  10       2388.98       2338.35        31.60 o
  -1   0  10       1269.85       1302.19        22.73 o
   0   0  10        281.85        237.28        11.14 o
   1   0  10         38.86         37.28         8.10 o
   2   0  10       1156.41       1100.86        21.32 o
   3   0  10       3571.95       3507.44        40.67 o
   4   0  10         96.27         98.17        10.74 o
   5   0  10       3268.67       3223.90        53.40 o
   6   0  10        287.41        246.03        14.03 o
   7   0  10         25.31         35.42         9.94 o
   8   0  10        182.61        175.84        11.67 o
   9   0  10         22.92         14.05         9.64 o
  10   0  10       2939.37       2957.96        36.61 o
  11   0  10        619.15        669.06        22.05 o
  12   0  10        164.61        157.09        18.84 o
  13   0  10         64.66         83.81        24.31 o
  14   0  10        106.82        107.75        17.42 o
 -15   1  10        129.34        113.67        11.97 o
 -14   1  10         92.71         92.06        13.30 o
 -13   1  10        130.27        128.20         9.99 o
 -12   1  10         54.58         51.37         7.00 o
 -11   1  10          0.11          5.84         6.55 o
 -10   1  10        310.91        287.47        10.85 o
  -9   1  10        275.46        267.76         9.45 o
  -8   1  10        126.97        134.24         7.62 o
  -7   1  10         18.33         25.73         6.19 o
  -6   1  10         21.50         25.03         7.04 o
  -5   1  10        432.55        478.80        11.87 o
  -4   1  10        302.22        331.09         9.59 o
  -3   1  10        351.18        393.01        10.80 o
  -2   1  10         34.58         45.28         6.05 o
  -1   1  10        190.41        215.59         8.48 o
   0   1  10          9.45         15.09         5.58 o
   1   1  10        183.46        178.93         8.26 o
   2   1  10        495.50        503.39        13.26 o
   3   1  10         91.44         92.29         8.26 o
   4   1  10        100.18        113.83         8.35 o
   5   1  10         85.08        107.93         9.12 o
   6   1  10        125.42        135.32         7.16 o
   7   1  10        157.65        129.86         8.17 o
   8   1  10         40.42         42.28         7.27 o
   9   1  10        261.94        253.24         9.83 o
  10   1  10        146.32        139.91         9.13 o
  11   1  10         83.33         84.29         9.19 o
  12   1  10         16.65         28.22         8.20 o
  13   1  10          0.10          3.49         6.40 o
 -15   2  10         79.89         55.35         8.31 o
 -14   2  10        255.90        235.74        28.73 o
 -13   2  10         94.60         75.76         8.62 o
 -12   2  10        297.44        291.47        11.00 o
 -11   2  10         60.24         62.56         7.31 o
 -10   2  10         13.97         17.29         7.26 o
  -9   2  10         15.73         15.71         7.40 o
  -8   2  10        183.20        178.52         8.92 o
  -7   2  10         18.43         24.96         6.29 o
  -6   2  10        173.99        166.74         8.71 o
  -5   2  10        743.80        718.91        15.42 o
  -4   2  10       1563.61       1599.82        19.22 o
  -3   2  10       3297.47       3193.54        27.64 o
  -2   2  10       2340.60       2257.52        23.01 o
  -1   2  10         60.45         53.69         6.20 o
   0   2  10         50.68         55.61         6.48 o
   1   2  10        123.29        125.17         7.78 o
   2   2  10       1581.01       1502.57        19.18 o
   3   2  10       1695.92       1640.67        21.12 o
   4   2  10       1087.70       1072.76        20.15 o
   5   2  10        238.41        231.75         8.48 o
   6   2  10        480.99        464.37        15.66 o
   7   2  10         70.25         69.00         7.46 o
   8   2  10         19.31         20.41         7.81 o
   9   2  10        171.98        149.55        10.07 o
  10   2  10       1069.44       1101.98        18.78 o
  11   2  10        948.51        926.92        32.72 o
  12   2  10        474.13        509.33        16.14 o
  13   2  10         70.85         74.00         6.95 o
 -14   3  10        213.28        236.90        26.19 o
 -13   3  10          5.02          2.48         6.95 o
 -12   3  10         41.91         24.74         6.86 o
 -11   3  10         88.33        106.26         8.18 o
 -10   3  10        118.64        109.77         8.42 o
  -9   3  10        727.65        652.60        15.62 o
  -8   3  10        260.46        268.65        12.05 o
  -7   3  10        707.17        651.75        14.61 o
  -6   3  10        490.60        470.55        11.46 o
  -5   3  10        504.98        492.66        11.55 o
  -4   3  10        521.59        491.83        14.91 o
  -3   3  10         46.45         53.60         7.15 o
  -2   3  10        942.24       1019.33        17.18 o
  -1   3  10        105.39        104.83         8.71 o
   0   3  10        267.88        313.02        16.17 o
   1   3  10          4.23         22.43         7.46 o
   2   3  10        168.32        193.25        10.61 o
   3   3  10        585.05        553.98        15.59 o
   4   3  10         68.71         73.95         6.49 o
   5   3  10        385.45        378.92        11.13 o
   6   3  10       1263.60       1199.23        17.31 o
   7   3  10        234.67        227.17        12.38 o
   8   3  10        134.45        134.58        10.06 o
   9   3  10       1393.38       1434.28        24.45 o
  10   3  10         36.48         24.07         9.15 o
  11   3  10         23.62         36.66         9.91 o
  12   3  10         60.83         59.79         7.26 o
  13   3  10          5.36          9.84         5.98 o
 -13   4  10         68.62         87.90         7.07 o
 -12   4  10        210.87        220.84        12.29 o
 -11   4  10        457.65        460.47        17.40 o
 -10   4  10        651.40        654.06        14.66 o
  -9   4  10        108.09        104.33         9.52 o
  -8   4  10        426.57        411.01        15.07 o
  -7   4  10        141.42        133.85         7.88 o
  -6   4  10        350.77        338.65        10.20 o
  -5   4  10       2151.93       1998.63        21.52 o
  -4   4  10        684.04        654.12        15.01 o
  -3   4  10        263.31        258.84        10.69 o
  -2   4  10        106.92        126.19         9.96 o
  -1   4  10         64.52         70.53        11.87 o
   0   4  10         87.18         97.73        11.33 o
   1   4  10        234.51        209.48        12.57 o
   2   4  10        335.81        358.04        12.35 o
   3   4  10        121.44        163.01         9.02 o
   4   4  10        434.64        440.95        10.56 o
   5   4  10         74.41         75.10         6.67 o
   6   4  10        107.54        107.84         9.00 o
   7   4  10        124.27        138.17         9.95 o
   8   4  10        153.21        156.68        10.75 o
   9   4  10         54.24         39.68         8.59 o
  10   4  10         23.93         20.43         7.41 o
  11   4  10        300.26        289.23        10.57 o
  12   4  10        206.77        178.35        13.10 o
 -12   5  10         25.13         26.71         5.99 o
 -11   5  10         22.32         45.17         5.95 o
 -10   5  10         30.45         29.15         7.68 o
  -9   5  10         54.59         57.33         7.08 o
  -8   5  10       1277.83       1229.14        17.82 o
  -7   5  10        330.02        327.06        12.89 o
  -6   5  10       2371.29       2224.72        28.89 o
  -5   5  10         85.15         91.93         9.64 o
  -4   5  10         18.76         27.14         8.43 o
  -3   5  10         60.94         93.21         9.49 o
  -2   5  10        421.21        413.54        17.38 o
  -1   5  10        114.37        119.47        11.33 o
   0   5  10         34.77         38.54        10.11 o
   1   5  10        132.49        141.37        11.33 o
   2   5  10        227.52        195.81        16.84 o
   3   5  10          6.08         32.84         8.97 o
   4   5  10        677.50        614.39        18.47 o
   5   5  10          2.19         15.29         7.50 o
   6   5  10        173.38        165.60         8.61 o
   7   5  10         81.64         64.51         8.06 o
   8   5  10         46.91         36.75         7.47 o
   9   5  10         43.09         46.62         6.99 o
  10   5  10        396.54        404.32        11.28 o
  11   5  10          3.48          4.32         5.88 o
 -11   6  10        232.92        227.58         9.64 o
 -10   6  10        245.75        233.09        12.30 o
  -9   6  10        191.85        187.85        10.18 o
  -8   6  10        898.08        843.30        19.27 o
  -7   6  10         73.67         66.70         7.35 o
  -6   6  10        740.84        674.66        16.46 o
  -5   6  10        154.03        165.51        10.08 o
  -4   6  10        333.35        323.20        12.31 o
  -3   6  10        136.43        135.95        10.07 o
  -2   6  10        185.91        209.39        12.87 o
  -1   6  10        138.17        175.41        12.47 o
   0   6  10          6.24         19.29         8.40 o
   1   6  10          2.09         14.60         8.51 o
   2   6  10          1.68          2.52         8.98 o
   3   6  10         28.70         27.65         9.21 o
   4   6  10         18.89         30.73         9.17 o
   5   6  10          2.72          7.03         7.91 o
   6   6  10          0.98         -0.50        10.24 o
   7   6  10          1.15         -1.68         8.26 o
   8   6  10         54.12         58.14         9.54 o
   9   6  10         11.95         11.47         6.26 o
  10   6  10        147.91        108.16         7.43 o
  -9   7  10          5.58         24.20         7.20 o
  -8   7  10        453.62        441.39        14.31 o
  -7   7  10        785.95        719.46        15.46 o
  -6   7  10        111.19        132.61         7.48 o
  -5   7  10        112.36        113.12         8.72 o
  -4   7  10        148.14        153.88         9.74 o
  -3   7  10          4.97         -6.88         7.33 o
  -2   7  10        362.81        365.61        20.81 o
  -1   7  10        503.07        491.89        17.75 o
   0   7  10         12.05         19.64         9.03 o
   1   7  10        373.51        356.54        17.55 o
   2   7  10        420.86        426.00        17.19 o
   3   7  10          4.92         -0.79         7.22 o
   4   7  10          1.48          8.38         6.51 o
   5   7  10         30.27         21.52         8.89 o
   6   7  10        217.70        194.83        23.49 o
   7   7  10        247.55        209.77        16.50 o
   8   7  10          1.57          2.28         8.58 o
  -7   8  10         12.52         20.11         8.04 o
  -6   8  10          2.91          6.55         8.99 o
  -5   8  10        192.76        229.59        29.05 o
  -4   8  10         24.29         29.75         9.87 o
  -3   8  10          2.51         25.11         8.16 o
  -2   8  10        142.68        162.55        10.58 o
  -1   8  10        478.07        489.87        14.84 o
   0   8  10       1195.05       1091.99        25.53 o
   1   8  10        129.87        127.83        10.31 o
   2   8  10         68.78         67.75        10.83 o
   3   8  10        194.67        238.53        14.28 o
   4   8  10        176.72        199.49        18.09 o
   5   8  10         13.12         22.17         8.14 o
 -14   1  11         15.30         15.09         7.22 o
 -13   1  11        279.57        267.84        10.22 o
 -12   1  11         48.80         49.75         7.20 o
 -11   1  11        637.13        644.13        13.47 o
 -10   1  11       1942.85       1954.38        21.25 o
  -9   1  11       1813.90       1671.19        19.29 o
  -8   1  11        904.83        820.22        15.95 o
  -7   1  11         20.93         29.14         6.21 o
  -6   1  11         43.46         47.61         5.95 o
  -5   1  11        980.20        921.30        17.46 o
  -4   1  11       1885.17       1859.85        23.35 o
  -3   1  11       3364.64       3335.24        32.45 o
  -2   1  11         20.89         23.30         6.43 o
  -1   1  11       1299.59       1175.68        18.00 o
   0   1  11        871.27        795.26        15.36 o
   1   1  11        470.69        426.74        12.63 o
   2   1  11       1094.79       1064.64        20.62 o
   3   1  11       1467.50       1430.56        23.30 o
   4   1  11        498.44        453.40        10.40 o
   5   1  11        460.31        446.25        10.49 o
   6   1  11         64.94         79.19         6.98 o
   7   1  11         22.31         27.59         7.32 o
   8   1  11        229.26        213.33         9.60 o
   9   1  11        159.62        179.18         9.17 o
  10   1  11        496.34        587.95        15.44 o
  11   1  11        600.40        651.29        18.58 o
  12   1  11        309.97        292.25        11.85 o
  13   1  11         85.02         93.04         8.13 o
 -14   2  11         17.75          8.65         6.46 o
 -13   2  11         95.56        101.75         8.33 o
 -12   2  11          4.90          1.01         6.82 o
 -11   2  11         68.44         77.28         8.02 o
 -10   2  11         89.95         56.97         7.72 o
  -9   2  11          7.23         -1.24         6.79 o
  -8   2  11         10.01          7.95         6.32 o
  -7   2  11        160.12        156.45         7.66 o
  -6   2  11          6.48          4.18         5.59 o
  -5   2  11        440.81        447.26        10.09 o
  -4   2  11       1287.38       1235.34        19.03 o
  -3   2  11          9.06         20.90         7.04 o
  -2   2  11        158.00        169.99        10.09 o
  -1   2  11          1.05         14.35         6.89 o
   0   2  11        996.21       1027.23        19.31 o
   1   2  11          0.85          5.63         7.56 o
   2   2  11        173.21        171.70        11.07 o
   3   2  11         22.43         32.75         5.85 o
   4   2  11        426.46        392.60         9.83 o
   5   2  11         60.49         56.87         6.69 o
   6   2  11         42.24         54.19         6.96 o
   7   2  11         28.44         36.10         7.35 o
   8   2  11        326.34        329.50        11.35 o
   9   2  11        280.12        291.78        13.12 o
  10   2  11          1.32          6.95         8.43 o
  11   2  11          6.96         15.90         7.54 o
  12   2  11         46.80         61.57         7.85 o
 -13   3  11          9.50          6.94         6.23 o
 -12   3  11        351.09        349.40        13.08 o
 -11   3  11        784.22        816.54        16.25 o
 -10   3  11        441.48        430.06        13.01 o
  -9   3  11         19.02         27.50         7.36 o
  -8   3  11         10.34         18.76         7.58 o
  -7   3  11         69.29         81.96         7.80 o
  -6   3  11        256.93        268.08         9.72 o
  -5   3  11        651.01        616.34        20.96 o
  -4   3  11         48.12         42.13         5.80 o
  -3   3  11         12.11         27.62         6.13 o
  -2   3  11       3060.87       2982.24        32.91 o
  -1   3  11        354.31        409.49        13.60 o
   0   3  11        267.47        270.04        12.30 o
   1   3  11         73.48         88.29         8.00 o
   2   3  11         38.88         49.33         8.59 o
   3   3  11        199.91        193.55         7.42 o
   4   3  11        739.28        738.10        14.01 o
   5   3  11        762.66        780.21        15.18 o
   6   3  11         35.63         38.38         7.65 o
   7   3  11        366.33        373.91        15.06 o
   8   3  11         76.87         86.50         8.78 o
   9   3  11        165.78        153.31        12.16 o
  10   3  11        348.22        338.63        27.22 o
  11   3  11        265.04        289.71        12.11 o
  12   3  11        358.63        349.93        10.10 o
 -13   4  11         31.37         33.69         4.98 o
 -12   4  11         45.98         39.54         6.03 o
 -11   4  11        176.72        183.56         8.08 o
 -10   4  11         20.42         18.34         6.82 o
  -9   4  11         44.92         42.74         8.00 o
  -8   4  11        110.17        118.74         8.75 o
  -7   4  11        321.61        309.45        11.71 o
  -6   4  11        992.27        991.09        16.75 o
  -5   4  11       1291.07       1266.09        22.13 o
  -4   4  11        370.96        382.48        13.71 o
  -3   4  11          3.24          2.05         8.90 o
  -2   4  11        616.33        625.06        20.41 o
  -1   4  11        701.05        665.60        23.32 o
   0   4  11        326.91        338.22        17.15 o
   1   4  11          6.24          0.15        10.46 o
   2   4  11        139.84        154.87        13.22 o
   3   4  11        296.30        285.41        12.88 o
   4   4  11          1.46         23.33        11.09 o
   5   4  11        139.68        159.08        11.78 o
   6   4  11        353.88        301.34        13.57 o
   7   4  11        170.15        151.46         9.48 o
   8   4  11         72.60         73.97         8.65 o
   9   4  11        490.97        540.58        16.10 o
  10   4  11         21.61         30.97         6.69 o
  11   4  11         44.53         71.78         7.29 o
 -12   5  11        236.89        210.30        13.57 o
 -11   5  11        126.69        131.78        13.33 o
 -10   5  11        185.50        203.03         9.97 o
  -9   5  11          7.97         27.73         7.83 o
  -8   5  11         48.24         54.79         8.71 o
  -7   5  11         32.12         39.68        10.42 o
  -6   5  11        261.58        276.41        25.85 o
  -5   5  11        102.50         83.95        12.06 o
  -4   5  11         43.34         50.91        10.55 o
  -3   5  11        581.37        571.92        15.47 o
  -2   5  11        578.22        547.92        15.26 o
  -1   5  11          6.00         30.14         8.54 o
   0   5  11         35.39         68.19        16.88 o
   1   5  11        133.61        169.16        11.25 o
   2   5  11        111.61        123.52        15.42 o
   3   5  11         66.49         58.95        11.25 o
   4   5  11         21.26         30.55        11.05 o
   5   5  11          5.19          9.29        10.09 o
   6   5  11        332.82        322.53        16.10 o
   7   5  11        151.16        163.05        11.05 o
   8   5  11        183.86        174.93        15.09 o
   9   5  11          2.89          3.10         7.72 o
  10   5  11        266.76        199.98        18.51 o
 -10   6  11         42.74         56.74         7.57 o
  -9   6  11        143.57        159.00         9.33 o
  -8   6  11         21.30         29.58         7.88 o
  -7   6  11       1355.24       1297.08        21.94 o
  -6   6  11        864.30        812.46        21.14 o
  -5   6  11         68.37         72.19        10.57 o
  -4   6  11          2.08          4.38         9.75 o
  -3   6  11        273.86        263.84        14.07 o
  -2   6  11         41.82         50.60        10.11 o
  -1   6  11         31.36         51.30        13.14 o
   0   6  11        524.45        484.28        26.72 o
   1   6  11        838.58        744.98        26.82 o
   2   6  11          5.07         -0.14        11.32 o
   3   6  11         39.04         50.02        16.14 o
   4   6  11        287.79        284.88        16.45 o
   5   6  11        250.24        238.61        18.18 o
   6   6  11         81.79         67.26        10.89 o
   7   6  11         80.33         88.42        11.20 o
   8   6  11          3.76         -6.85         6.85 o
   9   6  11         22.39         20.53         6.49 o
  -8   7  11        205.04        186.80         8.75 o
  -7   7  11         64.03         55.16         7.40 o
  -6   7  11        128.21        100.51         9.19 o
  -5   7  11        288.30        251.06        18.66 o
  -4   7  11         17.17         24.26         8.57 o
  -3   7  11          0.02         -9.94         9.94 o
  -2   7  11         23.53         35.35        11.31 o
  -1   7  11         21.59         43.80        13.34 o
   0   7  11        268.75        286.16        22.26 o
   1   7  11         76.02        103.65        14.08 o
   2   7  11         91.69         88.99        15.92 o
   3   7  11          2.20         15.62        12.65 o
   4   7  11        149.31        190.36        13.86 o
   5   7  11         14.49         22.49         9.21 o
   6   7  11         62.97         95.48         9.55 o
   7   7  11          9.67          6.23         8.84 o
  -5   8  11          2.04          2.84        12.15 o
  -4   8  11         41.26         52.48        12.46 o
  -3   8  11         24.06         27.72        20.25 o
  -2   8  11         51.91         49.86         9.50 o
  -1   8  11         38.56         49.26         9.46 o
   0   8  11        335.69        301.58        14.18 o
   1   8  11        133.77        134.16        11.80 o
   2   8  11         30.31         54.28        17.01 o
   3   8  11          5.81         18.23        14.99 o
   4   8  11        165.37        132.06        17.01 o
 -14   0  12        582.33        605.61        29.98 o
 -13   0  12         70.27         73.18        12.76 o
 -12   0  12        157.25        148.43        12.10 o
 -11   0  12        408.64        467.97        17.66 o
 -10   0  12       1033.68       1060.65        22.51 o
  -9   0  12        770.79        749.47        20.31 o
  -8   0  12       1480.46       1329.84        26.06 o
  -7   0  12        312.48        249.45        12.16 o
  -6   0  12         78.26         62.89         9.01 o
  -5   0  12       1480.53       1430.74        23.08 o
  -4   0  12       3204.34       2933.09        31.21 o
  -3   0  12       1570.10       1352.99        21.68 o
  -2   0  12        292.78        243.31        15.66 o
  -1   0  12         20.50         23.39        12.16 o
   0   0  12        312.09        308.79        17.14 o
   1   0  12        987.24       1037.98        19.55 o
   2   0  12         50.41         65.70         8.58 o
   3   0  12        557.91        589.58        17.58 o
   4   0  12       1519.66       1500.92        28.33 o
   5   0  12        339.87        369.82        14.56 o
   6   0  12        114.06        117.13        11.56 o
   7   0  12        541.74        505.27        17.76 o
   8   0  12        110.72        101.22        11.21 o
   9   0  12        236.37        262.68        13.98 o
  10   0  12         20.86         17.58         9.99 o
  11   0  12         22.07         22.57        10.46 o
  12   0  12        111.57         80.69        11.86 o
 -14   1  12         30.60         38.45         7.66 o
 -13   1  12         28.04         30.94         6.73 o
 -12   1  12         34.29         40.71         6.98 o
 -11   1  12        116.01        123.39         8.47 o
 -10   1  12         10.99         15.45         6.46 o
  -9   1  12        156.30        147.90         8.18 o
  -8   1  12         21.82         23.32         6.44 o
  -7   1  12        376.92        356.35         9.81 o
  -6   1  12        950.32        859.12        15.53 o
  -5   1  12        645.53        628.99        12.53 o
  -4   1  12         72.33         88.32         6.24 o
  -3   1  12        454.45        485.31        10.98 o
  -2   1  12         81.57         82.14         6.44 o
  -1   1  12        948.43        962.54        16.25 o
   0   1  12        181.72        193.83         8.07 o
   1   1  12         38.63         34.20         5.75 o
   2   1  12        152.07        169.58         8.65 o
   3   1  12        212.33        194.76         8.24 o
   4   1  12        407.70        418.73        10.59 o
   5   1  12         20.61         21.90         6.45 o
   6   1  12        149.67        157.44         8.54 o
   7   1  12         46.08         43.67         7.61 o
   8   1  12          5.15          8.19         7.35 o
   9   1  12        188.52        198.38        10.37 o
  10   1  12         36.30         47.47        10.39 o
  11   1  12         11.86          8.81         7.14 o
  12   1  12          4.78          7.31         5.78 o
 -13   2  12        195.82        194.09        19.32 o
 -12   2  12         13.05         24.55         8.23 o
 -11   2  12        141.94        170.19         8.61 o
 -10   2  12        486.11        500.49        11.95 o
  -9   2  12       1082.26       1085.56        17.07 o
  -8   2  12        353.20        322.82         9.61 o
  -7   2  12         84.13         91.33         7.03 o
  -6   2  12        138.49        114.93         7.18 o
  -5   2  12       1721.21       1625.55        17.29 o
  -4   2  12       1191.41       1115.69        14.48 o
  -3   2  12       1745.02       1702.61        18.21 o
  -2   2  12        208.71        229.86         9.59 o
  -1   2  12         17.16         19.43         5.30 o
   0   2  12        100.18        124.09         7.99 o
   1   2  12         47.59         65.27         9.40 o
   2   2  12         16.07         20.58         5.79 o
   3   2  12        512.67        486.32        11.13 o
   4   2  12        420.36        423.76        12.41 o
   5   2  12       1771.26       1730.12        19.48 o
   6   2  12        381.48        343.42        10.60 o
   7   2  12        873.31        822.32        18.88 o
   8   2  12         26.95         27.59         7.81 o
   9   2  12         38.46         34.74         8.84 o
  10   2  12         26.41         24.87         7.68 o
  11   2  12        186.64        160.93         9.28 o
  12   2  12        157.92        144.45         8.73 o
 -13   3  12          7.08         16.51         5.11 o
 -12   3  12         74.46         74.54         6.63 o
 -11   3  12         60.35         52.55         6.94 o
 -10   3  12         42.38         31.53         7.46 o
  -9   3  12        139.64        135.96         9.93 o
  -8   3  12        274.90        243.32        10.14 o
  -7   3  12        165.68        168.86         9.84 o
  -6   3  12        299.65        261.49         9.00 o
  -5   3  12        175.99        185.69         7.71 o
  -4   3  12         13.85          9.69         6.72 o
  -3   3  12       1214.51       1191.79        20.01 o
  -2   3  12          6.17         22.26         6.82 o
  -1   3  12        395.59        380.84        13.01 o
   0   3  12         61.82         73.25         8.77 o
   1   3  12        318.17        323.82        12.19 o
   2   3  12         82.22         75.63         8.07 o
   3   3  12         51.29         56.03         7.40 o
   4   3  12         69.80         56.17         7.68 o
   5   3  12          7.01         20.18         6.42 o
   6   3  12         82.39         94.54         8.19 o
   7   3  12         90.17         78.39         8.16 o
   8   3  12        158.94        125.00         9.86 o
   9   3  12        135.26        104.88         9.40 o
  10   3  12          1.03          8.18         7.11 o
  11   3  12          4.98         10.93         5.86 o
 -12   4  12         58.62         59.03         7.16 o
 -11   4  12         41.56         49.13         7.13 o
 -10   4  12        169.96        184.81         8.44 o
  -9   4  12         94.53        115.18         8.75 o
  -8   4  12        455.17        438.90        16.29 o
  -7   4  12         35.55         46.94         9.65 o
  -6   4  12       1701.17       1646.91        25.30 o
  -5   4  12        127.83        153.74        10.73 o
  -4   4  12         44.75         57.80         9.43 o
  -3   4  12         35.24         60.08        11.65 o
  -2   4  12        452.85        452.61        19.57 o
  -1   4  12         10.64         16.94        11.72 o
   0   4  12          7.93         17.98        11.38 o
   1   4  12        113.29        157.72        16.74 o
   2   4  12         11.75         35.39        10.83 o
   3   4  12         24.74         36.00         9.43 o
   4   4  12       1876.07       1822.27        28.47 o
   5   4  12        426.13        381.65        16.61 o
   6   4  12       1056.91       1002.13        24.42 o
   7   4  12          7.97         12.26        10.04 o
   8   4  12          7.19         17.76         9.25 o
   9   4  12        279.44        251.20        18.89 o
  10   4  12         38.12         40.01         9.55 o
 -11   5  12        101.34         88.92        11.28 o
 -10   5  12         17.58         24.10         6.55 o
  -9   5  12        118.46        117.35         8.86 o
  -8   5  12        117.65        118.45        10.21 o
  -7   5  12          1.19         16.19         9.62 o
  -6   5  12         10.73         31.82        10.11 o
  -5   5  12        140.09        146.00        15.28 o
  -4   5  12          5.28         -5.70        11.75 o
  -3   5  12          1.45         11.00        11.39 o
  -2   5  12          4.51         22.23        11.93 o
  -1   5  12          6.64         16.94        12.07 o
   0   5  12         47.07         40.49        14.89 o
   1   5  12          2.13        -17.24        17.24 o
   2   5  12         21.36         39.78        15.25 o
   3   5  12        310.59        347.34        16.18 o
   4   5  12          6.75         15.60        11.60 o
   5   5  12         18.43         11.03        11.37 o
   6   5  12         17.03         15.62         9.26 o
   7   5  12         26.10         34.16         8.25 o
   8   5  12         24.73         30.21         7.80 o
   9   5  12        242.86        209.75        13.89 o
  -9   6  12          1.18          3.33        10.23 o
  -8   6  12         24.32         19.65         7.79 o
  -7   6  12        464.77        439.58        15.52 o
  -6   6  12         13.89         29.42         9.02 o
  -5   6  12         17.20         27.41         9.34 o
  -4   6  12        297.56        285.35        14.91 o
  -3   6  12         45.72         50.19        12.52 o
  -2   6  12        377.84        336.51        26.73 o
  -1   6  12        299.74        290.96        25.66 o
   0   6  12         17.87         11.35        13.89 o
   1   6  12         35.87         40.77        22.08 o
   2   6  12          0.65         -2.40        15.29 o
   3   6  12        148.18        147.50        14.85 o
   4   6  12        283.63        260.03        15.08 o
   5   6  12        572.65        539.44        25.46 o
   6   6  12         89.59         76.96        11.21 o
   7   6  12         26.42          8.79         8.26 o
   8   6  12         26.46         19.08         9.85 o
  -7   7  12         12.91          6.32         7.69 o
  -6   7  12          1.32         -7.75         8.30 o
  -5   7  12         46.15         41.94        12.08 o
  -4   7  12         22.97         27.23        12.84 o
  -3   7  12        110.45        116.13        22.08 o
  -2   7  12          1.48         18.03        13.86 o
  -1   7  12          6.23         19.64        14.16 o
   0   7  12         10.02         15.27        13.68 o
   1   7  12        309.57        252.78        26.33 o
   2   7  12        139.41        159.47        15.72 o
   3   7  12         22.26         33.04        12.23 o
   4   7  12         30.75         52.55         9.89 o
   5   7  12         11.00         18.68         8.02 o
  -3   8  12         11.30          8.10        14.18 o
  -2   8  12          3.87          8.10        16.20 o
  -1   8  12         23.32         52.66        18.23 o
 -13   1  13        176.37        159.07        19.46 o
 -12   1  13         78.78         64.85         6.95 o
 -11   1  13        300.02        290.24        11.85 o
 -10   1  13        339.43        330.31        11.87 o
  -9   1  13        255.77        264.91         9.48 o
  -8   1  13        157.87        169.43         8.01 o
  -7   1  13         42.77         26.05         6.28 o
  -6   1  13         22.99         31.66         6.71 o
  -5   1  13        990.06        896.84        14.44 o
  -4   1  13       3200.98       3037.64        24.47 o
  -3   1  13        497.82        490.48        11.19 o
  -2   1  13         20.08         30.20         7.31 o
  -1   1  13        772.27        786.49        13.58 o
   0   1  13        790.80        755.30        13.34 o
   1   1  13         24.57         31.16         6.09 o
   2   1  13       1756.02       1720.82        19.20 o
   3   1  13       1807.58       1768.32        24.98 o
   4   1  13         41.86         46.83         6.78 o
   5   1  13       1739.10       1712.32        19.37 o
   6   1  13       1331.67       1315.89        17.70 o
   7   1  13       1541.63       1513.27        20.19 o
   8   1  13        779.44        724.26        17.12 o
   9   1  13        350.25        324.16        11.20 o
  10   1  13         85.59         92.34         8.40 o
  11   1  13        126.34        105.95         7.58 o
 -13   2  13        205.71        221.99        12.15 o
 -12   2  13         18.57         12.64         6.31 o
 -11   2  13          4.58         10.61         6.25 o
 -10   2  13          5.54          1.61         6.48 o
  -9   2  13         14.44         16.47         6.57 o
  -8   2  13          7.02          8.19         6.20 o
  -7   2  13          6.58         -2.77         5.84 o
  -6   2  13         34.70         46.93         6.34 o
  -5   2  13        205.04        212.75         7.89 o
  -4   2  13         30.65         36.73         5.94 o
  -3   2  13       1531.02       1492.40        19.82 o
  -2   2  13         35.74         36.51         7.38 o
  -1   2  13         37.99         37.27         7.00 o
   0   2  13         39.73         41.71         6.91 o
   1   2  13        179.03        192.54         9.60 o
   2   2  13        268.63        307.80         9.28 o
   3   2  13         49.07         43.10         6.52 o
   4   2  13        361.82        327.96         9.97 o
   5   2  13         18.60         15.58         6.56 o
   6   2  13        208.44        191.67         9.48 o
   7   2  13        232.12        200.44         9.31 o
   8   2  13          6.25          5.74         8.80 o
   9   2  13        200.09        182.28         9.66 o
  10   2  13          1.65          5.72         6.33 o
  11   2  13         38.68         23.78         5.09 o
 -12   3  13         65.99         58.26         6.45 o
 -11   3  13         65.23         69.73         7.18 o
 -10   3  13         56.58         63.01         8.58 o
  -9   3  13        436.30        469.05        19.85 o
  -8   3  13        431.68        460.68        11.58 o
  -7   3  13         23.86         29.53         8.11 o
  -6   3  13         26.62         37.04         7.76 o
  -5   3  13         26.60         24.36         7.13 o
  -4   3  13         10.43         17.39         7.21 o
  -3   3  13       2444.52       2383.11        26.30 o
  -2   3  13       1514.94       1523.13        21.31 o
  -1   3  13        343.82        326.79        12.72 o
   0   3  13         11.19         13.14         8.00 o
   1   3  13        239.92        241.19        10.75 o
   2   3  13         81.84        103.24         9.95 o
   3   3  13         10.94         10.35         8.69 o
   4   3  13        557.17        553.53        13.58 o
   5   3  13         49.81         52.45         8.86 o
   6   3  13        522.15        496.89        15.03 o
   7   3  13       1012.82        997.97        21.57 o
   8   3  13        266.33        250.51        13.11 o
   9   3  13        704.79        687.63        17.52 o
  10   3  13         82.00         80.34         7.74 o
 -11   4  13          1.44          4.90         6.15 o
 -10   4  13         31.52         33.52         8.89 o
  -9   4  13          1.47         13.95         8.24 o
  -8   4  13        187.93        192.57        15.25 o
  -7   4  13         29.27         38.37         9.33 o
  -6   4  13        372.51        352.28        15.23 o
  -5   4  13          1.20          1.99         8.30 o
  -4   4  13         75.67         65.50        11.03 o
  -3   4  13        554.39        567.10        21.43 o
  -2   4  13        277.92        301.85        16.88 o
  -1   4  13        408.38        378.43        20.61 o
   0   4  13        165.31        176.67        14.24 o
   1   4  13        136.38        111.55        13.52 o
   2   4  13          3.32          7.55        12.10 o
   3   4  13        662.83        648.57        23.57 o
   4   4  13        428.25        429.63        17.73 o
   5   4  13        115.23        113.05        12.27 o
   6   4  13        284.36        266.60        13.98 o
   7   4  13         50.14         59.95        11.93 o
   8   4  13          1.62          9.53         9.09 o
   9   4  13         85.27         89.90        12.28 o
 -10   5  13        270.85        235.12        21.11 o
  -9   5  13        206.62        204.23        18.07 o
  -8   5  13         22.77         43.36         8.80 o
  -7   5  13        255.49        265.19        14.00 o
  -6   5  13         27.81         32.89        10.71 o
  -5   5  13         35.35         20.04        10.72 o
  -4   5  13         12.30         28.21        14.47 o
  -3   5  13        165.94        188.24        17.67 o
  -2   5  13       1478.24       1412.30        42.92 o
  -1   5  13        589.17        563.91        22.59 o
   0   5  13          6.12         20.52        16.68 o
   1   5  13         76.76         57.62        30.79 o
   2   5  13         63.01         75.05        17.41 o
   3   5  13         15.10         13.24        12.41 o
   4   5  13          8.83         26.59        11.19 o
   5   5  13        177.46        178.52        20.64 o
   6   5  13         74.04         67.23         9.32 o
   7   5  13          3.96          6.92         7.82 o
   8   5  13         82.45         79.55         7.55 o
  -8   6  13         62.24         71.49        11.52 o
  -7   6  13         55.91         70.91        11.34 o
  -6   6  13         16.12         15.54         8.57 o
  -5   6  13         40.56         48.07         9.68 o
  -4   6  13        242.48        246.93        17.20 o
  -3   6  13         65.80         72.10        13.70 o
  -2   6  13          3.92         21.21        18.63 o
  -1   6  13         21.17         42.40        16.78 o
   0   6  13         71.13        106.13        24.71 o
   1   6  13        374.95        332.39        23.34 o
   2   6  13        129.62        102.49        23.09 o
   3   6  13        339.40        338.17        25.12 o
   4   6  13        287.45        262.34        15.41 o
   5   6  13          3.44         -7.07         8.68 o
   6   6  13         69.79         73.00         9.28 o
  -5   7  13         83.42         61.76        11.13 o
  -4   7  13         36.57         20.44        14.58 o
  -3   7  13          0.03        -10.30        10.99 o
  -2   7  13        597.42        524.79        23.97 o
  -1   7  13        142.12        153.59        15.66 o
   0   7  13          0.01         -6.48        14.18 o
   1   7  13          1.13        -13.37        13.37 o
   2   7  13          9.20         18.63        13.77 o
   3   7  13        119.62        105.73        15.80 o
   4   7  13          2.71          5.27        11.34 o
 -12   0  14         30.15         40.82         8.16 o
 -11   0  14        167.78        164.19        14.79 o
 -10   0  14        153.89        163.97        12.42 o
  -9   0  14        274.29        239.80        13.85 o
  -8   0  14       1854.08       1749.37        28.17 o
  -7   0  14         75.35         87.11         9.81 o
  -6   0  14        115.65        153.00        10.69 o
  -5   0  14         63.52         34.75         8.57 o
  -4   0  14         19.59         41.74        10.96 o
  -3   0  14        167.77        171.77        11.81 o
  -2   0  14        241.43        246.27        12.40 o
  -1   0  14        306.91        285.88        16.38 o
   0   0  14        692.26        644.57        18.57 o
   1   0  14       1501.69       1421.45        24.83 o
   2   0  14        874.44        918.17        21.18 o
   3   0  14        105.66        138.39        11.15 o
   4   0  14        457.15        458.42        16.64 o
   5   0  14         42.81         26.54        10.26 o
   6   0  14         90.46         75.13        11.31 o
   7   0  14        431.91        478.46        43.38 o
   8   0  14        225.95        212.96        16.43 o
   9   0  14        296.97        280.90        13.01 o
  10   0  14         68.60         83.48         9.55 o
 -12   1  14          0.28         -2.19         5.39 o
 -11   1  14          0.33          1.85         5.57 o
 -10   1  14          2.75         -0.46         6.44 o
  -9   1  14        179.37        169.27         8.27 o
  -8   1  14          1.53          4.95         6.34 o
  -7   1  14         49.30         44.19         6.49 o
  -6   1  14          0.24          0.42         6.08 o
  -5   1  14          2.73         -5.80         5.80 o
  -4   1  14         47.07         32.68         6.28 o
  -3   1  14         30.72         26.70         6.15 o
  -2   1  14        334.40        303.23         9.70 o
  -1   1  14        705.18        665.62        13.36 o
   0   1  14         59.00         50.68         6.47 o
   1   1  14         56.94         73.63         7.36 o
   2   1  14         43.34         40.52         6.57 o
   3   1  14       1171.64       1149.38        18.34 o
   4   1  14        380.26        353.86        11.62 o
   5   1  14         41.52         36.36         7.15 o
   6   1  14        260.82        260.49         9.94 o
   7   1  14        156.22        150.54         9.84 o
   8   1  14         79.57         94.00         8.38 o
   9   1  14          0.15         -5.62         6.90 o
  10   1  14         51.38         58.88         6.19 o
 -12   2  14         26.14         25.72         7.60 o
 -11   2  14         25.17         22.30         5.57 o
 -10   2  14        107.06         96.88         7.00 o
  -9   2  14        294.49        286.65         9.91 o
  -8   2  14        335.22        332.14        10.34 o
  -7   2  14        152.29        163.09         7.35 o
  -6   2  14         32.90         40.22         6.31 o
  -5   2  14         84.82         60.26         8.03 o
  -4   2  14        147.57        181.69         8.97 o
  -3   2  14         73.19         62.75         7.86 o
  -2   2  14         36.06         38.25         7.68 o
  -1   2  14        406.15        386.11        12.19 o
   0   2  14       1420.93       1374.57        19.66 o
   1   2  14       1074.65       1092.85        17.76 o
   2   2  14        188.45        216.39         9.78 o
   3   2  14         14.51         24.91         7.93 o
   4   2  14        544.55        512.12        14.27 o
   5   2  14        272.59        266.54         9.77 o
   6   2  14        360.74        377.42        12.11 o
   7   2  14         82.63         84.15         7.84 o
   8   2  14        168.57        165.81         8.64 o
   9   2  14        181.17        190.11        10.25 o
  10   2  14        294.91        264.45         9.88 o
 -11   3  14          4.85          7.10         7.03 o
 -10   3  14          2.18          4.66         6.71 o
  -9   3  14         40.43         41.90         8.49 o
  -8   3  14         42.30         41.48         8.61 o
  -7   3  14        187.33        166.82        11.34 o
  -6   3  14          5.29          3.26         7.28 o
  -5   3  14         30.08         16.87         7.31 o
  -4   3  14         12.81         10.67         8.51 o
  -3   3  14        580.35        531.90        14.89 o
  -2   3  14        319.19        309.17        12.60 o
  -1   3  14        566.74        596.21        17.98 o
   0   3  14        662.33        638.50        22.75 o
   1   3  14          1.22          0.84         8.37 o
   2   3  14         10.60         25.41         8.78 o
   3   3  14        480.71        429.17        15.74 o
   4   3  14       1502.13       1456.20        34.00 o
   5   3  14         17.29         30.48         9.26 o
   6   3  14         10.63         31.39         9.64 o
   7   3  14        280.11        275.75        19.43 o
   8   3  14          1.12         20.09         8.33 o
   9   3  14         38.69         29.12         7.01 o
 -10   4  14          4.90         14.30         6.33 o
  -9   4  14        444.85        454.18        15.75 o
  -8   4  14         11.02         37.97         8.45 o
  -7   4  14        138.32        153.79         9.77 o
  -6   4  14         30.73         36.86         9.07 o
  -5   4  14          5.54          6.37         8.87 o
  -4   4  14          9.64         28.47        11.08 o
  -3   4  14        330.14        337.32        16.07 o
  -2   4  14        293.90        282.39        15.49 o
  -1   4  14        256.76        256.04        14.54 o
   0   4  14        259.85        251.77        14.37 o
   1   4  14        232.96        250.35        14.31 o
   2   4  14         23.47         31.61        10.85 o
   3   4  14         72.70         72.80        18.24 o
   4   4  14        166.78        191.78        12.75 o
   5   4  14         74.90         99.08        10.15 o
   6   4  14         70.09         88.02        10.18 o
   7   4  14         93.96         99.69         9.43 o
   8   4  14          8.16         13.23         6.83 o
  -9   5  14          5.54         -3.33         6.28 o
  -8   5  14        167.08        141.19        10.34 o
  -7   5  14         22.90         26.26         9.86 o
  -6   5  14         63.09         54.52        17.89 o
  -5   5  14        190.30        178.07        16.76 o
  -4   5  14         84.64        120.31        28.76 o
  -3   5  14          1.84         19.20        16.50 o
  -2   5  14         10.24         27.66        13.56 o
  -1   5  14        472.63        504.42        27.43 o
   0   5  14        402.93        446.18        25.58 o
   2   5  14         96.21         84.23        29.17 o
   3   5  14        297.54        326.10        27.95 o
   4   5  14        137.08        153.39        16.61 o
   5   5  14        308.65        319.63        15.90 o
   6   5  14         89.68         83.82        15.14 o
   7   5  14          2.33          1.38         6.69 o
  -7   6  14          0.84         -1.60         7.24 o
  -6   6  14          3.79         27.87         8.91 o
  -5   6  14         21.03         31.54        10.29 o
  -4   6  14          9.38         10.33        20.39 o
  -3   6  14        113.07        116.42        16.35 o
  -2   6  14        505.71        447.44        24.48 o
  -1   6  14        210.44        237.38        26.33 o
   0   6  14         15.10        -15.39        15.39 o
   1   6  14          6.21         27.14        18.23 o
   2   6  14         54.85         49.02        18.63 o
   3   6  14          8.21         21.87        15.80 o
   4   6  14         41.12         38.99        14.38 o
   5   6  14         25.27         15.80        12.96 o
  -2   7  14         71.90         78.59        14.99 o
  -1   7  14         10.29         -8.91        12.56 o
   0   7  14         57.69         41.72        13.77 o
 -11   1  15        197.57        185.98        22.74 o
 -10   1  15         74.37         91.89         6.85 o
  -9   1  15        189.08        205.86         8.15 o
  -8   1  15        539.99        554.19        13.25 o
  -7   1  15        273.86        290.86         9.52 o
  -6   1  15         87.97         94.97         7.60 o
  -5   1  15         33.63         45.94         7.14 o
  -4   1  15        111.99        133.06         7.54 o
  -3   1  15         25.15         39.70         6.68 o
  -2   1  15        270.35        301.56         9.77 o
  -1   1  15        185.86        176.70         7.87 o
   0   1  15        814.65        794.03        13.87 o
   1   1  15        963.71        963.61        15.00 o
   2   1  15        208.34        234.34         9.04 o
   3   1  15         17.94         27.91         6.53 o
   4   1  15       1815.56       1824.52        21.11 o
   5   1  15       1247.48       1210.22        18.22 o
   6   1  15        954.79        978.30        18.31 o
   7   1  15        255.30        289.50        11.91 o
   8   1  15         86.85         94.34         6.64 o
   9   1  15         31.12         32.20         6.66 o
 -11   2  15        129.48        120.23         9.95 o
 -10   2  15         26.44         26.30         7.31 o
  -9   2  15         12.14          2.93         7.31 o
  -8   2  15          1.00         -2.44         6.88 o
  -7   2  15        103.62        114.67         9.35 o
  -6   2  15          0.51         17.67         7.64 o
  -5   2  15        113.87         98.91         8.38 o
  -4   2  15         18.29         10.71         7.11 o
  -3   2  15        333.94        318.04        13.60 o
  -2   2  15         41.90         45.87         7.67 o
  -1   2  15         79.09         88.76         8.13 o
   0   2  15        372.94        400.23        12.18 o
   1   2  15         26.46         46.24         7.71 o
   2   2  15         27.62         19.41         7.71 o
   3   2  15         12.13          8.49         8.11 o
   4   2  15        226.41        226.72        13.41 o
   5   2  15         31.41         27.64         8.76 o
   6   2  15        277.03        350.42        13.27 o
   7   2  15         50.27         49.49         8.57 o
   8   2  15         92.12        110.61         8.94 o
 -10   3  15         80.11         93.84         7.50 o
  -9   3  15         76.15         79.66         8.83 o
  -8   3  15         11.39         14.45         7.59 o
  -7   3  15        145.04        158.53        10.28 o
  -6   3  15        183.90        200.94        10.48 o
  -5   3  15         10.07         13.44         9.16 o
  -4   3  15        207.47        211.03        11.35 o
  -3   3  15        405.56        398.49        14.15 o
  -2   3  15         17.15         13.16         8.45 o
  -1   3  15         90.72         79.11        10.26 o
   0   3  15        163.19        156.82        11.68 o
   1   3  15        390.62        417.32        20.50 o
   2   3  15        246.78        252.19        13.61 o
   3   3  15        357.42        353.56        16.35 o
   4   3  15         53.44         73.64        11.62 o
   5   3  15        408.71        436.52        15.73 o
   6   3  15       1765.67       1855.73        36.66 o
   7   3  15        624.92        664.92        18.41 o
   8   3  15        173.56        132.79         9.30 o
  -9   4  15         14.50         11.19         6.31 o
  -8   4  15         81.46        101.92         9.01 o
  -7   4  15         57.17         60.40         9.37 o
  -6   4  15        229.35        256.95        12.74 o
  -5   4  15         16.36         23.80        12.34 o
  -4   4  15        602.26        575.97        23.15 o
  -3   4  15          8.53          9.14        10.63 o
  -2   4  15        128.88        140.14        12.74 o
  -1   4  15         99.81        130.13        12.42 o
   0   4  15         15.01         31.77        10.87 o
   1   4  15          1.79         22.73        10.46 o
   2   4  15         13.97         -0.58        10.09 o
   3   4  15        360.86        396.70        23.33 o
   4   4  15         86.74         96.16        13.00 o
   5   4  15        292.80        296.04        13.69 o
   6   4  15          5.92         37.54         9.61 o
   7   4  15         42.52         55.76         7.44 o
  -7   5  15          5.08         10.39         7.37 o
  -6   5  15         10.85         19.03        12.46 o
  -5   5  15        179.16        203.86        18.46 o
  -4   5  15          3.92         18.71        14.65 o
  -3   5  15         54.98         95.20        25.93 o
  -2   5  15        254.86        217.94        26.74 o
  -1   5  15        135.94        147.05        24.71 o
   0   5  15        229.49        241.03        28.36 o
   1   5  15          7.49          8.10        21.06 o
   2   5  15          2.30         35.24        23.09 o
   3   5  15          3.59         28.75        13.37 o
   4   5  15          3.04          7.16        12.34 o
   5   5  15          4.76        -14.18        14.18 o
  -4   6  15        142.81        128.07        14.00 o
  -3   6  15          4.32          0.57        21.87 o
  -2   6  15          2.33         -2.03        13.77 o
  -1   6  15          2.63         -8.10        13.77 o
   0   6  15        321.53        255.61        23.50 o
   1   6  15        140.98        117.88        18.63 o
   2   6  15         13.84         15.80        13.77 o
 -10   0  16        371.45        471.98        25.31 o
  -9   0  16        848.01        922.13        20.79 o
  -8   0  16         34.09         18.57         9.45 o
  -7   0  16        100.78        102.08        11.45 o
  -6   0  16         84.69         94.67         9.71 o
  -5   0  16         15.30         14.00        10.47 o
  -4   0  16        431.83        457.82        17.27 o
  -3   0  16        143.81        181.83        11.37 o
  -2   0  16       1154.37       1145.08        22.47 o
  -1   0  16        334.88        352.54        14.32 o
   0   0  16        668.40        689.88        18.33 o
   1   0  16       1543.09       1577.46        38.57 o
   2   0  16        141.96        170.04        13.14 o
   3   0  16         38.46         54.05        11.08 o
   4   0  16         40.55         51.23        11.00 o
   5   0  16         33.12         26.90        10.24 o
   6   0  16        413.66        437.72        16.62 o
   7   0  16        384.58        492.05        24.48 o
   8   0  16        984.92       1069.85        38.08 o
 -10   1  16         23.17         42.70         6.79 o
  -9   1  16          7.60         15.68         7.22 o
  -8   1  16          5.12          9.29         7.46 o
  -7   1  16         34.30         34.81         9.01 o
  -6   1  16          3.53         14.58         7.32 o
  -5   1  16         25.44         36.89         7.80 o
  -4   1  16        255.31        249.35        11.04 o
  -3   1  16         31.11         42.98         7.50 o
  -2   1  16         64.14         57.50         7.71 o
  -1   1  16         35.74         36.72         7.26 o
   0   1  16         12.28         35.33         7.10 o
   1   1  16         10.13         18.24         7.54 o
   2   1  16          0.22          7.56         8.52 o
   3   1  16          6.89          0.98         8.24 o
   4   1  16          4.76         -4.41         8.71 o
   5   1  16         74.54         54.10         9.40 o
   6   1  16         19.67         45.03         8.18 o
   7   1  16         97.64        111.00         7.88 o
  -9   2  16         91.63        107.36         9.92 o
  -8   2  16        131.53        137.41         9.04 o
  -7   2  16         44.23         44.45         9.23 o
  -6   2  16        135.73        159.13        10.24 o
  -5   2  16         11.23         35.08         8.05 o
  -4   2  16         64.40         67.35         8.88 o
  -3   2  16        236.50        246.26        14.89 o
  -2   2  16        576.75        589.53        17.48 o
  -1   2  16        341.83        357.70        13.13 o
   0   2  16        503.65        502.51        18.81 o
   1   2  16        568.64        635.70        17.56 o
   2   2  16        544.33        568.55        16.99 o
   3   2  16        125.11        150.60        11.48 o
   4   2  16        173.39        185.18        12.93 o
   5   2  16         11.36         12.71         9.74 o
   6   2  16        308.77        325.57        12.12 o
   7   2  16        323.38        370.46        14.97 o
  -8   3  16         37.09         42.43         7.89 o
  -7   3  16        116.95        135.70        10.32 o
  -6   3  16         90.79         99.66        14.50 o
  -5   3  16        216.23        206.44        11.72 o
  -4   3  16         54.07         74.83         9.90 o
  -3   3  16        355.00        335.47        15.28 o
  -2   3  16          5.07          8.29         8.87 o
  -1   3  16          9.74         13.40        11.28 o
   0   3  16         25.49         30.39        10.42 o
   1   3  16        105.06        131.50        10.97 o
   2   3  16        747.03        783.88        21.53 o
   3   3  16         10.43         11.91        11.51 o
   4   3  16         51.74         73.96        22.64 o
   5   3  16        145.56        141.47        13.82 o
   6   3  16          7.49          0.21        11.17 o
  -7   4  16        470.33        492.57        19.39 o
  -6   4  16          9.04         12.24        13.67 o
  -5   4  16         23.05         21.18        11.29 o
  -4   4  16         10.81         27.49        12.30 o
  -3   4  16         25.30         53.05        14.24 o
  -2   4  16         66.61         76.68        14.57 o
  -1   4  16        168.51        155.78        13.31 o
   0   4  16         68.22         87.81        11.87 o
   1   4  16        279.38        296.88        15.65 o
   2   4  16        272.63        285.10        15.51 o
   3   4  16         72.47         80.68        14.29 o
   4   4  16         23.59         26.86        12.88 o
   5   4  16         97.59         83.68        13.03 o
  -5   5  16          1.95          8.51        10.96 o
  -4   5  16        218.78        207.02        13.06 o
  -3   5  16        129.40        146.95        14.73 o
  -2   5  16        333.77        333.89        32.20 o
  -1   5  16         58.95         37.27        17.82 o
   0   5  16         16.55         -3.65        17.01 o
   1   5  16         36.30         21.06        17.01 o
   2   5  16         87.31         71.70        19.44 o
  -8   1  17         39.30         51.93        11.41 o
  -7   1  17        104.31        103.52         8.06 o
  -6   1  17        300.87        296.01        11.05 o
  -5   1  17        142.88        126.76        10.63 o
  -4   1  17         20.07         32.37         9.18 o
  -3   1  17        269.39        282.73        11.01 o
  -2   1  17        380.98        414.67        13.38 o
  -1   1  17         49.76         71.45         8.50 o
   0   1  17         74.10         75.36         8.63 o
   1   1  17        277.37        295.25        12.14 o
   2   1  17         93.59        103.49         9.43 o
   3   1  17        178.20        190.91        10.41 o
   4   1  17        169.71        164.20         9.85 o
   5   1  17         36.44         34.24         7.98 o
   6   1  17        313.14        332.66        21.18 o
  -7   2  17        343.46        335.42        10.76 o
  -6   2  17        132.98        146.10        10.78 o
  -5   2  17          2.50          1.11         8.48 o
  -4   2  17          1.26          5.35         8.69 o
  -3   2  17         77.57        106.26        10.35 o
  -2   2  17         30.68         38.59         9.44 o
  -1   2  17          1.08          4.74         8.03 o
   0   2  17         16.03         24.08         8.47 o
   1   2  17          4.22          1.77         8.68 o
   2   2  17         29.66         31.05         9.38 o
   3   2  17        349.38        356.79        14.71 o
   4   2  17        110.31        103.56        14.09 o
   5   2  17         21.98         31.13         8.29 o
  -6   3  17          8.86         15.22         8.44 o
  -5   3  17         11.42         14.48        16.11 o
  -4   3  17        281.37        290.99        12.47 o
  -3   3  17         15.03         10.52        11.69 o
  -2   3  17        206.04        223.48        13.41 o
  -1   3  17        308.54        330.43        16.12 o
   0   3  17         56.93         60.81        11.18 o
   1   3  17         58.43         56.45        11.00 o
   2   3  17        226.19        234.05        11.95 o
   3   3  17        187.30        207.57        11.81 o
   4   3  17         42.62         37.08         9.61 o
  -4   4  17          2.06         13.17        11.17 o
  -3   4  17         34.05         53.07        16.61 o
  -2   4  17          4.97          7.93        11.47 o
  -1   4  17         36.58         34.72        12.34 o
   0   4  17          4.35          7.44         9.35 o
   1   4  17        102.71        103.56        10.82 o
   2   4  17         22.29         23.90        11.16 o
  -6   0  18        194.14        192.82        21.47 o
  -5   0  18        443.60        460.58        21.10 o
  -4   0  18         22.27         42.19        12.46 o
  -3   0  18         19.70         36.46        12.60 o
  -2   0  18        254.41        297.88        18.56 o
  -1   0  18         31.67         43.81        13.74 o
   0   0  18        109.54        106.41        15.61 o
   1   0  18         13.90         23.90        25.32 o
   2   0  18         38.86         63.28        14.60 o
   3   0  18         28.06         36.04        13.17 o
  -6   1  18         19.62         30.11        11.73 o
  -5   1  18          2.43          1.74         8.93 o
  -4   1  18         10.10         26.99         9.74 o
  -3   1  18        352.06        394.51        26.72 o
  -2   1  18          1.80          3.26         8.59 o
  -1   1  18          1.99          2.45         8.80 o
   0   1  18         24.97         36.95         9.61 o
   1   1  18          3.13         -0.40         9.28 o
   2   1  18          1.00         -2.98         8.94 o
   3   1  18          5.22          9.06        10.19 o
  -5   2  18        269.31        283.24        12.47 o
  -4   2  18         56.86         50.18         8.00 o
  -3   2  18        168.35        172.98        11.99 o
  -2   2  18        141.74        167.79         9.84 o
  -1   2  18        170.41        159.40        13.74 o
   0   2  18         46.98         49.92         7.41 o
   1   2  18        145.59        138.35        13.27 o
   2   2  18         18.56         29.63        10.64 o
  -2   3  18          4.89         11.31         8.18 o
  -1   3  18          2.59         -3.37         8.21 o
   0   3  18          7.02          9.61         8.81 o
                                                
